# Supplementary material for: Spatial transcriptome analysis provides insights of key gene(s) involved in steroidal saponin biosynthesis in medicinally important herb Trillium govanianum
Source: Sci Rep. 2017 Mar 28;7:45295. doi: 10.1038/srep45295 (PMC5368571; doi:10.1038/srep45295)
Supplement: Supplementary Table S2 [file srep45295-s2.xls]

## Sheet: Supplementary Table S2
Original Research Article
Title: Spatial transcriptome analysis provides insights of key gene(s) involved in steroidal saponin biosynthesis in medicinally important herb Trillium govanianum
Authors: Pradeep Singh, Gagandeep Singh, Abhishek Bhandawat, Gopal Singh, Rajni Parmar, Romit Seth, Ram Kumar Sharma*
Affiliations:Biotechnology Department, CSIR-Institute of Himalayan Bioresource Technology, Palampur, Himachal Pradesh, India, 176061
Supplementary Table S2: Functional annotation of T. govanianum transcripts with various public datatbases.
IDS	NR-BLAST	SwissProt	KOG	KEGG	TAIR	Gene Ontology	Transcription Factors	Arabidopsis Glycosyltransferase Family 1
TG_1	gi|326528899|dbj|BAJ97471.1| predicted protein [Hordeum vulgare subsp. vulgare]	sp|Q56XJ7|Y4276_ARATH Uncharacterized protein At4g22758 OS=Arabidopsis thaliana GN=At4g22758 PE=2 SV=1	At2g27830| KOG4197 FOG:PPR repeat	--	AT2G27830.1	AT2G27830.1|GO:0003674	--	--
TG_2	gi|586644548|ref|XP_006827323.1| hypothetical protein AMTR_s00010p00267420 [Amborella trichopoda] gi|548831752|gb|ERM94560.1|	sp|Q6P4K8|PIN4_XENTR Peptidyl-prolyl cis-trans isomerase NIMA-interacting 4 OS=Xenopus tropicalis GN=pin4 PE=2 SV=1	At1g26550| KOG3258 Parvulin-like peptidyl-prolyl cis-trans isomerase	ko:K09579|PIN4; peptidyl-prolyl cis-trans isomerase NIMA-interacting 4 [EC:5.2.1.8]	AT1G26550.1	AT1G26550.1|GO:0005575 GO:0008150 GO:0016853	--	--
TG_3	gi|586765866|ref|XP_006855398.1| hypothetical protein AMTR_s00057p00145850 [Amborella trichopoda] gi|548859164|gb|ERN16865.1|	sp|Q9SQL5|SODC_ANACO Superoxide dismutase [Cu-Zn] OS=Ananas comosus GN=SOD1 PE=2 SV=1	At1g08830| KOG0441 Cu2+/Zn2+ superoxide dismutase SOD1	--	AT1G08830.2	AT1G08830.2|GO:0010193 GO:0005829 GO:0009651 GO:0019430 GO:0042742 GO:0046688 GO:0010039 GO:0004784 GO:0006979	--	--
TG_5	gi|226509508|ref|NP_001141740.1| uncharacterized protein LOC100273873 [Zea mays] gi|194705758|gb|ACF86963.1| unknown [Zea	--	--	--	AT4G11610.1	AT4G11610.1|GO:0005575 GO:0003674 GO:0008150	--	--
TG_6	gi|225449963|ref|XP_002271167.1| PREDICTED: uncharacterized protein LOC100265442 [Vitis vinifera] gi|296085106|emb|CBI28601.3|	sp|Q9FFZ1|PPH_ARATH Pheophytinase, chloroplastic OS=Arabidopsis thaliana GN=PPH PE=1 SV=1	At5g13800| KOG1454 Predicted hydrolase/acyltransferase (alpha/beta hydrolase superfamily)	--	AT5G13800.1	AT5G13800.1|GO:0015996 GO:0080124 GO:0009507	--	--
TG_8	gi|602617374|dbj|BAO57281.1| protein kinase family protein [Ipomoea nil]	--	At4g14780| KOG0192 Tyrosine kinase specific for activated (GTP-bound) p21cdc42Hs	--	AT4G14780.1	AT4G14780.1|GO:0005575 GO:0006468 GO:0004712	--	--
TG_9	gi|590661587|ref|XP_007035715.1| COBRA-like protein-7 precursor [Theobroma cacao] gi|508714744|gb|EOY06641.1| COBRA-like	sp|Q8GZ17|COBL7_ARATH COBRA-like protein 7 OS=Arabidopsis thaliana GN=COBL7 PE=1 SV=2	--	--	AT4G16120.1	AT4G16120.1|GO:0008150 GO:0005794 GO:0003674 GO:0005783 GO:0031225	--	--
TG_10	gi|629118692|gb|KCW83182.1| hypothetical protein EUGRSUZ_B00131 [Eucalyptus grandis]	sp|Q08479|KAD3_ORYSJ Adenylate kinase 3 OS=Oryza sativa subsp. japonica GN=ADK-A PE=2 SV=1	At5g63400| KOG3078 Adenylate kinase	ko:K00939|adk, AK; adenylate kinase [EC:2.7.4.3]	AT5G63400.1	AT5G63400.1|GO:0009536 GO:0005739 GO:0004017	--	--
TG_13	gi|47026908|gb|AAT08676.1| selenium-binding protein [Hyacinthus orientalis]	sp|Q9LK38|SEBP3_ARATH Selenium-binding protein 3 OS=Arabidopsis thaliana GN=SBP3 PE=2 SV=1	At3g23800| KOG0918 Selenium-binding protein	--	AT3G23800.1	AT3G23800.1|GO:0005575 GO:0008430	--	--
TG_15	gi|629097479|gb|KCW63244.1| hypothetical protein EUGRSUZ_G00868 [Eucalyptus grandis]	sp|Q964D8|BUP1_DICDI Beta-ureidopropionase OS=Dictyostelium discoideum GN=pyd3 PE=1 SV=1	At5g64370| KOG0808 Carbon-nitrogen hydrolase	ko:K01431|UPB1, pydC; beta-ureidopropionase [EC:3.5.1.6]	AT5G64370.1	AT5G64370.1|GO:0005575 GO:0003837 GO:0006807	Potri.006G207700.1 Pth Populus trichocarpa TCP family protein	--
TG_16	gi|225461981|ref|XP_002271498.1| PREDICTED: UPF0172 protein At5g55940 [Vitis vinifera] gi|296089957|emb|CBI39776.3| unnamed	sp|Q9FG71|EMC89_ARATH ER membrane protein complex subunit 8/9 homolog OS=Arabidopsis thaliana GN=EMB2731 PE=2 SV=1	At5g55940| KOG3289 Uncharacterized conserved protein encoded by sequence overlapping the COX4 gene	--	AT5G55940.1	AT5G55940.1|GO:0009793 GO:0003674 GO:0005783	--	--
TG_17	gi|566180719|ref|XP_002310729.2| hypothetical protein POPTR_0007s11140g [Populus trichocarpa] gi|550334632|gb|EEE91179.2|	sp|B6TZ45|CNR1_MAIZE Cell number regulator 1 OS=Zea mays GN=CNR1 PE=2 SV=1	--	--	AT5G35525.1	AT5G35525.1|GO:0005575 GO:0003674 GO:0008150	--	--
TG_19	gi|225453402|ref|XP_002273973.1| PREDICTED: ranBP2-type zinc finger protein At1g67325-like [Vitis vinifera]	sp|Q8GZ43|YZR3_ARATH RanBP2-type zinc finger protein At1g67325 OS=Arabidopsis thaliana GN=At1g67325 PE=1 SV=1	At1g67320_1| KOG1995 Conserved Zn-finger protein	--	AT1G67325.2	--	--	--
TG_21	gi|301323237|gb|ADK70390.1| rubisco activase [Musa AB Group] Length=68	sp|P10896|RCA_ARATH Ribulose bisphosphate carboxylase/oxygenase activase, chloroplastic OS=Arabidopsis thaliana GN=RCA PE=1 SV=2	--	--	AT2G39730.1	AT2G39730.1|GO:0010319 GO:0009416 GO:0043531 GO:0009409 GO:0046863 GO:0010287 GO:0005524	--	--
TG_22	gi|643715077|gb|KDP27341.1| hypothetical protein JCGZ_20273 [Jatropha curcas]	sp|Q56WK6|PATL1_ARATH Patellin-1 OS=Arabidopsis thaliana GN=PATL1 PE=1 SV=2	At1g72150| KOG1471 Phosphatidylinositol transfer protein SEC14 and related proteins	--	AT1G72150.1	AT1G72150.1|GO:0005215 GO:0006810	--	--
TG_23	gi|225346536|gb|ACB10219.2| metallothionein-like protein [Elaeis guineensis]	sp|Q40256|MT3_MUSAC Metallothionein-like protein type 3 OS=Musa acuminata PE=3 SV=1	--	--	AT3G15353.1	AT3G15353.1|GO:0005575 GO:0005507 GO:0006878	--	--
TG_24	gi|565346212|ref|XP_006340160.1| PREDICTED: yrdC domain-containing protein, mitochondrial-like isoform X2 [Solanum tuberosum]	--	At5g60590| KOG3051 RNA binding/translational regulation protein of the SUA5 family	--	AT5G60590.2	AT5G60590.2|GO:0008150 GO:0003674 GO:0009507	--	--
TG_25	gi|661895363|emb|CDP01168.1| unnamed protein product [Coffea canephora]	sp|P32980|ATPD_TOBAC ATP synthase delta chain, chloroplastic OS=Nicotiana tabacum GN=ATPD PE=2 SV=1	At4g09650| KOG1662 Mitochondrial F1F0-ATP synthase, subunit OSCP/ATP5	ko:K02113|ATPF1D, atpH; F-type H+-transporting ATPase subunit delta	AT4G09650.1	AT4G09650.1|GO:0009409 GO:0010319 GO:0009773 GO:0009772 GO:0010287	MDP0000296109 Mdo Malus domestica delta subunit of Mt ATP synthase	--
TG_26	gi|657954236|ref|XP_008366738.1| PREDICTED: protochlorophyllide reductase, chloroplastic [Malus domestica]	sp|Q01289|POR_PEA Protochlorophyllide reductase, chloroplastic OS=Pisum sativum GN=3PCR PE=1 SV=1	At5g54190| KOG1208 Dehydrogenases with different specificities (related to short-chain alcohol dehydrogenases)	ko:K00218|E1.3.1.33, por; protochlorophyllide reductase [EC:1.3.1.33]	AT5G54190.1	AT5G54190.1|GO:0015995 GO:0016630 GO:0009507	EMS59548 Tur Triticum urartu C2H2 family protein	--
TG_27	gi|358346026|ref|XP_003637074.1| Cell wall-associated hydrolase, partial [Medicago truncatula]	sp|Q3BAI2|YCX91_PHAAO Uncharacterized protein ORF91 OS=Phalaenopsis aphrodite subsp. formosana PE=4 SV=1	--	--	AT2G07706.1	AT2G07706.1|GO:0005575 GO:0003674 GO:0008150	--	--
TG_28	gi|406982479|gb|EKE03792.1| hypothetical protein ACD_20C00150G0005 [uncultured bacterium]	sp|P11586|C1TC_HUMAN C-1-tetrahydrofolate synthase, cytoplasmic OS=Homo sapiens GN=MTHFD1 PE=1 SV=3	Hs13699868| KOG4230 C1-tetrahydrofolate synthase	ko:K01491|folD; methylenetetrahydrofolate dehydrogenase (NADP+) / methenyltetrahydrofolate cyclohydrolase [EC:1.5.1.5 3.5.4.9]	AT4G00620.1	AT4G00620.1|GO:0003824 GO:0009396 GO:0005488 GO:0009507	--	--
TG_30	gi|413919813|gb|AFW59745.1| viviparous10 [Zea mays] Length=339	sp|Q39054|CNX1_ARATH Molybdopterin biosynthesis protein CNX1 OS=Arabidopsis thaliana GN=CNX1 PE=1 SV=2	At5g20990| KOG2371 Molybdopterin biosynthesis protein	ko:K15376|GPHN; gephyrin [EC:2.10.1.1 2.7.7.75]	AT5G20990.1	AT5G20990.1|GO:0005575 GO:0006777 GO:0030151 GO:0009734	--	--
TG_31	gi|470121694|ref|XP_004296896.1| PREDICTED: photosystem I reaction center subunit II, chloroplastic-like [Fragaria vesca	sp|P32869|PSAD_CUCSA Photosystem I reaction center subunit II, chloroplastic OS=Cucumis sativus GN=psaD PE=1 SV=1	--	ko:K02692|psaD; photosystem I subunit II	AT4G02770.1	AT4G02770.1|GO:0010287 GO:0003674 GO:0015979 GO:0009538	--	--
TG_32	gi|296084957|emb|CBI28372.3| unnamed protein product [Vitis vinifera] Length=243	sp|Q9SKT0|THF1_ARATH Protein THYLAKOID FORMATION 1, chloroplastic OS=Arabidopsis thaliana GN=THF1 PE=1 SV=1	--	--	AT2G20890.1	AT2G20890.1|GO:0009527 GO:0010207 GO:0009534 GO:0010319 GO:0009532 GO:0009528 GO:0045038 GO:0003674 GO:0010182 GO:0010027 GO:0007186 GO:0045037	--	--
TG_33	gi|296084957|emb|CBI28372.3| unnamed protein product [Vitis vinifera] Length=243	sp|Q9SKT0|THF1_ARATH Protein THYLAKOID FORMATION 1, chloroplastic OS=Arabidopsis thaliana GN=THF1 PE=1 SV=1	--	--	AT2G20890.1	AT2G20890.1|GO:0009527 GO:0010207 GO:0009534 GO:0010319 GO:0009532 GO:0009528 GO:0045038 GO:0003674 GO:0010182 GO:0010027 GO:0007186 GO:0045037	--	--
TG_34	gi|590627101|ref|XP_007026357.1| Heavy metal transport/detoxification superfamily protein isoform 1 [Theobroma cacao] gi|508781723|gb|EOY28979.1|	--	At5g63530| KOG1603 Copper chaperone	--	AT5G50740.1	AT5G50740.1|GO:0005575 GO:0046872 GO:0030001	Scf00007.g1310.t1 Ugi Utricularia gibba MIKC family protein	--
TG_35	gi|586674719|ref|XP_006838162.1| hypothetical protein AMTR_s00106p00108310 [Amborella trichopoda] gi|548840620|gb|ERN00731.1|	sp|Q655S1|FTSH2_ORYSJ ATP-dependent zinc metalloprotease FTSH 2, chloroplastic OS=Oryza sativa subsp. japonica GN=FTSH2 PE=3 SV=1	At2g30950| KOG0731 AAA+-type ATPase containing the peptidase M41 domain	ko:K03798|ftsH, hflB; cell division protease FtsH [EC:3.4.24.-]	AT2G30950.1	AT2G30950.1|GO:0010205 GO:0004176 GO:0009535 GO:0010304 GO:0008270 GO:0010027 GO:0008237	MDP0000255768 Mdo Malus domestica FTSH protease 10	--
TG_36	gi|326509127|dbj|BAJ86956.1| predicted protein [Hordeum vulgare subsp. vulgare]	sp|Q8LGR0|CHE1_CHEAL Pollen allergen Che a 1 OS=Chenopodium album PE=1 SV=1	--	--	AT4G08685.1	AT4G08685.1|GO:0003674 GO:0008150	--	--
TG_37	gi|326509127|dbj|BAJ86956.1| predicted protein [Hordeum vulgare subsp. vulgare]	sp|P33050|PSC13_MAIZE Pollen-specific protein C13 OS=Zea mays GN=MGS1 PE=2 SV=1	--	--	AT4G08685.1	AT4G08685.1|GO:0003674 GO:0008150	--	--
TG_39	gi|225438565|ref|XP_002276081.1| PREDICTED: uncharacterized protein LOC100264638 [Vitis vinifera] gi|296082500|emb|CBI21505.3|	--	--	--	AT2G21960.1	AT2G21960.1|GO:0009507	--	--
TG_40	gi|293337175|ref|NP_001167946.1| uncharacterized protein LOC100381660 [Zea mays] gi|223945037|gb|ACN26602.1| unknown [Zea	sp|Q9LTX2|TIR1L_ARATH Transport inhibitor response 1-like protein OS=Arabidopsis thaliana GN=At5g49980 PE=2 SV=1	At5g49980| KOG1947 Leucine rich repeat proteins, some proteins contain F-box	--	AT5G49980.1	AT5G49980.1|GO:0004842	--	--
TG_41	gi|661883132|emb|CDP13340.1| unnamed protein product [Coffea canephora]	sp|P10708|CB12_SOLLC Chlorophyll a-b binding protein 7, chloroplastic OS=Solanum lycopersicum GN=CAB7 PE=3 SV=1	--	--	AT3G61470.1	AT3G61470.1|GO:0009782 GO:0009768 GO:0030076 GO:0016168	NNU_000849-RA Nnu Nelumbo nucifera M-type family protein	--
TG_43	gi|595856586|ref|XP_007210427.1| hypothetical protein PRUPE_ppa000357mg [Prunus persica] gi|462406162|gb|EMJ11626.1| hypothetical	sp|Q703I2|ALF_THECA Fructose-bisphosphate aldolase OS=Thermus caldophilus GN=fba PE=1 SV=1	At1g18270_2| KOG4153 Fructose 1,6-bisphosphate aldolase	--	AT1G18270.1	AT1G18270.1|GO:0050662 GO:0006573 GO:0008442 GO:0005634 GO:0006098 GO:0004616 GO:0004332 GO:0006096 GO:0008270	440731 Smo Selaginella moellendorffii ketose-bisphosphate aldolase class-II family protein	--
TG_44	gi|586717913|ref|XP_006848200.1| hypothetical protein AMTR_s00029p00240750 [Amborella trichopoda] gi|548851505|gb|ERN09781.1|	sp|O49595|HMGB1_ARATH High mobility group B protein 1 OS=Arabidopsis thaliana GN=HMGB1 PE=1 SV=1	At3g51880| KOG0381 HMG box-containing protein	ko:K10802|HMGB1; high mobility group protein B1	AT3G51880.4	--	cassava4.1_017893m Mes Manihot esculenta high mobility group B1	--
TG_45	gi|359493507|ref|XP_002263295.2| PREDICTED: wall-associated receptor kinase 2-like [Vitis vinifera]	sp|Q9LMN6|WAK4_ARATH Wall-associated receptor kinase 4 OS=Arabidopsis thaliana GN=WAK4 PE=2 SV=1	--	--	AT1G21210.1	AT1G21210.1|GO:0009826 GO:0006468 GO:0005886 GO:0048527 GO:0004674	EMT07921 Ata Aegilops tauschii FAR1 family protein	--
TG_48	gi|359485349|ref|XP_003633262.1| PREDICTED: uncharacterized protein LOC100852705 [Vitis vinifera] gi|147787056|emb|CAN71142.1|	sp|P33082|AXX15_SOYBN Auxin-induced protein X15 OS=Glycine max PE=2 SV=1	--	--	AT1G56150.1	AT1G56150.1|GO:0009733 GO:0003674	--	--
TG_49	gi|225346536|gb|ACB10219.2| metallothionein-like protein [Elaeis guineensis]	sp|Q40256|MT3_MUSAC Metallothionein-like protein type 3 OS=Musa acuminata PE=3 SV=1	--	--	AT3G15353.1	AT3G15353.1|GO:0005575 GO:0005507 GO:0006878	--	--
TG_50	gi|357160476|ref|XP_003578777.1| PREDICTED: cytochrome b5-like [Brachypodium distachyon]	sp|O48845|CYB5B_ARATH Cytochrome b5 isoform B OS=Arabidopsis thaliana GN=CYTB5-B PE=1 SV=1	At2g32720| KOG0537 Cytochrome b5	--	AT2G32720.1	AT2G32720.1|GO:0005575 GO:0020037	--	--
TG_51	gi|641827359|gb|KDO46544.1| hypothetical protein CISIN_1g015012mg [Citrus sinensis]	sp|Q9SRZ6|ICDHC_ARATH Cytosolic isocitrate dehydrogenase [NADP] OS=Arabidopsis thaliana GN=CICDH PE=2 SV=1	At1g65930| KOG1526 NADP-dependent isocitrate dehydrogenase	ko:K00031|IDH1, IDH2, icd; isocitrate dehydrogenase [EC:1.1.1.42]	AT1G65930.1	AT1G65930.1|GO:0048046 GO:0004450 GO:0008152 GO:0005886 GO:0046686 GO:0009651 GO:0005507	--	--
TG_52	gi|357488189|ref|XP_003614382.1| hypothetical protein MTR_5g050970 [Medicago truncatula]	sp|Q8TGM7|ART2_YEAST Putative uncharacterized protein ART2 OS=Saccharomyces cerevisiae (strain ATCC 204508 / S288c) GN=ART2 PE=5 SV=1	--	--	--	--	--	--
TG_53	gi|255559929|ref|XP_002520983.1| triacylglycerol lipase, putative [Ricinus communis] gi|223539820|gb|EEF41400.1| triacylglycerol	sp|Q3EBR6|PLA16_ARATH Phospholipase A1-Igamma2, chloroplastic OS=Arabidopsis thaliana GN=At2g30550 PE=1 SV=2	At2g30550| KOG4569 Predicted lipase	--	AT2G30550.2	AT2G30550.2|GO:0004806 GO:0006629 GO:0009507	--	--
TG_54	gi|224082734|ref|XP_002306818.1| hypothetical protein POPTR_0005s24000g [Populus trichocarpa] gi|222856267|gb|EEE93814.1|	sp|Q941F1|PLA15_ARATH Phospholipase A1-Igamma1, chloroplastic OS=Arabidopsis thaliana GN=At1g06800 PE=1 SV=2	At1g06800| KOG4569 Predicted lipase	--	AT1G06800.1	AT1G06800.1|GO:0004806 GO:0006629 GO:0009507	--	--
TG_55	gi|112030956|gb|ABH88068.1| photosystem II protein D1 [Phaseolus vulgaris]	sp|Q06GT0|PSBA_PIPCE Photosystem II protein D1 OS=Piper cenocladum GN=psbA PE=3 SV=1	--	ko:K02703|psbA; photosystem II P680 reaction center D1 protein [EC:1.10.3.9]	ATCG00020.1	ATCG00020.1|GO:0019684 GO:0010287 GO:0016168 GO:0009523	--	--
TG_56	gi|566148546|ref|XP_002297914.2| FKBP-type peptidyl-prolyl cis-trans isomerase 3 family protein [Populus trichocarpa] gi|550347076|gb|EEE82719.2|	sp|Q9SCY2|FKB13_ARATH Peptidyl-prolyl cis-trans isomerase FKBP13, chloroplastic OS=Arabidopsis thaliana GN=FKBP13 PE=1 SV=2	At5g45680| KOG0549 FKBP-type peptidyl-prolyl cis-trans isomerase	ko:K01802|E5.2.1.8; peptidylprolyl isomerase [EC:5.2.1.8]	AT5G45680.1	AT5G45680.1|GO:0005528 GO:0003755 GO:0009543	--	--
TG_58	gi|413953055|gb|AFW85704.1| hypothetical protein ZEAMMB73_647031 [Zea mays]	sp|O65572|CCD1_ARATH Carotenoid 9,10(9',10')-cleavage dioxygenase 1 OS=Arabidopsis thaliana GN=CCD1 PE=1 SV=2	At3g63520| KOG1285 Beta, beta-carotene 15,15'-dioxygenase and related enzymes	--	AT3G63520.1	AT3G63520.1|GO:0005737 GO:0016124 GO:0045549 GO:0009414 GO:0016121	--	--
TG_59	gi|587929171|gb|EXC16343.1| hypothetical protein L484_006549 [Morus notabilis]	--	--	--	AT4G00585.1	AT4G00585.1|GO:0009853 GO:0045271 GO:0003674 GO:0031966	--	--
TG_61	gi|567891507|ref|XP_006438274.1| hypothetical protein CICLE_v10031381mg [Citrus clementina] gi|567891509|ref|XP_006438275.1|	sp|Q9LR30|GGT1_ARATH Glutamate--glyoxylate aminotransferase 1 OS=Arabidopsis thaliana GN=GGAT1 PE=1 SV=1	At1g23310| KOG0258 Alanine aminotransferase	ko:K14272|GGAT; glutamate--glyoxylate aminotransferase [EC:2.6.1.4 2.6.1.2 2.6.1.44]	AT1G70580.4	AT1G70580.4|GO:0047958 GO:0005777 GO:0004021 GO:0009853	--	--
TG_62	gi|590600650|ref|XP_007019513.1| Uncharacterized protein TCM_035619 [Theobroma cacao] gi|508724841|gb|EOY16738.1| Uncharacterized	--	--	--	AT1G74450.1	AT1G74450.1|GO:0003674 GO:0008150	--	--
TG_63	gi|460385413|ref|XP_004238398.1| PREDICTED: plastocyanin, chloroplastic [Solanum lycopersicum] gi|130271|sp|P17340.1|PLAS_SOLLC	sp|P17340|PLAS_SOLLC Plastocyanin, chloroplastic OS=Solanum lycopersicum GN=PETE PE=2 SV=1	--	--	AT1G20340.1	AT1G20340.1|GO:0055070 GO:0009411 GO:0046688 GO:0017148 GO:0009543	--	--
TG_64	gi|604343108|gb|EYU42091.1| hypothetical protein MIMGU_mgv1a007127mg [Erythranthe guttata]	sp|Q9FYF9|FB76_ARATH F-box protein At1g67340 OS=Arabidopsis thaliana GN=At1g67340 PE=1 SV=1	--	--	AT1G67340.1	AT1G67340.1|GO:0005634 GO:0008150 GO:0008270	--	--
TG_65	gi|593781197|ref|XP_007153639.1| hypothetical protein PHAVU_003G052500g [Phaseolus vulgaris] gi|561026993|gb|ESW25633.1|	sp|Q8S528|AL2B7_ARATH Aldehyde dehydrogenase family 2 member B7, mitochondrial OS=Arabidopsis thaliana GN=ALDH2B7 PE=2 SV=2	At1g23800| KOG2450 Aldehyde dehydrogenase	--	AT1G23800.1	AT1G23800.1|GO:0004028 GO:0004029	Lus10030143 Lus Linum usitatissimum NAC (No Apical Meristem) domain transcriptional regulator superfamily protein	--
TG_66	gi|573949142|ref|XP_006656871.1| PREDICTED: aldehyde dehydrogenase family 2 member B7, mitochondrial-like [Oryza brachyantha]	sp|Q8S528|AL2B7_ARATH Aldehyde dehydrogenase family 2 member B7, mitochondrial OS=Arabidopsis thaliana GN=ALDH2B7 PE=2 SV=2	At1g23800| KOG2450 Aldehyde dehydrogenase	--	AT1G23800.1	AT1G23800.1|GO:0004028 GO:0004029	Lus10030143 Lus Linum usitatissimum NAC (No Apical Meristem) domain transcriptional regulator superfamily protein	--
TG_69	gi|225434189|ref|XP_002279359.1| PREDICTED: NADP-dependent alkenal double bond reductase P2 [Vitis vinifera] gi|147792339|emb|CAN61471.1|	sp|Q9SLN8|DBR_TOBAC 2-alkenal reductase (NADP(+)-dependent) OS=Nicotiana tabacum GN=DBR PE=1 SV=1	At5g16990| KOG1196 Predicted NAD-dependent oxidoreductase	ko:K08070|E1.3.1.74; 2-alkenal reductase [EC:1.3.1.74]	AT5G16990.1	AT5G16990.1|GO:0016491 GO:0008270 GO:0006979 GO:0005886	--	--
TG_70	gi|223973957|gb|ACN31166.1| unknown [Zea mays] Length=153	sp|Q9FYE4|CML50_ARATH Probable calcium-binding protein CML50 OS=Arabidopsis thaliana GN=CML50 PE=2 SV=1	At5g04170| KOG0037 Ca2+-binding protein, EF-Hand protein superfamily	--	AT5G04170.1	AT5G04170.1|GO:0005575 GO:0008150 GO:0005509	--	--
TG_71	gi|629080531|gb|KCW46976.1| hypothetical protein EUGRSUZ_K00785 [Eucalyptus grandis]	sp|Q7DFU6|YGHX_ECOLI Putative uncharacterized protein YghX OS=Escherichia coli (strain K12) GN=yghX PE=5 SV=3	At2g32520| KOG3043 Predicted hydrolase related to dienelactone hydrolase	ko:K01061|E3.1.1.45; carboxymethylenebutenolidase [EC:3.1.1.45]	AT2G32520.1	AT2G32520.1|GO:0016787 GO:0008150 GO:0009507	--	--
TG_72	gi|225428657|ref|XP_002284884.1| PREDICTED: uncharacterized protein LOC100267586 [Vitis vinifera] gi|297741365|emb|CBI32496.3|	--	--	--	AT2G15890.1	AT2G15890.1|GO:0009793 GO:0003674	--	--
TG_73	gi|306450593|gb|ADM88550.1| P450 [Elaeis guineensis] Length=505	sp|P24465|C71A1_PERAE Cytochrome P450 71A1 OS=Persea americana GN=CYP71A1 PE=1 SV=2	At3g26230| KOG0156 Cytochrome P450 CYP2 subfamily	--	AT3G26230.1	AT3G26230.1|GO:0019825	Thecc1EG000515t1 Tca Theobroma cacao Cytochrome P450 (71%P)	--
TG_74	gi|15241811|ref|NP_198197.1| light-harvesting complex I chlorophyll a/b binding protein 2 [Arabidopsis thaliana] gi|332006417|gb|AED93800.1|	sp|P10708|CB12_SOLLC Chlorophyll a-b binding protein 7, chloroplastic OS=Solanum lycopersicum GN=CAB7 PE=3 SV=1	--	--	AT5G28450.1	AT5G28450.1|GO:0030076 GO:0016020 GO:0016168 GO:0009507 GO:0009765	--	--
TG_75	gi|374974697|gb|AFA27441.1| photosystem II CP43 chlorophyll apoprotein, partial [Phormium tenax]	sp|Q3V538|PSBC_ACOCL Photosystem II CP43 reaction center protein OS=Acorus calamus GN=psbC PE=3 SV=2	--	ko:K02705|psbC; photosystem II CP43 chlorophyll apoprotein	ATCG00280.1	ATCG00280.1|GO:0019684 GO:0010287 GO:0009539 GO:0016168 GO:0009533	--	--
TG_76	gi|590687306|ref|XP_007042627.1| ATP-dependent Clp protease proteolytic subunit [Theobroma cacao] gi|508706562|gb|EOX98458.1|	sp|Q9XJ35|CLPR1_ARATH ATP-dependent Clp protease proteolytic subunit-related protein 1, chloroplastic OS=Arabidopsis thaliana GN=CLPR1 PE=1 SV=1	At1g49970| KOG0840 ATP-dependent Clp protease, proteolytic subunit	ko:K01358|clpP, CLPP; ATP-dependent Clp protease, protease subunit [EC:3.4.21.92]	AT1G49970.1	AT1G49970.1|GO:0009534 GO:0009840	--	--
TG_77	gi|645260668|ref|XP_008235935.1| PREDICTED: uncharacterized protein LOC103334741 [Prunus mume]	--	--	--	AT3G07470.1	AT3G07470.1|GO:0005773 GO:0008150	--	--
TG_78	gi|115464069|ref|NP_001055634.1| Os05g0432700 [Oryza sativa Japonica Group] gi|48843790|gb|AAT47049.1| unknown protein [Oryza	sp|Q9MAP7|SBT35_ARATH Subtilisin-like protease SBT3.5 OS=Arabidopsis thaliana GN=SBT3.5 PE=1 SV=1	--	--	AT1G71950.1	AT1G71950.1|GO:0004252 GO:0043086 GO:0042802 GO:0005886	MDP0000636541 Mdo Malus domestica Subtilisin-like serine endopeptidase family protein	--
TG_79	gi|115464069|ref|NP_001055634.1| Os05g0432700 [Oryza sativa Japonica Group] gi|48843790|gb|AAT47049.1| unknown protein [Oryza	sp|Q9MAP7|SBT35_ARATH Subtilisin-like protease SBT3.5 OS=Arabidopsis thaliana GN=SBT3.5 PE=1 SV=1	--	--	AT1G71950.1	AT1G71950.1|GO:0004252 GO:0043086 GO:0042802 GO:0005886	MDP0000636541 Mdo Malus domestica Subtilisin-like serine endopeptidase family protein	--
TG_80	gi|102139963|gb|ABF70103.1| glucose-inhibited division A family protein [Musa balbisiana]	sp|B1XJY4|MNMG_SYNP2 tRNA uridine 5-carboxymethylaminomethyl modification enzyme MnmG OS=Synechococcus sp. (strain ATCC 27264 / PCC 7002 / PR-6) GN=mnmG PE=3 SV=1	At2g13440| KOG2311 NAD/FAD-utilizing protein possibly involved in translation	--	AT2G13440.1	AT2G13440.1|GO:0050660 GO:0002098 GO:0009507	--	--
TG_81	gi|102139963|gb|ABF70103.1| glucose-inhibited division A family protein [Musa balbisiana]	sp|Q2JI26|MNMG_SYNJB tRNA uridine 5-carboxymethylaminomethyl modification enzyme MnmG OS=Synechococcus sp. (strain JA-2-3B'a(2-13)) GN=mnmG PE=3 SV=1	At2g13440| KOG2311 NAD/FAD-utilizing protein possibly involved in translation	--	AT2G13440.1	AT2G13440.1|GO:0050660 GO:0002098 GO:0009507	--	--
TG_82	gi|587872914|gb|EXB62127.1| hypothetical protein L484_003356 [Morus notabilis]	--	--	--	AT1G50020.1	AT1G50020.1|GO:0009535 GO:0008150 GO:0003674	--	--
TG_83	gi|567886182|ref|XP_006435613.1| hypothetical protein CICLE_v10031165mg [Citrus clementina] gi|557537809|gb|ESR48853.1| hypothetical	--	At3g53830| KOG1426 FOG:RCC1 domain	--	AT3G53830.1	AT3G53830.1|GO:0005575 GO:0008150 GO:0003682 GO:0008536	--	--
TG_84	gi|116519121|gb|ABJ99590.1| type III chlorophyll a/b-binding protein [Lycoris aurea]	sp|P27522|CB13_SOLLC Chlorophyll a-b binding protein 8, chloroplastic OS=Solanum lycopersicum GN=CAB8 PE=3 SV=1	--	ko:K08909|LHCA3; light-harvesting complex I chlorophyll a/b binding protein 3	AT1G61520.3	--	--	--
TG_85	gi|224285406|gb|ACN40426.1| unknown [Picea sitchensis] Length=319	sp|Q6VAG0|TBA2_GOSHI Tubulin alpha-2 chain OS=Gossypium hirsutum PE=2 SV=1	At1g50010| KOG1376 Alpha tubulin	--	AT4G14960.1	AT4G14960.1|GO:0045298 GO:0005874 GO:0005829 GO:0005200 GO:0000226	GRMZM2G153575_P01 Zma Zea mays Trihelix family protein	--
TG_86	gi|15242180|ref|NP_197617.1| CCR4-associated factor 1B [Arabidopsis thaliana] gi|75334084|sp|Q9FMS6.1|CAF1K_ARATH RecName:	sp|Q9FMS6|CAF1K_ARATH Probable CCR4-associated factor 1 homolog 11 OS=Arabidopsis thaliana GN=CAF1-11 PE=2 SV=1	At5g22250| KOG0304 mRNA deadenylase subunit	ko:K12581|CNOT7_8, CAF1, POP2; CCR4-NOT transcription complex subunit 7/8	AT5G22250.1	AT5G22250.1|GO:0005634 GO:0004540 GO:0003676 GO:0009451	--	--
TG_87	gi|659101600|ref|XP_008451692.1| PREDICTED: uncharacterized protein LOC103492915 [Cucumis melo] gi|659101602|ref|XP_008451693.1|	sp|Q7XTV7|HIP1_ORYSJ Probable E3 ubiquitin-protein ligase HIP1 OS=Oryza sativa subsp. japonica GN=HIP1 PE=1 SV=2	At2g15530| KOG0800 FOG:Predicted E3 ubiquitin ligase	--	AT2G15530.3	AT2G15530.3|GO:0008270 GO:0005515	MEDTR5G086580.1 Mtr Medicago truncatula MYB_related family protein	--
TG_88	gi|3914575|sp|O24634.1|RBS1_FRIAG RecName: Full=Ribulose bisphosphate carboxylase small chain 1/4, chloroplastic; Short=RuBisCO	sp|O24634|RBS1_FRIAG Ribulose bisphosphate carboxylase small chain 1/4, chloroplastic OS=Fritillaria agrestis GN=RBCS1 PE=2 SV=1	--	--	AT1G67090.1	AT1G67090.1|GO:0009573 GO:0016984 GO:0009637 GO:0010218 GO:0015977 GO:0009409 GO:0010114	mrna16933.1-v1.0-hybrid Fve Fragaria vesca Ribulose bisphosphate carboxylase (small chain) family protein	--
TG_89	gi|116781969|gb|ABK22320.1| unknown [Picea sitchensis] Length=216	sp|Q8VZB9|R10A1_ARATH 60S ribosomal protein L10a-1 OS=Arabidopsis thaliana GN=RPL10AA PE=2 SV=1	At2g27530| KOG1570 60S ribosomal protein L10A	ko:K02865|RP-L10Ae, RPL10A; large subunit ribosomal protein L10Ae	AT1G08360.1	AT1G08360.1|GO:0022625 GO:0003735 GO:0003723 GO:0005886 GO:0006412 GO:0006396	PGSC0003DMP400020762 Stu Solanum tuberosum bZIP family protein	--
TG_90	gi|658047699|ref|XP_008359536.1| PREDICTED: 40S ribosomal protein S5-like [Malus domestica]	sp|O24111|RS5_NICPL 40S ribosomal protein S5 (Fragment) OS=Nicotiana plumbaginifolia GN=RPS5 PE=2 SV=1	At3g11940| KOG3291 Ribosomal protein S7	--	AT2G37270.2	AT2G37270.2|GO:0003735 GO:0022627 GO:0006412	--	--
TG_91	gi|585032|sp|P38076.1|CYSK_WHEAT RecName: Full=Cysteine synthase; AltName: Full=CSase A; AltName: Full=O-acetylserine (thiol)-lyase;	sp|P38076|CYSK_WHEAT Cysteine synthase OS=Triticum aestivum GN=CYS1 PE=2 SV=1	At4g14880| KOG1252 Cystathionine beta-synthase and related enzymes	ko:K01738|cysK; cysteine synthase A [EC:2.5.1.47]	AT4G14880.4	--	Tae041733 Tae Triticum aestivum FAR1 family protein	--
TG_92	gi|587929182|gb|EXC16354.1| K(+) efflux antiporter 2 [Morus notabilis] Length=527	sp|O65272|KEA2_ARATH K(+) efflux antiporter 2, chloroplastic OS=Arabidopsis thaliana GN=KEA2 PE=1 SV=2	At1g01790| KOG1650 Predicted K+/H+-antiporter	--	AT4G00630.1	AT4G00630.1|GO:0015386	--	--
TG_93	gi|168024852|ref|XP_001764949.1| predicted protein [Physcomitrella patens] gi|162683758|gb|EDQ70165.1| predicted protein	sp|P69315|UBIQP_LINUS Polyubiquitin (Fragment) OS=Linum usitatissimum PE=3 SV=2	At4g05320| KOG0001 Ubiquitin and ubiquitin-like proteins	ko:K08770|UBC; ubiquitin C	AT4G05320.6	AT4G05320.6|GO:0007568 GO:0009751 GO:0005515 GO:0006464	MDP0000263713 Mdo Malus domestica ubiquitin 6	--
TG_94	gi|353441080|gb|AEQ94124.1| putative O-methyltransferase [Elaeis guineensis]	sp|B6VJS4|ROMT_VITVI Trans-resveratrol di-O-methyltransferase OS=Vitis vinifera GN=ROMT PE=1 SV=2	--	--	--	--	--	--
TG_100	gi|567875701|ref|XP_006430440.1| hypothetical protein CICLE_v10012559mg [Citrus clementina] gi|568856841|ref|XP_006481984.1|	sp|O24362|PSA3_SPIOL Proteasome subunit alpha type-3 OS=Spinacia oleracea GN=PAG1 PE=2 SV=1	At2g27020| KOG0184 20S proteasome, regulatory subunit alpha type PSMA3/PRE10	ko:K02727|PSMA3; 20S proteasome subunit alpha 7 [EC:3.4.25.1]	AT2G27020.1	AT2G27020.1|GO:0009409 GO:0008233 GO:0006511 GO:0005839	--	--
TG_102	gi|50404477|gb|AAT76903.1| IAA type protein [Elaeis guineensis] Length=211	sp|Q69VE0|IAA23_ORYSJ Auxin-responsive protein IAA23 OS=Oryza sativa subsp. japonica GN=IAA23 PE=2 SV=1	--	--	AT3G23050.1	AT3G23050.1|GO:0009733 GO:0009753 GO:0003700 GO:0005634 GO:0009611 GO:0009414 GO:0009630	--	--
TG_103	gi|659084280|ref|XP_008442804.1| PREDICTED: fructose-bisphosphate aldolase cytoplasmic isozyme isoform X2 [Cucumis melo]	sp|O65735|ALF_CICAR Fructose-bisphosphate aldolase, cytoplasmic isozyme OS=Cicer arietinum GN=ALDC PE=2 SV=1	At5g03690| KOG1557 Fructose-biphosphate aldolase	--	AT2G36460.2	AT2G36460.2|GO:0006098 GO:0004332 GO:0005739	900671 Aly Arabidopsis lyrata ERF family protein	--
TG_104	gi|73486974|gb|AAZ76595.1| polyprotein [Stocky prune virus] Length=512	--	--	--	--	--	--	--
TG_105	gi|208659723|gb|ACI31201.1| pathogenesis-related protein [Lycoris radiata]	sp|P29063|PR4B_TOBAC Pathogenesis-related protein PR-4B OS=Nicotiana tabacum PE=2 SV=1	At3g04720| KOG4742 Predicted chitinase	--	AT3G04720.1	AT3G04720.1|GO:0009615 GO:0009723 GO:0008061 GO:0009627 GO:0080027	--	--
TG_106	gi|350537185|ref|NP_001232821.1| uncharacterized protein LOC100272237 [Zea mays] gi|194697982|gb|ACF83075.1| unknown [Zea	sp|Q6H7J6|YSL14_ORYSJ Probable metal-nicotianamine transporter YSL14 OS=Oryza sativa subsp. japonica GN=YSL14 PE=2 SV=1	--	--	AT1G48370.1	AT1G48370.1|GO:0006857 GO:0015198	--	--
TG_107	gi|326499752|dbj|BAJ86187.1| predicted protein [Hordeum vulgare subsp. vulgare]	sp|Q9FNU2|AB25B_ORYSJ ABC transporter B family member 25 OS=Oryza sativa subsp. japonica GN=OsABCB25 PE=2 SV=1	At5g39040| KOG0058 Peptide exporter, ABC superfamily	--	AT5G39040.1	AT5G39040.1|GO:0042626 GO:0005774	MDP0000265619 Mdo Malus domestica ABC-2 type transporter family protein	--
TG_108	gi|4689382|gb|AAD27878.1|AF139466_1 chlorophyll a/b binding protein CP29 [Vigna radiata]	sp|Q9XF88|CB4B_ARATH Chlorophyll a-b binding protein CP29.2, chloroplastic OS=Arabidopsis thaliana GN=LHCB4.2 PE=1 SV=1	--	ko:K08915|LHCB4; light-harvesting complex II chlorophyll a/b binding protein 4	AT3G08940.2	AT3G08940.2|GO:0010114 GO:0016168 GO:0009637 GO:0010218	--	--
TG_109	gi|604335134|gb|EYU39092.1| hypothetical protein MIMGU_mgv1a010985mg [Erythranthe guttata]	sp|P19446|MDHG_CITLA Malate dehydrogenase, glyoxysomal OS=Citrullus lanatus PE=1 SV=1	At2g22780| KOG1494 NAD-dependent malate dehydrogenase	--	AT2G22780.1	AT2G22780.1|GO:0031998 GO:0005777 GO:0016615 GO:0080093	--	--
TG_110	gi|645258063|ref|XP_008234708.1| PREDICTED: protein phosphatase 2C 57 isoform X1 [Prunus mume]	sp|Q5JKN1|P2C05_ORYSJ Probable protein phosphatase 2C 5 OS=Oryza sativa subsp. japonica GN=Os01g0552300 PE=2 SV=1	At4g27800| KOG0698 Serine/threonine protein phosphatase	--	AT4G27800.1	AT4G27800.1|GO:0006470 GO:0008287 GO:0004722 GO:0009507 GO:0005730	MDP0000283274 Mdo Malus domestica Protein phosphatase 2C family protein	--
TG_111	gi|413952490|gb|AFW85139.1| hypothetical protein ZEAMMB73_186505 [Zea mays] gi|413952491|gb|AFW85140.1| hypothetical protein	sp|Q942D4|BURP3_ORYSJ BURP domain-containing protein 3 OS=Oryza sativa subsp. japonica GN=BURP3 PE=2 SV=1	--	--	AT5G25610.1	AT5G25610.1|GO:0009269 GO:0009651 GO:0009737 GO:0045735	--	--
TG_112	gi|359496244|ref|XP_002265129.2| PREDICTED: peptide methionine sulfoxide reductase B3, chloroplastic-like [Vitis vinifera]	sp|Q10L32|MSRB5_ORYSJ Peptide methionine sulfoxide reductase B5 OS=Oryza sativa subsp. japonica GN=MSRB5 PE=2 SV=1	At4g04830| KOG0856 Predicted pilin-like transcription factor	--	AT4G21860.3	--	--	--
TG_113	gi|595928167|ref|XP_007215118.1| hypothetical protein PRUPE_ppa012969mg [Prunus persica] gi|645248978|ref|XP_008230538.1|	sp|P49637|R27A3_ARATH 60S ribosomal protein L27a-3 OS=Arabidopsis thaliana GN=RPL27AC PE=2 SV=2	At1g70600| KOG1742 60s ribosomal protein L15/L27	ko:K02900|RP-L27Ae, RPL27A; large subunit ribosomal protein L27Ae	AT1G70600.1	AT1G70600.1|GO:0003735 GO:0016020 GO:0006412 GO:0022625	PH01001113G0580 Phe Phyllostachys heterocycla MIKC family protein	--
TG_114	gi|75146864|sp|Q84KG5.1|CCD_CROSA RecName: Full=Carotenoid 9,10(9',10')-cleavage dioxygenase; AltName: Full=CsCCD gi|30424396|emb|CAC79592.1|	sp|Q84KG5|CCD_CROSA Carotenoid 9,10(9',10')-cleavage dioxygenase OS=Crocus sativus GN=CCD PE=1 SV=1	At3g63520| KOG1285 Beta, beta-carotene 15,15'-dioxygenase and related enzymes	ko:K11159|K11159; carotenoid cleavage dioxygenase	AT3G63520.1	AT3G63520.1|GO:0005737 GO:0016124 GO:0045549 GO:0009414 GO:0016121	--	--
TG_115	gi|573946603|ref|XP_006655634.1| PREDICTED: uncharacterized protein LOC102722219 [Oryza brachyantha]	--	At1g15240| KOG2101 Intermediate filament-like protein, sorting nexins, and related proteins containing PX (PhoX) domain(s)	ko:K17925|SNX13; sorting nexin-13	AT1G15240.2	AT1G15240.2|GO:0035091 GO:0007242	--	--
TG_116	gi|565396923|ref|XP_006364055.1| PREDICTED: U-box domain-containing protein 21-like [Solanum tuberosum]	sp|Q5PNY6|PUB21_ARATH U-box domain-containing protein 21 OS=Arabidopsis thaliana GN=PUB21 PE=2 SV=1	--	--	AT3G02840.1	AT3G02840.1|GO:0051707 GO:0005488 GO:0010193	--	--
TG_117	gi|413950299|gb|AFW82948.1| hypothetical protein ZEAMMB73_161344 [Zea mays]	--	At5g62810_2| KOG2629 Peroxisomal membrane anchor protein (peroxin)	--	AT5G62810.1	AT5G62810.1|GO:0008565 GO:0006625 GO:0005829 GO:0005777 GO:0005515	--	--
TG_118	gi|566209967|ref|XP_002322991.2| mitochondrial substrate carrier family protein [Populus trichocarpa] gi|550321371|gb|EEF04752.2|	sp|Q9M038|SFC1_ARATH Mitochondrial succinate-fumarate transporter 1 OS=Arabidopsis thaliana GN=SFC1 PE=2 SV=1	At5g01340| KOG0756 Mitochondrial tricarboxylate/dicarboxylate carrier proteins	ko:K15100|SLC25A1, CTP; solute carrier family 25 (mitochondrial citrate transporter), member 1	AT5G01340.1	AT5G01340.1|GO:0006839 GO:0005215 GO:0005488 GO:0005743	--	--
TG_119	gi|566209967|ref|XP_002322991.2| mitochondrial substrate carrier family protein [Populus trichocarpa] gi|550321371|gb|EEF04752.2|	sp|Q9M038|SFC1_ARATH Mitochondrial succinate-fumarate transporter 1 OS=Arabidopsis thaliana GN=SFC1 PE=2 SV=1	At5g01340| KOG0756 Mitochondrial tricarboxylate/dicarboxylate carrier proteins	ko:K15100|SLC25A1, CTP; solute carrier family 25 (mitochondrial citrate transporter), member 1	AT5G01340.1	AT5G01340.1|GO:0006839 GO:0005215 GO:0005488 GO:0005743	--	--
TG_120	gi|357142483|ref|XP_003572588.1| PREDICTED: uncharacterized protein LOC100843478 [Brachypodium distachyon]	--	--	--	--	--	--	--
TG_121	gi|659118889|ref|XP_008459362.1| PREDICTED: uncharacterized protein LOC103498519 [Cucumis melo]	--	--	--	AT3G01060.1	AT3G01060.1|GO:0003674 GO:0008150	--	--
TG_123	gi|514819281|ref|XP_004984338.1| PREDICTED: protein IQ-DOMAIN 14-like isoform X3 [Setaria italica]	--	--	--	AT5G13460.1	AT5G13460.1|GO:0008150 GO:0005516	--	--
TG_124	gi|657983031|ref|XP_008383583.1| PREDICTED: putative 12-oxophytodienoate reductase 11 [Malus domestica]	sp|B9FSC8|OPR11_ORYSJ Putative 12-oxophytodienoate reductase 11 OS=Oryza sativa subsp. japonica GN=OPR11 PE=2 SV=1	At1g76680| KOG0134 NADH:flavin oxidoreductase/12-oxophytodienoate reductase	--	AT1G76680.1	AT1G76680.1|GO:0010150 GO:0009751 GO:0009611 GO:0005575 GO:0009695 GO:0016629	ObartAA03S_FGP18838 Oba Oryza barthii NAC family protein	--
TG_125	gi|573914805|ref|XP_006645068.1| PREDICTED: protein YLS9-like [Oryza brachyantha]	sp|Q9SJ52|YLS9_ARATH Protein YLS9 OS=Arabidopsis thaliana GN=YLS9 PE=2 SV=1	--	--	AT2G35980.1	AT2G35980.1|GO:0010150 GO:0003674 GO:0051607 GO:0009507	MDP0000231542 Mdo Malus domestica Basic-leucine zipper (bZIP) transcription factor family protein	--
TG_126	gi|3122703|sp|O22644.1|RL23A_FRIAG RecName: Full=60S ribosomal protein L23A gi|2641201|gb|AAB86852.1| ribosomal protein L23a	sp|O22644|RL23A_FRIAG 60S ribosomal protein L23A OS=Fritillaria agrestis GN=RPL23A PE=2 SV=1	At3g55280| KOG1751 60s ribosomal protein L23	ko:K02893|RP-L23Ae, RPL23A; large subunit ribosomal protein L23Ae	AT3G55280.2	AT3G55280.2|GO:0022625 GO:0042254 GO:0006412 GO:0003735 GO:0003723 GO:0009409 GO:0009644 GO:0006979	mrna26696.1-v1.0-hybrid Fve Fragaria vesca actin depolymerizing factor 1	--
TG_127	gi|586716973|ref|XP_006847938.1| hypothetical protein AMTR_s00029p00132520 [Amborella trichopoda] gi|548851243|gb|ERN09519.1|	sp|O22644|RL23A_FRIAG 60S ribosomal protein L23A OS=Fritillaria agrestis GN=RPL23A PE=2 SV=1	At3g55280| KOG1751 60s ribosomal protein L23	--	AT3G55280.2	AT3G55280.2|GO:0022625 GO:0042254 GO:0006412 GO:0003735 GO:0003723 GO:0009409 GO:0009644 GO:0006979	mrna26696.1-v1.0-hybrid Fve Fragaria vesca actin depolymerizing factor 1	--
TG_130	gi|566176753|ref|XP_002309462.2| hypothetical protein POPTR_0006s16720g, partial [Populus trichocarpa] gi|550336492|gb|EEE92985.2|	--	At2g13940| KOG0017 FOG: Transposon-encoded proteins with TYA, reverse transcriptase, integrase domains in various combinations	--	--	--	PK03054.1 Csa Cannabis sativa HD-ZIP family protein	--
TG_131	gi|255576513|ref|XP_002529148.1| Transmembrane protein TPARL, putative [Ricinus communis] gi|223531427|gb|EEF33261.1| Transmembrane	sp|B9G125|GDT15_ORYSJ GDT1-like protein 5 OS=Oryza sativa subsp. japonica GN=Os08g0433100 PE=2 SV=1	At1g68650| KOG2881 Predicted membrane protein	--	AT1G68650.1	AT1G68650.1|GO:0003674 GO:0016020 GO:0008150	--	--
TG_133	gi|514736140|ref|XP_004958333.1| PREDICTED: probable calcium-binding protein CML44-like [Setaria italica]	sp|P13868|CALM1_SOLTU Calmodulin-1 OS=Solanum tuberosum GN=PCM1 PE=1 SV=2	CE04712| KOG0027 Calmodulin and related proteins (EF-Hand superfamily)	--	AT5G37780.1	AT5G37780.1|GO:0005513 GO:0005509 GO:0009612	--	--
TG_136	gi|565396035|ref|XP_006363639.1| PREDICTED: uncharacterized protein LOC102603354 [Solanum tuberosum]	--	--	--	--	--	--	--
TG_137	gi|297736184|emb|CBI24822.3| unnamed protein product [Vitis vinifera] Length=130	sp|Q7XKV5|BGL11_ORYSJ Beta-glucosidase 11 OS=Oryza sativa subsp. japonica GN=BGLU11 PE=3 SV=2	At5g36890| KOG0626 Beta-glucosidase, lactase phlorizinhydrolase, and related proteins	--	AT5G36890.1	AT5G36890.1|GO:0004553	Lus10009218 Lus Linum usitatissimum Zinc finger (C2H2 type) family protein / transcription factor jumonji (jmj) family protein	--
TG_138	gi|255580957|ref|XP_002531297.1| dtdp-glucose 4-6-dehydratase, putative [Ricinus communis] gi|223529130|gb|EEF31110.1| dtdp-glucose	sp|A2Z7B3|GME1_ORYSI GDP-mannose 3,5-epimerase 1 OS=Oryza sativa subsp. indica GN=OsI_032456 PE=2 SV=1	At5g28840| KOG1429 dTDP-glucose 4-6-dehydratase/UDP-glucuronic acid decarboxylase	ko:K10046|GME; GDP-D-mannose 3', 5'-epimerase [EC:5.1.3.18 5.1.3.-]	AT5G28840.2	--	MA_1107014g0010 Pab Picea abies G2-like family protein	--
TG_140	gi|226506962|ref|NP_001143388.1| uncharacterized LOC100276026 [Zea mays] gi|195619502|gb|ACG31581.1| hypothetical protein	sp|Q8S9M1|PAP13_ARATH Probable plastid-lipid-associated protein 13, chloroplastic OS=Arabidopsis thaliana GN=PAP13 PE=2 SV=2	--	--	AT2G42130.4	AT2G42130.4|GO:0010287 GO:0008150	--	--
TG_141	gi|661886008|emb|CDP10625.1| unnamed protein product [Coffea canephora]	sp|Q9SJ44|UEV1C_ARATH Ubiquitin-conjugating enzyme E2 variant 1C OS=Arabidopsis thaliana GN=UEV1C PE=1 SV=1	At2g36060| KOG0896 Ubiquitin-conjugating enzyme E2	ko:K10704|UBE2V; ubiquitin-conjugating enzyme E2 variant	AT2G36060.1	AT2G36060.1|GO:0031372 GO:0004842 GO:0005515 GO:0006301	OpuncBB_FGP9860 Opu Oryza punctata CPP family protein	--
TG_143	gi|326523469|dbj|BAJ92905.1| predicted protein [Hordeum vulgare subsp. vulgare]	sp|Q9M8Y0|SEC_ARATH Probable UDP-N-acetylglucosamine--peptide N-acetylglucosaminyltransferase SEC OS=Arabidopsis thaliana GN=SEC PE=2 SV=1	At3g04240| KOG4626 O-linked N-acetylglucosamine transferase OGT	ko:K09667|OGT; protein O-GlcNAc transferase [EC:2.4.1.255]	AT3G04240.1	AT3G04240.1|GO:0006493 GO:0016757	--	--
TG_146	gi|255587064|ref|XP_002534120.1| ef-hand calcium binding protein, putative [Ricinus communis] gi|223525823|gb|EEF28264.1|	sp|Q8W4L0|CML49_ARATH Probable calcium-binding protein CML49 OS=Arabidopsis thaliana GN=CML49 PE=2 SV=1	At3g10300| KOG0037 Ca2+-binding protein, EF-Hand protein superfamily	--	AT3G10300.1	AT3G10300.1|GO:0005575 GO:0008150 GO:0005509	--	--
TG_147	gi|118482668|gb|ABK93253.1| unknown [Populus trichocarpa] Length=159	sp|Q06548|APK1A_ARATH Protein kinase APK1A, chloroplastic OS=Arabidopsis thaliana GN=APK1A PE=2 SV=1	At1g07570| KOG1187 Serine/threonine protein kinase	--	AT1G07570.1	AT1G07570.1|GO:0004674	mrna28322.1-v1.0-hybrid Fve Fragaria vesca Protein kinase superfamily protein	--
TG_148	gi|406870039|gb|AFS65093.1| zinc-finger protein, partial [Elaeis guineensis]	sp|Q96289|ZAT10_ARATH Zinc finger protein ZAT10 OS=Arabidopsis thaliana GN=ZAT10 PE=2 SV=1	At1g27730| KOG1721 FOG:Zn-finger	--	AT1G27730.1	AT1G27730.1|GO:0009737 GO:0035264 GO:0003700 GO:0005634 GO:0009611 GO:0006979 GO:0016564 GO:0008270 GO:0009414 GO:0009409 GO:0009651 GO:0010117 GO:0009644 GO:0015979 GO:0010200	GSMUA_Achr2P13410_001 Mac Musa acuminata C2H2 family protein	--
TG_151	gi|255559070|ref|XP_002520557.1| Protein pob, putative [Ricinus communis] gi|223540217|gb|EEF41790.1| Protein pob, putative	--	At4g12590| KOG3188 Uncharacterized conserved protein	--	AT4G12590.1	AT4G12590.1|GO:0008150 GO:0003674 GO:0005783 GO:0005739	--	--
TG_153	gi|2160322|dbj|BAA03710.1| cytokinin binding protein CBP57 [Nicotiana sylvestris]	sp|Q9SWF5|SAHH_SOLLC Adenosylhomocysteinase OS=Solanum lycopersicum GN=SAHH PE=2 SV=1	At4g13940| KOG1370 S-adenosylhomocysteine hydrolase	--	AT4G13940.1	AT4G13940.1|GO:0004013 GO:0016441 GO:0006730 GO:0006346 GO:0009793	--	--
TG_154	gi|568841052|ref|XP_006474476.1| PREDICTED: uncharacterized protein LOC102612959 [Citrus sinensis] gi|343887314|dbj|BAK61860.1|	--	--	--	AT2G06520.1	AT2G06520.1|GO:0003674	--	--
TG_155	gi|566179950|ref|XP_002310031.2| ABC transporter family protein [Populus trichocarpa] gi|550334282|gb|EEE90481.2| ABC transporter	sp|Q9LV93|AB5F_ARATH ABC transporter F family member 5 OS=Arabidopsis thaliana GN=ABCF5 PE=2 SV=1	At5g64840| KOG0927 Predicted transporter (ABC superfamily)	--	AT5G64840.1	AT5G64840.1|GO:0005215 GO:0009624	--	--
TG_156	gi|567863676|ref|XP_006424492.1| hypothetical protein CICLE_v10028056mg [Citrus clementina] gi|557526426|gb|ESR37732.1| hypothetical	sp|Q9FJH6|AB1F_ARATH ABC transporter F family member 1 OS=Arabidopsis thaliana GN=ABCF1 PE=1 SV=1	At5g60790| KOG0927 Predicted transporter (ABC superfamily)	ko:K06185|ABCF2; ATP-binding cassette, subfamily F, member 2	AT5G60790.1	AT5G60790.1|GO:0005215	--	--
TG_157	gi|68532877|dbj|BAE06063.1| xyloglucan endotransglucosylase/hydrolase [Sagittaria pygmaea]	sp|P35694|XTH2_SOYBN Xyloglucan endotransglucosylase/hydrolase 2 OS=Glycine max PE=2 SV=1	--	ko:K08235|E2.4.1.207; xyloglucan:xyloglucosyl transferase [EC:2.4.1.207]	AT4G25810.1	AT4G25810.1|GO:0016798	Lus10007348 Lus Linum usitatissimum xyloglucan endotransglucosylase/hydrolase 16	--
TG_159	gi|399525614|gb|AFP44118.1| cyclophilin [Lycoris longituba] Length=173	sp|Q8W171|CYP1_SOYBN Peptidyl-prolyl cis-trans isomerase 1 OS=Glycine max GN=Cyp1 PE=1 SV=1	CE20371| KOG0865 Cyclophilin type peptidyl-prolyl cis-trans isomerase	--	AT4G34870.1	AT4G34870.1|GO:0005829 GO:0006457 GO:0007165 GO:0003755	--	--
TG_160	gi|567207864|ref|XP_006409418.1| hypothetical protein EUTSA_v10022880mg [Eutrema salsugineum] gi|38708272|gb|AAR27291.1|	sp|P34887|CYPH_ALLCE Peptidyl-prolyl cis-trans isomerase OS=Allium cepa GN=CYP PE=2 SV=1	At2g16600| KOG0865 Cyclophilin type peptidyl-prolyl cis-trans isomerase	--	AT2G16600.2	AT2G16600.2|GO:0005829 GO:0006457 GO:0007165 GO:0003755	--	--
TG_161	gi|658047699|ref|XP_008359536.1| PREDICTED: 40S ribosomal protein S5-like [Malus domestica]	sp|O24111|RS5_NICPL 40S ribosomal protein S5 (Fragment) OS=Nicotiana plumbaginifolia GN=RPS5 PE=2 SV=1	At3g11940| KOG3291 Ribosomal protein S7	--	AT2G37270.2	AT2G37270.2|GO:0003735 GO:0022627 GO:0006412	--	--
TG_163	gi|595849622|ref|XP_007209764.1| hypothetical protein PRUPE_ppa013350mg [Prunus persica] gi|462405499|gb|EMJ10963.1| hypothetical	sp|Q5QM99|RL37A_ORYSJ 60S ribosomal protein L37a OS=Oryza sativa subsp. japonica GN=Os01g0679700 PE=1 SV=1	At3g10950| KOG0402 60S ribosomal protein L37	ko:K02921|RP-L37Ae, RPL37A; large subunit ribosomal protein L37Ae	AT3G10950.1	AT3G10950.1|GO:0003735 GO:0006412 GO:0042254 GO:0022625	Scf00089.g7885.t1 Ugi Utricularia gibba B3 family protein	--
TG_164	gi|239909311|gb|ACS32301.1| cinnamoyl-CoA reductase [Jatropha curcas] gi|643718046|gb|KDP29402.1| hypothetical protein JCGZ_18323	sp|Q9CA28|TKPR2_ARATH Tetraketide alpha-pyrone reductase 2 OS=Arabidopsis thaliana GN=TKPR2 PE=1 SV=1	At1g68540| KOG1502 Flavonol reductase/cinnamoyl-CoA reductase	--	AT1G68540.1	AT1G68540.1|GO:0005575 GO:0050662 GO:0044237 GO:0016491	MDP0000265073 Mdo Malus domestica NAD(P)-binding Rossmann-fold superfamily protein	--
TG_166	gi|225426544|ref|XP_002279082.1| PREDICTED: 60S acidic ribosomal protein P1-1 isoform 1 [Vitis vinifera] gi|297742458|emb|CBI34607.3|	sp|P52855|RLA1_MAIZE 60S acidic ribosomal protein P1 OS=Zea mays GN=RPP1A PE=1 SV=1	At5g24510| KOG1762 60s acidic ribosomal protein P1	--	AT5G24510.1	AT5G24510.1|GO:0003735 GO:0006414 GO:0022626	--	--
TG_167	gi|506497733|ref|YP_008003532.1| unknown similar to ChocGV orf11 [Mythimna separata entomopoxvirus 'L'] gi|502524509|emb|CCU56213.1|	sp|Q8EHY2|GBPA_SHEON GlcNAc-binding protein A OS=Shewanella oneidensis (strain MR-1) GN=gbpA PE=3 SV=2	--	ko:K03933|cpbD; chitin-binding protein	--	--	--	--
TG_168	gi|657999330|ref|XP_008392099.1| PREDICTED: polygalacturonase inhibitor-like [Malus domestica]	sp|Q05091|PGIP_PYRCO Polygalacturonase inhibitor OS=Pyrus communis GN=PGIP PE=1 SV=1	--	--	AT5G06860.1	AT5G06860.1|GO:0006952 GO:0009505 GO:0005515 GO:0007165	mgv1a001951m Mgu Mimulus guttatus Leucine-rich repeat protein kinase family protein	--
TG_169	gi|413949090|gb|AFW81739.1| hypothetical protein ZEAMMB73_290034 [Zea mays]	--	At3g59820| KOG1043 Ca2+-binding transmembrane protein LETM1/MRS7	ko:K17800|LETM1, MDM38; LETM1 and EF-hand domain-containing protein 1, mitochondrial	AT1G65540.1	AT1G65540.1|GO:0009536 GO:0008150 GO:0005509 GO:0005739	--	--
TG_170	gi|414587032|tpg|DAA37603.1| TPA: hypothetical protein ZEAMMB73_818591 [Zea mays]	--	--	--	--	--	--	--
TG_171	gi|643737259|gb|KDP43401.1| hypothetical protein JCGZ_26556 [Jatropha curcas]	sp|C0LGH2|Y1561_ARATH Probable LRR receptor-like serine/threonine-protein kinase At1g56130 OS=Arabidopsis thaliana GN=At1g56130 PE=2 SV=2	--	--	AT1G16670.1	AT1G16670.1|GO:0005575 GO:0004674 GO:0006468 GO:0005524	--	--
TG_174	gi|645243970|ref|XP_008228221.1| PREDICTED: probable GPI-anchored adhesin-like protein PGA55 isoform X6 [Prunus mume]	--	--	--	AT3G13990.2	AT3G13990.2|GO:0008150 GO:0005829 GO:0003674 GO:0005634	--	--
TG_175	gi|73486972|gb|AAZ76594.1| polyprotein [Stocky prune virus] Length=795	sp|Q6EWG9|POL1_CRLVP RNA1 polyprotein OS=Cherry rasp leaf virus (isolate Potato/United States) PE=3 SV=1	--	--	--	--	--	--
TG_176	gi|643713817|gb|KDP26482.1| hypothetical protein JCGZ_17640 [Jatropha curcas]	sp|Q8GUN5|PHL1_ARATH Protein PHR1-LIKE 1 OS=Arabidopsis thaliana GN=PHL1 PE=1 SV=1	--	--	AT4G28610.1	AT4G28610.1|GO:0003700 GO:0005634 GO:0045449 GO:0016036	PDK_30s728141g003 Pda Phoenix dactylifera G2-like family protein	--
TG_177	gi|223974169|gb|ACN31272.1| unknown [Zea mays] Length=279	--	--	--	AT3G62160.1	AT3G62160.1|GO:0005575 GO:0008150 GO:0016747	--	--
TG_178	gi|587863955|gb|EXB53677.1| Oxygen-evolving enhancer protein 2 [Morus notabilis]	sp|O49080|PSBP_FRIAG Oxygen-evolving enhancer protein 2, chloroplastic OS=Fritillaria agrestis GN=PSBP PE=2 SV=1	--	ko:K02717|psbP; photosystem II oxygen-evolving enhancer protein 2	AT1G06680.1	AT1G06680.1|GO:0019898 GO:0019684 GO:0009543 GO:0008266 GO:0030095 GO:0009654	--	--
TG_179	gi|357477431|ref|XP_003609001.1| Hypersensitive-induced response protein [Medicago truncatula]	sp|Q9FM19|HIR1_ARATH Hypersensitive-induced response protein 1 OS=Arabidopsis thaliana GN=HIR1 PE=1 SV=1	At5g62740| KOG2620 Prohibitins and stomatins of the PID superfamily	--	AT5G62740.1	AT5G62740.1|GO:0005773 GO:0005886	--	--
TG_181	gi|30795125|gb|AAF26738.2|AF220453_1 beta-ketoacyl-ACP synthase II [Elaeis guineensis]	sp|Q9C9P4|KASC2_ARATH 3-oxoacyl-[acyl-carrier-protein] synthase II, chloroplastic OS=Arabidopsis thaliana GN=KAS2 PE=1 SV=1	At1g74960| KOG1394 3-oxoacyl-(acyl-carrier-protein) synthase (I and II)	ko:K09458|fabF; 3-oxoacyl-[acyl-carrier-protein] synthase II [EC:2.3.1.179]	AT1G74960.3	--	--	--
TG_182	gi|658015033|ref|XP_008342847.1| PREDICTED: uncharacterized protein LOC103405610 [Malus domestica]	--	--	--	AT5G09960.1	AT5G09960.1|GO:0003674 GO:0008150 GO:0005886	--	--
TG_183	gi|573921068|ref|XP_006648129.1| PREDICTED: probable receptor-like protein kinase At5g47070-like [Oryza brachyantha]	sp|Q9LFP7|Y5158_ARATH Probable receptor-like protein kinase At5g15080 OS=Arabidopsis thaliana GN=At5g15080 PE=2 SV=1	At3g09830| KOG1187 Serine/threonine protein kinase	--	AT3G09830.2	AT3G09830.2|GO:0006468 GO:0005524 GO:0004672	mrna28322.1-v1.0-hybrid Fve Fragaria vesca Protein kinase superfamily protein	--
TG_185	gi|573941674|ref|XP_006653225.1| PREDICTED: histone H1-like [Oryza brachyantha]	sp|P40267|H1_SOLPN Histone H1 OS=Solanum pennellii PE=2 SV=1	--	--	AT2G18050.1	AT2G18050.1|GO:0006334 GO:0031492 GO:0009414 GO:0000786	--	--
TG_188	gi|225430021|ref|XP_002284175.1| PREDICTED: uncharacterized protein LOC100267889 [Vitis vinifera] gi|296081886|emb|CBI20891.3|	--	--	--	AT2G25737.1	AT2G25737.1|GO:0016021 GO:0012505	--	--
TG_189	gi|224928|prf||1204205C protein 1C,chlorophyll binding Length=165	sp|P12328|CB21_LEMGI Chlorophyll a-b binding protein of LHCII type I, chloroplastic OS=Lemna gibba PE=3 SV=1	--	--	AT2G05070.1	AT2G05070.1|GO:0030076 GO:0016168 GO:0015979 GO:0010287	--	--
TG_195	gi|641817087|gb|KDO38677.1| hypothetical protein CISIN_1g046592mg [Citrus sinensis]	sp|Q8H1H9|AMO_ARATH Primary amine oxidase OS=Arabidopsis thaliana GN=At1g62810 PE=2 SV=1	At4g12280| KOG1186 Copper amine oxidase	--	AT4G12280.1	AT4G12280.1|GO:0005575 GO:0048038 GO:0005507 GO:0009308 GO:0008131	--	--
TG_197	gi|224114333|ref|XP_002316729.1| 40S ribosomal protein S14-3 [Populus trichocarpa] gi|118485080|gb|ABK94403.1| unknown [Populus	sp|P19951|RS142_MAIZE 40S ribosomal protein S14 OS=Zea mays PE=1 SV=1	At3g52580| KOG0407 40S ribosomal protein S14	ko:K02955|RP-S14e, RPS14; small subunit ribosomal protein S14e	AT3G52580.1	AT3G52580.1|GO:0003735 GO:0022627 GO:0006412	--	--
TG_198	gi|194703954|gb|ACF86061.1| unknown [Zea mays] Length=497	sp|Q9S713|STT7_ARATH Serine/threonine-protein kinase STN7, chloroplastic OS=Arabidopsis thaliana GN=STN7 PE=1 SV=1	At1g68830| KOG0594 Protein kinase PCTAIRE and related kinases	--	AT1G68830.1	AT1G68830.1|GO:0009507 GO:0007623 GO:0042548 GO:0004672	OB10G11890.1 Obr Oryza brachyantha ZF-HD family protein	--
TG_199	gi|590694753|ref|XP_007044696.1| RNA polymerases N / 8 kDa subunit [Theobroma cacao] gi|508708631|gb|EOY00528.1| RNA polymerases	sp|Q9SYA6|RPBAL_ARATH DNA-directed RNA polymerase subunit 10-like protein OS=Arabidopsis thaliana GN=NRPB10L PE=3 SV=1	At1g61700| KOG3497 DNA-directed RNA polymerase, subunit RPB10	ko:K03007|RPB10, POLR2L; DNA-directed RNA polymerases I, II, and III subunit RPABC5	AT1G61700.1	AT1G61700.1|GO:0005575 GO:0003899 GO:0045449 GO:0003677	--	--
TG_200	gi|296083731|emb|CBI23720.3| unnamed protein product [Vitis vinifera] Length=283	sp|Q08935|ROC1_NICSY 29 kDa ribonucleoprotein A, chloroplastic OS=Nicotiana sylvestris PE=2 SV=1	At1g60000| KOG0118 FOG: RRM domain	--	AT1G60000.1	AT1G60000.1|GO:0009507 GO:0008150 GO:0003723 GO:0000166	MDP0000121180 Mdo Malus domestica myb-like HTH transcriptional regulator family protein	--
TG_201	gi|392841341|gb|AFM83296.1| NADH-plastoquinone oxidoreductase subunit J (chloroplast) [Kingia australis]	sp|A9L999|NDHJ_LEMMI NAD(P)H-quinone oxidoreductase subunit J, chloroplastic OS=Lemna minor GN=ndhJ PE=3 SV=1	AtCh026| KOG1713 NADH-ubiquinone oxidoreductase, NDUFS3/30 kDa subunit	ko:K05581|ndhJ; NAD(P)H-quinone oxidoreductase subunit J [EC:1.6.5.3]	ATCG00420.1	ATCG00420.1|GO:0008137 GO:0009970 GO:0055114 GO:0009507	--	--
TG_205	gi|225423539|ref|XP_002271911.1| PREDICTED: uncharacterized protein LOC100262861 [Vitis vinifera] gi|147815438|emb|CAN63832.1|	--	--	--	--	--	--	--
TG_206	gi|118184967|gb|ABK76336.1| ubiquitin 2 [Wolffia australiana] Length=65	sp|P69326|UBIQ_WHEAT Ubiquitin OS=Triticum aestivum PE=3 SV=2	At3g52590| KOG0003 Ubiquitin/60s ribosomal protein L40 fusion	--	AT3G52590.1	AT3G52590.1|GO:0003735 GO:0016567 GO:0009793 GO:0005840 GO:0005515	MDP0000263713 Mdo Malus domestica ubiquitin 6	--
TG_207	gi|219363225|ref|NP_001136485.1| uncharacterized protein LOC100216600 [Zea mays] gi|194695894|gb|ACF82031.1| unknown [Zea	sp|Q9FT51|AB27G_ARATH ABC transporter G family member 27 OS=Arabidopsis thaliana GN=ABCG27 PE=2 SV=1	At3g52310| KOG0061 Transporter, ABC superfamily (Breast cancer resistance protein)	--	AT3G52310.1	AT3G52310.1|GO:0042626 GO:0006810 GO:0005886	--	--
TG_209	gi|225462005|ref|XP_002272794.1| PREDICTED: uncharacterized protein LOC100244627 isoform 1 [Vitis vinifera] gi|225462007|ref|XP_002272826.1|	--	--	--	AT1G56200.1	AT1G56200.1|GO:0009793 GO:0003674	--	--
TG_210	gi|225462005|ref|XP_002272794.1| PREDICTED: uncharacterized protein LOC100244627 isoform 1 [Vitis vinifera] gi|225462007|ref|XP_002272826.1|	--	--	--	AT1G56200.1	AT1G56200.1|GO:0009793 GO:0003674	--	--
TG_211	gi|514731319|ref|XP_004957153.1| PREDICTED: protein ASPARTIC PROTEASE IN GUARD CELL 2-like [Setaria italica]	--	At5g10770| KOG1339 Aspartyl protease	--	AT5G10770.1	AT5G10770.1|GO:0006508 GO:0004190 GO:0003677	--	--
TG_212	gi|641862218|gb|KDO80905.1| hypothetical protein CISIN_1g032916mg [Citrus sinensis]	--	--	--	--	--	--	--
TG_213	gi|225461628|ref|XP_002285377.1| PREDICTED: uncharacterized protein LOC100248626 [Vitis vinifera] gi|147789426|emb|CAN66609.1|	sp|Q9LKA4|UBA2C_ARATH UBP1-associated protein 2C OS=Arabidopsis thaliana GN=UBA2C PE=2 SV=1	At3g15010| KOG0118 FOG: RRM domain	--	AT3G15010.2	AT3G15010.2|GO:0003723 GO:0005515 GO:0000166	cassava4.1_004906m Mes Manihot esculenta RNA-binding (RRM/RBD/RNP motifs) family protein	--
TG_214	gi|1351279|sp|P48495.1|TPIS_PETHY RecName: Full=Triosephosphate isomerase, cytosolic; Short=TIM; Short=Triose-phosphate isomerase	sp|P48495|TPIS_PETHY Triosephosphate isomerase, cytosolic OS=Petunia hybrida GN=TPIP1 PE=2 SV=1	At3g55440| KOG1643 Triosephosphate isomerase	ko:K01803|TPI, tpiA; triosephosphate isomerase (TIM) [EC:5.3.1.1]	AT3G55440.1	AT3G55440.1|GO:0005829 GO:0006096 GO:0005739 GO:0004807	OpuncBB_FGP3493 Opu Oryza punctata MYB family protein	--
TG_218	gi|470116559|ref|XP_004294448.1| PREDICTED: V-type proton ATPase subunit e-like [Fragaria vesca subsp. vesca]	sp|Q9FLN5|VA0E1_ARATH V-type proton ATPase subunit e1 OS=Arabidopsis thaliana GN=VHA-e1 PE=2 SV=1	At5g55290| KOG3500 Vacuolar H+-ATPase V0 sector, subunit M9.7 (M9.2)	ko:K02153|ATPeV0E, ATP6H; V-type H+-transporting ATPase subunit e	AT5G55290.2	AT5G55290.2|GO:0015078 GO:0015991	--	--
TG_220	gi|406870061|gb|AFS65104.1| 40S ribosomal protein S3a-like protein [Elaeis guineensis]	sp|P49397|RS3A_ORYSJ 40S ribosomal protein S3a OS=Oryza sativa subsp. japonica GN=RPS3A PE=2 SV=2	At4g34670| KOG1628 40S ribosomal protein S3A	ko:K02984|RP-S3Ae, RPS3A; small subunit ribosomal protein S3Ae	AT4G34670.1	AT4G34670.1|GO:0022627 GO:0005730 GO:0005618 GO:0003735 GO:0005886 GO:0006412	--	--
TG_221	gi|573923163|ref|XP_006649162.1| PREDICTED: 60S ribosomal protein L37-3-like, partial [Oryza brachyantha]	sp|Q8LFH7|RL371_ARATH 60S ribosomal protein L37-1 OS=Arabidopsis thaliana GN=RPL37A PE=3 SV=1	At1g15250| KOG3475 60S ribosomal protein L37	ko:K02922|RP-L37e, RPL37; large subunit ribosomal protein L37e	AT1G15250.1	AT1G15250.1|GO:0003735 GO:0006412 GO:0042254 GO:0022625	Gorai.005G031000.2 Gra Gossypium raimondii BED zinc finger ;hAT family dimerisation domain	--
TG_222	gi|357137584|ref|XP_003570380.1| PREDICTED: 60S ribosomal protein L37-1-like [Brachypodium distachyon]	sp|Q8LFH7|RL371_ARATH 60S ribosomal protein L37-1 OS=Arabidopsis thaliana GN=RPL37A PE=3 SV=1	At1g15250| KOG3475 60S ribosomal protein L37	ko:K02922|RP-L37e, RPL37; large subunit ribosomal protein L37e	AT1G15250.1	AT1G15250.1|GO:0003735 GO:0006412 GO:0042254 GO:0022625	Gorai.005G031000.2 Gra Gossypium raimondii BED zinc finger ;hAT family dimerisation domain	--
TG_223	gi|359806988|ref|NP_001241587.1| uncharacterized protein LOC100810230 [Glycine max] gi|255636059|gb|ACU18374.1| unknown [Glycine	sp|Q5QGZ8|NRL4A_LUPAN Bifunctional nitrilase/nitrile hydratase NIT4A OS=Lupinus angustifolius GN=NIT4A PE=1 SV=1	At5g22300| KOG0805 Carbon-nitrogen hydrolase	--	AT5G22300.1	AT5G22300.1|GO:0047558 GO:0019499 GO:0018822 GO:0005575 GO:0080061 GO:0047427 GO:0051410	--	--
TG_224	gi|595850663|ref|XP_007209964.1| hypothetical protein PRUPE_ppa004912mg [Prunus persica] gi|462405699|gb|EMJ11163.1| hypothetical	sp|A8DZE7|D42E1_DANRE Short-chain dehydrogenase/reductase family 42E member 1 OS=Danio rerio GN=sdr42e1 PE=2 SV=1	At2g33630| KOG1430 C-3 sterol dehydrogenase/3-beta-hydroxysteroid dehydrogenase and related dehydrogenases	--	AT2G33630.1	AT2G33630.1|GO:0003854 GO:0005488 GO:0005783 GO:0006694	--	--
TG_225	gi|357145991|ref|XP_003573839.1| PREDICTED: NEDD8-conjugating enzyme Ubc12-like [Brachypodium distachyon]	sp|Q9SDY5|RCE1_ARATH NEDD8-conjugating enzyme Ubc12 OS=Arabidopsis thaliana GN=RCE1 PE=1 SV=1	At2g18600| KOG0420 Ubiquitin-protein ligase	ko:K10579|UBE2M, UBC12; ubiquitin-conjugating enzyme E2 M	AT4G36800.2	AT4G36800.2|GO:0005575 GO:0009790 GO:0009733 GO:0019788	EMT28005 Ata Aegilops tauschii MYB_related family protein	--
TG_226	gi|226502222|ref|NP_001141175.1| hypothetical protein [Zea mays] gi|194703076|gb|ACF85622.1| unknown [Zea mays] gi|414866389|tpg|DAA44946.1|	sp|O35723|DNJB3_MOUSE DnaJ homolog subfamily B member 3 OS=Mus musculus GN=Dnajb3 PE=2 SV=1	At1g56300| KOG0714 Molecular chaperone (DnaJ superfamily)	--	AT1G56300.1	AT1G56300.1|GO:0005575 GO:0031072 GO:0006457	XP_004508679 Car Cicer arietinum C2H2 family protein	--
TG_227	gi|116784454|gb|ABK23348.1| unknown [Picea sitchensis] Length=205	sp|P92792|TOM20_SOLTU Mitochondrial import receptor subunit TOM20 OS=Solanum tuberosum GN=TOM20 PE=1 SV=1	--	--	AT1G27390.1	AT1G27390.1|GO:0005742 GO:0006626 GO:0015450 GO:0009536 GO:0005744	--	--
TG_228	gi|590682839|ref|XP_007041448.1| Proline iminopeptidase isoform 2 [Theobroma cacao] gi|508705383|gb|EOX97279.1| Proline iminopeptidase	sp|P93732|PIP_ARATH Proline iminopeptidase OS=Arabidopsis thaliana GN=PIP PE=2 SV=3	--	ko:K01259|pip; proline iminopeptidase [EC:3.4.11.5]	AT2G14260.2	--	--	--
TG_229	gi|595839905|ref|XP_007207932.1| hypothetical protein PRUPE_ppa017999mg [Prunus persica] gi|462403574|gb|EMJ09131.1| hypothetical	sp|P0DI18|DRL45_ARATH Probable disease resistance protein RDL6 OS=Arabidopsis thaliana GN=RDL6 PE=2 SV=1	At1g59218| KOG4658 Apoptotic ATPase	--	AT1G59218.2	--	EMT03342 Ata Aegilops tauschii WRKY family protein	--
TG_230	gi|590562817|ref|XP_007009192.1| Disease resistance protein RPP8 [Theobroma cacao] gi|508726105|gb|EOY18002.1| Disease resistance	sp|P0DI18|DRL45_ARATH Probable disease resistance protein RDL6 OS=Arabidopsis thaliana GN=RDL6 PE=2 SV=1	At1g58842| KOG4658 Apoptotic ATPase	--	AT1G59218.2	--	--	--
TG_232	gi|661890399|emb|CDP05896.1| unnamed protein product [Coffea canephora]	--	--	--	--	--	--	--
TG_234	gi|586674726|ref|XP_006838164.1| hypothetical protein AMTR_s00106p00109820 [Amborella trichopoda] gi|548840622|gb|ERN00733.1|	--	--	--	AT3G60590.2	AT3G60590.2|GO:0009706	--	--
TG_235	gi|568885965|ref|XP_006495487.1| PREDICTED: 2-alkenal reductase (NADP(+)-dependent)-like, partial [Citrus sinensis]	sp|Q6WAU0|PULR_MENPI (+)-pulegone reductase OS=Mentha piperita PE=1 SV=1	At5g16970| KOG1196 Predicted NAD-dependent oxidoreductase	--	AT5G16970.1	AT5G16970.1|GO:0005634 GO:0005829 GO:0006979 GO:0032440	--	--
TG_237	gi|590578209|ref|XP_007013443.1| DnaJ/Hsp40 cysteine-rich domain superfamily protein isoform 1 [Theobroma cacao] gi|508783806|gb|EOY31062.1|	--	--	--	AT3G47650.1	AT3G47650.1|GO:0031072 GO:0006457 GO:0051082 GO:0009507	--	--
TG_238	gi|449528529|ref|XP_004171256.1| PREDICTED: two pore calcium channel protein 1B-like [Cucumis sativus]	sp|Q75VR0|TPC1B_TOBAC Two pore calcium channel protein 1B OS=Nicotiana tabacum GN=TPC1B PE=2 SV=1	At4g03560| KOG2301 Voltage-gated Ca2+ channels, alpha1 subunits	ko:K16900|TPC1, CCH1; two pore calcium channel protein, plant	AT4G03560.1	AT4G03560.1|GO:0000325 GO:0006816 GO:0005774 GO:0010119 GO:0005886 GO:0009845 GO:0005245	--	--
TG_240	gi|449525924|ref|XP_004169966.1| PREDICTED: uncharacterized protein Cbei_0202-like [Cucumis sativus]	sp|Q05627|Y202_CLOB8 Uncharacterized protein Cbei_0202 OS=Clostridium beijerinckii (strain ATCC 51743 / NCIMB 8052) GN=Cbei_0202 PE=4 SV=2	--	--	AT4G30720.1	AT4G30720.1|GO:0016491 GO:0009055 GO:0009507	--	--
TG_241	gi|595836202|ref|XP_007207209.1| hypothetical protein PRUPE_ppa002111mg [Prunus persica] gi|462402851|gb|EMJ08408.1| hypothetical	sp|Q6K8J4|ISPG_ORYSJ 4-hydroxy-3-methylbut-2-en-1-yl diphosphate synthase, chloroplastic OS=Oryza sativa subsp. japonica GN=ISPG PE=2 SV=1	--	ko:K03526|gcpE, ispG; (E)-4-hydroxy-3-methylbut-2-enyl-diphosphate synthase [EC:1.17.7.1 1.17.7.3]	AT5G60600.1	AT5G60600.1|GO:0046429 GO:0051539 GO:0009862 GO:0009617 GO:0019288 GO:0009507	--	--
TG_243	gi|13430332|gb|AAK25798.1|AF338237_1 rubisco activase, partial [Zantedeschia aethiopica]	sp|Q7X9A0|RCA1_LARTR Ribulose bisphosphate carboxylase/oxygenase activase 1, chloroplastic OS=Larrea tridentata GN=RCA1 PE=1 SV=1	At2g39730| KOG0651 26S proteasome regulatory complex, ATPase RPT4	--	AT2G39730.1	AT2G39730.1|GO:0010319 GO:0009416 GO:0043531 GO:0009409 GO:0046863 GO:0010287 GO:0005524	--	--
TG_244	gi|23466395|tpg|DAA00288.1| TPA_exp: putative phytosulfokine peptide precursor [Mesembryanthemum crystallinum]	sp|Q9M2Y0|PSK3_ARATH Phytosulfokines 3 OS=Arabidopsis thaliana GN=PSK3 PE=2 SV=2	--	--	AT3G49780.1	AT3G49780.1|GO:0030154 GO:0009887 GO:0031012 GO:0008283	--	--
TG_245	gi|587849151|gb|EXB39391.1| 40S ribosomal protein S18 [Morus notabilis]	sp|P34788|RS18_ARATH 40S ribosomal protein S18 OS=Arabidopsis thaliana GN=RPS18A PE=1 SV=1	At4g09800| KOG3311 Ribosomal protein S18	ko:K02964|RP-S18e, RPS18; small subunit ribosomal protein S18e	AT4G09800.1	AT4G09800.1|GO:0003735 GO:0022627 GO:0006412	--	--
TG_246	gi|661890167|emb|CDP06226.1| unnamed protein product [Coffea canephora]	--	At3g56680| KOG2953 mRNA-binding protein Encore	--	AT3G56680.1	AT3G56680.1|GO:0005575 GO:0008150 GO:0003676	--	--
TG_247	gi|225440145|ref|XP_002283240.1| PREDICTED: uncharacterized protein LOC100251643 [Vitis vinifera] gi|147820324|emb|CAN73572.1|	--	At3g56680| KOG2953 mRNA-binding protein Encore	--	AT3G56680.1	AT3G56680.1|GO:0005575 GO:0008150 GO:0003676	--	--
TG_250	gi|326507732|dbj|BAJ86609.1| predicted protein [Hordeum vulgare subsp. vulgare]	sp|P49313|ROC1_NICPL 30 kDa ribonucleoprotein, chloroplastic OS=Nicotiana plumbaginifolia PE=2 SV=1	At2g37220| KOG0118 FOG: RRM domain	--	AT2G37220.1	AT2G37220.1|GO:0009535 GO:0009941 GO:0009737 GO:0009570 GO:0010319 GO:0008266 GO:0009409 GO:0045087	Scf00063.g6386.t1 Ugi Utricularia gibba GeBP family protein	--
TG_251	gi|326518398|dbj|BAJ88228.1| predicted protein [Hordeum vulgare subsp. vulgare]	sp|Q7XCL0|EXLA2_ORYSJ Expansin-like A2 OS=Oryza sativa subsp. japonica GN=EXLA2 PE=2 SV=1	--	--	AT3G45970.1	AT3G45970.1|GO:0009826 GO:0009505 GO:0009828	--	--
TG_252	gi|414867566|tpg|DAA46123.1| TPA: hypothetical protein ZEAMMB73_477678 [Zea mays] gi|414867567|tpg|DAA46124.1| TPA: hypothetical	sp|Q7XCL0|EXLA2_ORYSJ Expansin-like A2 OS=Oryza sativa subsp. japonica GN=EXLA2 PE=2 SV=1	--	--	AT3G45970.1	AT3G45970.1|GO:0009826 GO:0009505 GO:0009828	--	--
TG_253	gi|470114335|ref|XP_004293371.1| PREDICTED: cysteine proteinase inhibitor 5-like [Fragaria vesca subsp. vesca]	--	--	--	--	--	--	--
TG_254	gi|356530665|ref|XP_003533901.1| PREDICTED: 40S ribosomal protein S5-like [Glycine max]	sp|Q9ZUT9|RS51_ARATH 40S ribosomal protein S5-1 OS=Arabidopsis thaliana GN=RPS5A PE=1 SV=1	At2g37270| KOG3291 Ribosomal protein S7	ko:K02989|RP-S5e, RPS5; small subunit ribosomal protein S5e	AT2G37270.2	AT2G37270.2|GO:0003735 GO:0022627 GO:0006412	--	--
TG_256	gi|514747601|ref|XP_004961407.1| PREDICTED: RNA-binding protein FUS-like [Setaria italica]	--	At4g16830| KOG2945 Predicted RNA-binding protein	ko:K13199|SERBP1; plasminogen activator inhibitor 1 RNA-binding protein	AT4G16830.2	AT4G16830.2|GO:0005737 GO:0005634 GO:0008150 GO:0003723	--	--
TG_257	gi|567154782|ref|XP_006417879.1| hypothetical protein EUTSA_v10009104mg [Eutrema salsugineum] gi|557095650|gb|ESQ36232.1|	sp|Q41387|PSBW_SPIOL Photosystem II reaction center W protein, chloroplastic OS=Spinacia oleracea GN=psbW PE=1 SV=1	--	--	AT2G30570.1	AT2G30570.1|GO:0003674 GO:0008150	--	--
TG_259	gi|586703259|ref|XP_006845427.1| hypothetical protein AMTR_s00019p00093710 [Amborella trichopoda] gi|548847999|gb|ERN07102.1|	sp|Q8LBH2|CAP8_ARATH Putative clathrin assembly protein At2g01600 OS=Arabidopsis thaliana GN=At2g01600 PE=2 SV=2	At2g01600| KOG0251 Clathrin assembly protein AP180 and related proteins, contain ENTH domain	--	AT2G01600.1	AT2G01600.1|GO:0048268 GO:0016020 GO:0030276 GO:0005545	--	--
TG_260	gi|643733354|gb|KDP40301.1| hypothetical protein JCGZ_02299 [Jatropha curcas]	--	--	--	AT1G04340.1	AT1G04340.1|GO:0003674 GO:0008150 GO:0012505	--	--
TG_261	gi|357436159|ref|XP_003588355.1| Mitochondrial protein, putative [Medicago truncatula]	sp|Q3BAI2|YCX91_PHAAO Uncharacterized protein ORF91 OS=Phalaenopsis aphrodite subsp. formosana PE=4 SV=1	--	--	--	--	--	--
TG_262	gi|326495442|dbj|BAJ85817.1| predicted protein [Hordeum vulgare subsp. vulgare] gi|326512100|dbj|BAJ96031.1| predicted protein	sp|Q9M0B6|GAE1_ARATH UDP-glucuronate 4-epimerase 1 OS=Arabidopsis thaliana GN=GAE1 PE=1 SV=1	At4g30440| KOG1371 UDP-glucose 4-epimerase/UDP-sulfoquinovose synthase	--	AT4G30440.1	AT4G30440.1|GO:0009225 GO:0050378 GO:0005575	--	--
TG_263	gi|148927396|gb|ABR19829.1| cysteine proteinase [Elaeis guineensis] Length=358	sp|P25778|ORYC_ORYSJ Oryzain gamma chain OS=Oryza sativa subsp. japonica GN=Os09g0442300 PE=2 SV=2	At5g60360| KOG1543 Cysteine proteinase Cathepsin L	--	AT5G60360.1	AT5G60360.1|GO:0006508 GO:0007568 GO:0008234 GO:0009723	--	--
TG_264	gi|460397060|ref|XP_004244086.1| PREDICTED: vacuolar protein sorting-associated protein VTA1 homolog [Solanum lycopersicum]	sp|Q9SZ15|LIP5_ARATH Protein HOMOLOG OF MAMMALIAN LYST-INTERACTING PROTEIN 5 OS=Arabidopsis thaliana GN=LIP5 PE=1 SV=1	At4g26750| KOG0917 Uncharacterized conserved protein	--	AT4G26750.1	AT4G26750.1|GO:0005575 GO:0003674 GO:0008150	--	--
TG_265	gi|565348211|ref|XP_006341111.1| PREDICTED: uncharacterized protein LOC102603338 [Solanum tuberosum]	--	--	--	AT5G03880.1	AT5G03880.1|GO:0009535 GO:0045454 GO:0009055	--	--
TG_266	gi|451327681|gb|AGF36555.1| nuclear transcription factor Y subunit B-3-like protein [Allium sativum]	sp|O23310|NFYB3_ARATH Nuclear transcription factor Y subunit B-3 OS=Arabidopsis thaliana GN=NFYB3 PE=2 SV=1	At4g14540| KOG0869 CCAAT-binding factor, subunit A (HAP3)	--	AT4G14540.1	AT4G14540.1|GO:0003700	GSMUA_Achr2P13670_001 Mac Musa acuminata NF-YB family protein	--
TG_267	gi|573923565|ref|XP_006649358.1| PREDICTED: uncharacterized protein LOC102714711 [Oryza brachyantha]	sp|Q9STN5|Y4833_ARATH Uncharacterized protein At4g08330, chloroplastic OS=Arabidopsis thaliana GN=At4g08330 PE=1 SV=1	--	--	AT2G17705.1	AT2G17705.1|GO:0003674 GO:0008150 GO:0005886	PDK_30s1030181g010 Pda Phoenix dactylifera bHLH family protein	--
TG_270	gi|657946867|ref|XP_008386760.1| PREDICTED: uncharacterized protein LOC103449249 [Malus domestica]	--	--	--	AT4G13395.1	AT4G13395.1|GO:0005575 GO:0048367 GO:0003674	--	--
TG_271	gi|302822663|ref|XP_002992988.1| hypothetical protein SELMODRAFT_187148 [Selaginella moellendorffii] gi|302825886|ref|XP_002994514.1|	sp|P0CH33|UBQ11_ARATH Polyubiquitin 11 OS=Arabidopsis thaliana GN=UBQ11 PE=1 SV=1	At4g05050| KOG0001 Ubiquitin and ubiquitin-like proteins	--	AT4G05050.3	AT4G05050.3|GO:0006511 GO:0005515 GO:0006464 GO:0005622	MDP0000263713 Mdo Malus domestica ubiquitin 6	--
TG_272	gi|297604251|ref|NP_001055168.2| Os05g0314100 [Oryza sativa Japonica Group] gi|573915373|ref|XP_006645341.1| PREDICTED: small	sp|Q54NC5|SMD2_DICDI Probable small nuclear ribonucleoprotein Sm D2 OS=Dictyostelium discoideum GN=snrpd2 PE=3 SV=1	At3g62840| KOG3459 Small nuclear ribonucleoprotein (snRNP) Sm core protein	--	AT3G62840.1	AT3G62840.1|GO:0005634 GO:0003674 GO:0005732	--	--
TG_274	gi|586759252|ref|XP_006853970.1| hypothetical protein AMTR_s00036p00219140 [Amborella trichopoda] gi|548857638|gb|ERN15437.1|	sp|Q9H446|RWDD1_HUMAN RWD domain-containing protein 1 OS=Homo sapiens GN=RWDD1 PE=1 SV=1	At1g51730| KOG4018 Uncharacterized conserved protein, contains RWD domain	--	AT1G51730.1	AT1G51730.1|GO:0005575 GO:0008150	--	--
TG_275	gi|110224788|emb|CAL07994.1| putative nucleic acid binding protein [Platanus x acerifolia]	--	At5g15270| KOG2190 PolyC-binding proteins alphaCP-1 and related KH domain proteins	--	AT5G15270.1	AT5G15270.1|GO:0005575 GO:0008150 GO:0003723	--	--
TG_276	gi|42565522|gb|AAS21024.1| glutathione-S transferase [Hyacinthus orientalis]	sp|Q9FUS8|GSTUH_ARATH Glutathione S-transferase U17 OS=Arabidopsis thaliana GN=GSTU17 PE=2 SV=1	At1g10370| KOG0406 Glutathione S-transferase	--	AT1G10370.1	AT1G10370.1|GO:0005737 GO:0004364 GO:0009407	--	--
TG_277	gi|590634524|ref|XP_007028402.1| Peptidyl-tRNA hydrolase family protein isoform 3 [Theobroma cacao] gi|508717007|gb|EOY08904.1|	sp|Q6NLS8|PTHM_ARATH Peptidyl-tRNA hydrolase, mitochondrial OS=Arabidopsis thaliana GN=At5g19830 PE=2 SV=1	At5g19830| KOG2255 Peptidyl-tRNA hydrolase	ko:K01056|PTH1, pth, spoVC; peptidyl-tRNA hydrolase, PTH1 family [EC:3.1.1.29]	AT5G19830.1	AT5G19830.1|GO:0004045 GO:0006412 GO:0005739	--	--
TG_278	gi|530278507|gb|AGT16483.1| cytochrome P450 [Saccharum hybrid cultivar R570]	sp|Q7Y0C8|C74A1_ORYSJ Allene oxide synthase 1, chloroplastic OS=Oryza sativa subsp. japonica GN=CYP74A1 PE=2 SV=1	--	ko:K01723|AOS; hydroperoxide dehydratase [EC:4.2.1.92]	AT5G42650.1	AT5G42650.1|GO:0019825 GO:0009978 GO:0009753 GO:0009620 GO:0010287 GO:0009611 GO:0005739 GO:0006952 GO:0009695 GO:0019373	--	--
TG_279	gi|125524246|gb|EAY72360.1| hypothetical protein OsI_00213 [Oryza sativa Indica Group] gi|125568860|gb|EAZ10375.1| hypothetical	sp|Q9ZVX1|UBC23_ARATH Probable ubiquitin-conjugating enzyme E2 23 OS=Arabidopsis thaliana GN=UBC23 PE=1 SV=1	At2g16920| KOG0895 Ubiquitin-conjugating enzyme	--	AT2G16920.1	AT2G16920.1|GO:0005575 GO:0004842	--	--
TG_280	gi|125524246|gb|EAY72360.1| hypothetical protein OsI_00213 [Oryza sativa Indica Group] gi|125568860|gb|EAZ10375.1| hypothetical	sp|Q9ZVX1|UBC23_ARATH Probable ubiquitin-conjugating enzyme E2 23 OS=Arabidopsis thaliana GN=UBC23 PE=1 SV=1	At2g16920| KOG0895 Ubiquitin-conjugating enzyme	--	AT2G16920.1	AT2G16920.1|GO:0005575 GO:0004842	--	--
TG_281	gi|224122996|ref|XP_002318968.1| drought-responsive family protein [Populus trichocarpa] gi|222857344|gb|EEE94891.1| drought-responsive	sp|Q5W794|DI192_ORYSJ Protein DEHYDRATION-INDUCED 19 homolog 2 OS=Oryza sativa subsp. japonica GN=DI19-2 PE=2 SV=2	--	--	AT3G05700.1	AT3G05700.1|GO:0009414	--	--
TG_282	gi|56409850|emb|CAI30073.1| glycosyltransferase [Saccharum officinarum] Length=573	sp|Q08CY9|EOGT_XENTR EGF domain-specific O-linked N-acetylglucosamine transferase OS=Xenopus tropicalis GN=eogt PE=2 SV=1	At3g18180| KOG4698 Uncharacterized conserved protein	--	AT3G18180.1	AT3G18180.1|GO:0005575 GO:0008150 GO:0016757	--	--
TG_283	gi|604298447|gb|EYU18491.1| hypothetical protein MIMGU_mgv1a019733mg, partial [Erythranthe guttata]	sp|Q67XL4|Y3544_ARATH Uncharacterized CRM domain-containing protein At3g25440, chloroplastic OS=Arabidopsis thaliana GN=At3g25440 PE=2 SV=1	At4g13070| KOG1990 Poly(A)-specific exoribonuclease PARN	--	AT4G13070.1	AT4G13070.1|GO:0008150 GO:0003723	MDP0000263830 Mdo Malus domestica RNA-binding CRS1 / YhbY (CRM) domain protein	--
TG_285	gi|346722086|gb|AEO50759.1| CCD4c [Crocus sativus] Length=619	sp|Q84K96|ZCD_CROSA Zeaxanthin 7,8(7',8')-cleavage dioxygenase, chromoplast OS=Crocus sativus GN=ZCD PE=1 SV=1	At4g19170| KOG1285 Beta, beta-carotene 15,15'-dioxygenase and related enzymes	ko:K09840|NCED; 9-cis-epoxycarotenoid dioxygenase [EC:1.13.11.51]	AT4G19170.1	AT4G19170.1|GO:0010287	--	--
TG_286	gi|573920306|ref|XP_006647756.1| PREDICTED: probable carotenoid cleavage dioxygenase 4, chloroplastic-like [Oryza brachyantha]	sp|Q84K96|ZCD_CROSA Zeaxanthin 7,8(7',8')-cleavage dioxygenase, chromoplast OS=Crocus sativus GN=ZCD PE=1 SV=1	At4g19170| KOG1285 Beta, beta-carotene 15,15'-dioxygenase and related enzymes	--	AT4G19170.1	AT4G19170.1|GO:0010287	--	--
TG_287	gi|383156773|gb|AFG60679.1| hypothetical protein 2_4109_01, partial [Pinus taeda] gi|383156775|gb|AFG60680.1| hypothetical	sp|P28551|TBB3_SOYBN Tubulin beta chain (Fragment) OS=Glycine max GN=TUBB PE=1 SV=2	At2g29550| KOG1375 Beta tubulin	--	AT5G23860.2	--	--	--
TG_289	gi|351726538|ref|NP_001236618.1| uncharacterized protein LOC100499832 [Glycine max] gi|255627007|gb|ACU13848.1| unknown [Glycine	sp|P22179|PSAH_SPIOL Photosystem I reaction center subunit VI, chloroplastic OS=Spinacia oleracea GN=PSAH PE=1 SV=1	--	--	AT1G52230.1	AT1G52230.1|GO:0010287 GO:0003674 GO:0015979 GO:0009538	--	--
TG_291	gi|641868600|gb|KDO87284.1| hypothetical protein CISIN_1g000858mg [Citrus sinensis]	sp|Q7ZZ25|ATD1A_DANRE ATPase family AAA domain-containing protein 1-A OS=Danio rerio GN=atad1a PE=2 SV=2	At4g02470| KOG0737 AAA+-type ATPase	--	AT1G02890.1	AT1G02890.1|GO:0005524 GO:0016887 GO:0009507	420183 Smo Selaginella moellendorffii P-loop containing nucleoside triphosphate hydrolases superfamily protein	--
TG_293	gi|643727570|gb|KDP35956.1| hypothetical protein JCGZ_09928 [Jatropha curcas]	sp|Q9FME8|OPT4_ARATH Oligopeptide transporter 4 OS=Arabidopsis thaliana GN=OPT4 PE=1 SV=1	At5g64410| KOG2262 Sexual differentiation process protein ISP4	--	AT5G64410.1	AT5G64410.1|GO:0006857 GO:0016020 GO:0015198	--	--
TG_294	gi|225443726|ref|XP_002267858.1| PREDICTED: ubiquitin domain-containing protein 1 [Vitis vinifera] gi|297740542|emb|CBI30724.3|	sp|Q4V8W7|UBTD1_DANRE Ubiquitin domain-containing protein 1 OS=Danio rerio GN=ubtd1 PE=2 SV=1	At1g53400| KOG0013 Uncharacterized conserved protein	--	AT1G53400.1	AT1G53400.1|GO:0005575	--	--
TG_295	gi|297733793|emb|CBI15040.3| unnamed protein product [Vitis vinifera] Length=656	sp|Q657X6|EXEC2_ORYSJ Protein EXECUTER 2, chloroplastic OS=Oryza sativa subsp. japonica GN=EX2 PE=2 SV=1	--	--	AT1G27510.1	AT1G27510.1|GO:0000304 GO:0042651	--	--
TG_296	gi|474244829|gb|EMS59953.1| hypothetical protein TRIUR3_15489 [Triticum urartu]	--	--	--	AT5G22340.1	AT5G22340.1|GO:0008150 GO:0003674 GO:0009507	--	--
TG_297	gi|357124778|ref|XP_003564074.1| PREDICTED: serine/threonine-protein phosphatase 2A activator-like [Brachypodium distachyon]	sp|Q2KJ44|PTPA_BOVIN Serine/threonine-protein phosphatase 2A activator OS=Bos taurus GN=PPP2R4 PE=2 SV=1	At4g08960| KOG2867 Phosphotyrosyl phosphatase activator	ko:K17605|PPP2R4, PTPA; serine/threonine-protein phosphatase 2A activator	AT4G08960.1	AT4G08960.1|GO:0019211 GO:0005575 GO:0008150	--	--
TG_298	gi|586643690|ref|XP_006826894.1| hypothetical protein AMTR_s00010p00149200 [Amborella trichopoda] gi|548831323|gb|ERM94131.1|	sp|Q9MUK5|TOC64_PEA Translocon at the outer membrane of chloroplasts 64 OS=Pisum sativum GN=TOC64 PE=1 SV=1	At3g17970| KOG1124 FOG:TPR repeat	--	AT3G17970.1	--	MDP0000186332 Mdo Malus domestica phosphatase-related	--
TG_299	gi|71534894|gb|AAZ32851.1| pentameric polyubiquitin [Medicago sativa]	sp|P0CG83|UBIQP_HORVU Polyubiquitin (Fragment) OS=Hordeum vulgare PE=2 SV=1	At4g05050| KOG0001 Ubiquitin and ubiquitin-like proteins	--	AT4G05050.4	--	MDP0000263713 Mdo Malus domestica ubiquitin 6	--
TG_301	gi|587884097|gb|EXB72998.1| Sucrose nonfermenting 4-like protein [Morus notabilis]	sp|Q944A6|SNF4_ARATH Sucrose nonfermenting 4-like protein OS=Arabidopsis thaliana GN=SNF4 PE=1 SV=1	At1g09020| KOG1764 5'-AMP-activated protein kinase, gamma subunit	--	AT1G09020.1	AT1G09020.1|GO:0042149 GO:0030295	--	--
TG_303	gi|162464180|ref|NP_001105391.1| 40S ribosomal protein S8 [Zea mays] gi|6226702|sp|Q08069.2|RS8_MAIZE RecName: Full=40S ribosomal	sp|Q08069|RS8_MAIZE 40S ribosomal protein S8 OS=Zea mays GN=RPS8 PE=1 SV=2	At5g20290| KOG3283 40S ribosomal protein S8	ko:K02995|RP-S8e, RPS8; small subunit ribosomal protein S8e	AT5G59240.1	AT5G59240.1|GO:0003735 GO:0016020 GO:0022627 GO:0006412 GO:0042254	--	--
TG_304	gi|61614851|gb|AAQ21371.2| beta-galactosidase [Sandersonia aurantiaca] Length=818	sp|Q10NX8|BGAL6_ORYSJ Beta-galactosidase 6 OS=Oryza sativa subsp. japonica GN=Os03g0255100 PE=1 SV=2	At2g28470| KOG0496 Beta-galactosidase	--	AT2G28470.1	AT2G28470.1|GO:0004565	--	--
TG_305	gi|657368148|gb|KEH15368.1| phosphoglycerate kinase-like protein [Medicago truncatula]	sp|P29409|PGKH_SPIOL Phosphoglycerate kinase, chloroplastic (Fragment) OS=Spinacia oleracea PE=2 SV=2	At1g56190| KOG1367 3-phosphoglycerate kinase	--	AT1G56190.2	AT1G56190.2|GO:0004618 GO:0006096 GO:0005739	--	--
TG_306	gi|225424140|ref|XP_002283949.1| PREDICTED: histone chaperone ASF1B [Vitis vinifera] gi|147809982|emb|CAN60547.1| hypothetical	sp|Q9LS09|ASF1B_ARATH Histone chaperone ASF1B OS=Arabidopsis thaliana GN=ASF1B PE=1 SV=1	At5g38110| KOG3265 Histone chaperone involved in gene silencing	ko:K10753|ASF1; histone chaperone ASF1	AT5G38110.1	AT5G38110.1|GO:0006139 GO:0003674 GO:0009294	--	--
TG_308	gi|194705756|gb|ACF86962.1| unknown [Zea mays] Length=392	sp|Q8S9K3|VAR3_ARATH Zinc finger protein VAR3, chloroplastic OS=Arabidopsis thaliana GN=VAR3 PE=1 SV=2	At5g17790| KOG4198 RNA-binding Ran Zn-finger protein and related proteins	--	AT5G17790.1	AT5G17790.1|GO:0009658 GO:0009570 GO:0005488	GSMUA_Achr7P21740_001 Mac Musa acuminata MYB family protein	--
TG_309	gi|255556366|ref|XP_002519217.1| conserved hypothetical protein [Ricinus communis] gi|223541532|gb|EEF43081.1| conserved	sp|Q8LGG8|USPAL_ARATH Universal stress protein A-like protein OS=Arabidopsis thaliana GN=At3g01520 PE=1 SV=2	--	--	AT3G17020.1	AT3G17020.1|GO:0009409 GO:0003674 GO:0005886	--	--
TG_310	gi|215701329|dbj|BAG92753.1| unnamed protein product [Oryza sativa Japonica Group] gi|215704372|dbj|BAG93806.1| unnamed protein	sp|P25776|ORYA_ORYSJ Oryzain alpha chain OS=Oryza sativa subsp. japonica GN=Os04g0650000 PE=1 SV=2	At1g47128_2| KOG4296 Epithelin/granulin	--	AT1G47128.1	AT1G47128.1|GO:0008234 GO:0009414	--	--
TG_311	gi|225461322|ref|XP_002284546.1| PREDICTED: cytochrome c-type biogenesis ccda-like chloroplastic protein 2 [Vitis vinifera]	sp|Q2QY07|CCDA2_ORYSJ Cytochrome c-type biogenesis ccda-like chloroplastic protein 2 OS=Oryza sativa subsp. japonica GN=CCDA2 PE=3 SV=1	--	--	AT5G54290.2	--	--	--
TG_312	gi|28140256|gb|AAO26315.1| putative 6-phosphogluconolactonase, partial [Elaeis guineensis]	sp|A2Z3C4|6PGL4_ORYSI Probable 6-phosphogluconolactonase 4, chloroplastic OS=Oryza sativa subsp. indica GN=OsI_031067 PE=3 SV=2	At5g24400| KOG3147 6-phosphogluconolactonase - like protein	ko:K01057|PGLS, pgl, devB; 6-phosphogluconolactonase [EC:3.1.1.31]	AT5G24400.1	AT5G24400.1|GO:0005975 GO:0009793 GO:0005777 GO:0003824	--	--
TG_313	gi|514745794|ref|XP_004960967.1| PREDICTED: protein AF-9-like [Setaria italica]	--	--	--	AT5G11600.1	AT5G11600.1|GO:0008150 GO:0003674 GO:0009507	--	--
TG_314	gi|590708886|ref|XP_007048403.1| Photosystem I reaction center subunit PSI [Theobroma cacao] gi|508700664|gb|EOX92560.1|	sp|P49107|PSAN_ARATH Photosystem I reaction center subunit N, chloroplastic OS=Arabidopsis thaliana GN=PSAN PE=1 SV=2	--	--	AT5G64040.1	AT5G64040.1|GO:0030093 GO:0009773 GO:0005516 GO:0009543	MDP0000319772 Mdo Malus domestica myb-like transcription factor family protein	--
TG_316	gi|406870057|gb|AFS65102.1| CCR4-associated factor 1-related protein [Elaeis guineensis]	sp|Q9FMS6|CAF1K_ARATH Probable CCR4-associated factor 1 homolog 11 OS=Arabidopsis thaliana GN=CAF1-11 PE=2 SV=1	At5g22250| KOG0304 mRNA deadenylase subunit	--	AT5G22250.1	AT5G22250.1|GO:0005634 GO:0004540 GO:0003676 GO:0009451	--	--
TG_317	gi|586676181|ref|XP_006838560.1| hypothetical protein AMTR_s00002p00206060 [Amborella trichopoda] gi|548841066|gb|ERN01129.1|	sp|P56820|EIF3D_ARATH Eukaryotic translation initiation factor 3 subunit D OS=Arabidopsis thaliana GN=TIF3D1 PE=1 SV=1	At5g44320| KOG2479 Translation initiation factor 3, subunit d (eIF-3d)	--	AT5G44320.1	AT5G44320.1|GO:0005575 GO:0006413 GO:0003743	MDP0000287358 Mdo Malus domestica Eukaryotic translation initiation factor 3 subunit 7 (eIF-3)	--
TG_318	gi|573913572|ref|XP_006644466.1| PREDICTED: vacuolar protein sorting-associated protein 25-like [Oryza brachyantha]	sp|Q8VZC9|VPS25_ARATH Vacuolar protein sorting-associated protein 25 OS=Arabidopsis thaliana GN=VPS25 PE=1 SV=1	Hs14150155| KOG4068 Uncharacterized conserved protein	--	AT4G19003.1	AT4G19003.1|GO:0000814 GO:0003674 GO:0016192	--	--
TG_319	gi|225460662|ref|XP_002267096.1| PREDICTED: uncharacterized protein LOC100257198 isoform 1 [Vitis vinifera] gi|359493118|ref|XP_003634513.1|	--	--	--	AT1G18740.1	AT1G18740.1|GO:0003674 GO:0008150	--	--
TG_322	gi|118482563|gb|ABK93202.1| unknown [Populus trichocarpa] Length=148	sp|P35131|UBC8_ARATH Ubiquitin-conjugating enzyme E2 8 OS=Arabidopsis thaliana GN=UBC8 PE=1 SV=1	At5g41700| KOG0417 Ubiquitin-protein ligase	ko:K06689|UBE2D, UBC4, UBC5; ubiquitin-conjugating enzyme E2 D [EC:2.3.2.23]	AT5G41700.5	--	EMT28005 Ata Aegilops tauschii MYB_related family protein	--
TG_324	gi|144954332|gb|ABP04242.1| calmodulin-like protein [Elaeis guineensis] Length=222	sp|Q8RYK0|CML31_ORYSJ Probable calcium-binding protein CML31 OS=Oryza sativa subsp. japonica GN=CML31 PE=2 SV=1	At1g76640| KOG0027 Calmodulin and related proteins (EF-Hand superfamily)	--	AT1G76640.1	AT1G76640.1|GO:0005575 GO:0008150 GO:0005509	Gorai.003G023300.2 Gra Gossypium raimondii centrin2	--
TG_325	gi|225459806|ref|XP_002285912.1| PREDICTED: T-complex protein 1 subunit beta [Vitis vinifera] gi|302141688|emb|CBI18891.3|	sp|Q940P8|TCPB_ARATH T-complex protein 1 subunit beta OS=Arabidopsis thaliana GN=CCT2 PE=1 SV=1	At5g20890| KOG0363 Chaperonin complex component, TCP-1 beta subunit (CCT2)	ko:K09494|CCT2; T-complex protein 1 subunit beta	AT5G20890.1	AT5G20890.1|GO:0005618 GO:0046658 GO:0006457 GO:0005524 GO:0051082	ObartAA03S_FGP16125 Oba Oryza barthii B3 family protein	--
TG_328	gi|571061262|gb|AHF27223.1| NAC transcription factor [Hevea brasiliensis] Length=254	sp|O49255|NAC29_ARATH NAC transcription factor 29 OS=Arabidopsis thaliana GN=NAC029 PE=2 SV=1	--	--	AT3G04070.2	AT3G04070.2|GO:0003700 GO:0005575 GO:0007275	GSMUA_Achr3P18680_001 Mac Musa acuminata NAC family protein	--
TG_331	gi|643711560|gb|KDP25067.1| hypothetical protein JCGZ_22602 [Jatropha curcas]	sp|P12782|PGKH_WHEAT Phosphoglycerate kinase, chloroplastic OS=Triticum aestivum PE=2 SV=1	At1g79550| KOG1367 3-phosphoglycerate kinase	--	AT1G79550.2	AT1G79550.2|GO:0005829 GO:0004618 GO:0006096	--	--
TG_333	gi|18394220|ref|NP_563969.1| translation machinery associated protein TMA7 [Arabidopsis thaliana] gi|297849952|ref|XP_002892857.1|	--	At1g15270| KOG4766 Uncharacterized conserved protein	--	AT1G15270.1	AT1G15270.1|GO:0003674 GO:0008150 GO:0005886	--	--
TG_334	gi|225454125|ref|XP_002269834.1| PREDICTED: acetyl-coenzyme A carboxylase carboxyl transferase subunit alpha, chloroplastic	sp|Q9LD43|ACCA_ARATH Acetyl-coenzyme A carboxylase carboxyl transferase subunit alpha, chloroplastic OS=Arabidopsis thaliana GN=CAC3 PE=1 SV=1	--	ko:K01962|accA; acetyl-CoA carboxylase carboxyl transferase subunit alpha [EC:6.4.1.2]	AT2G38040.2	AT2G38040.2|GO:0006633 GO:0009317 GO:0003989	--	--
TG_335	gi|657966725|ref|XP_008375061.1| PREDICTED: succinyl-CoA ligase [ADP-forming] subunit alpha-2, mitochondrial [Malus domestica]	sp|Q8GTQ9|SUCA1_SOLLC Succinyl-CoA ligase [ADP-forming] subunit alpha-1, mitochondrial OS=Solanum lycopersicum GN=SCOA PE=1 SV=1	At5g23250| KOG1255 Succinyl-CoA synthetase, alpha subunit	ko:K01899|LSC1; succinyl-CoA synthetase alpha subunit [EC:6.2.1.4 6.2.1.5]	AT5G23250.1	AT5G23250.1|GO:0005739 GO:0003878 GO:0005488 GO:0008152 GO:0004775 GO:0004776	Bra036142 Bra Brassica rapa bZIP family protein	--
TG_336	gi|586750727|ref|XP_006851824.1| hypothetical protein AMTR_s00041p00056550 [Amborella trichopoda] gi|548855407|gb|ERN13291.1|	sp|Q9XJ36|CLPR2_ARATH ATP-dependent Clp protease proteolytic subunit-related protein 2, chloroplastic OS=Arabidopsis thaliana GN=CLPR2 PE=1 SV=1	At1g12410| KOG0840 ATP-dependent Clp protease, proteolytic subunit	--	AT1G12410.1	AT1G12410.1|GO:0009658 GO:0009534 GO:0010287 GO:0009840	--	--
TG_341	gi|297741614|emb|CBI32746.3| unnamed protein product [Vitis vinifera] Length=199	sp|Q9S814|EIN2_ARATH Ethylene-insensitive protein 2 OS=Arabidopsis thaliana GN=EIN2 PE=1 SV=1	At5g03280| KOG1291 Mn2+ and Fe2+ transporters of the NRAMP family	ko:K14513|EIN2; ethylene-insensitive protein 2	AT5G03280.1	AT5G03280.1|GO:0010150 GO:0052544 GO:0009753 GO:0048765 GO:0010182 GO:0010119 GO:0006979 GO:0050832 GO:0031348 GO:0009926 GO:0042742 GO:0009408 GO:0009651 GO:0008219 GO:0009789 GO:0001736 GO:0009871	--	--
TG_342	gi|641835337|gb|KDO54315.1| hypothetical protein CISIN_1g028110mg [Citrus sinensis]	sp|Q9ZVN4|Y1500_ARATH Probable tyrosine-protein phosphatase At1g05000 OS=Arabidopsis thaliana GN=At1g05000 PE=1 SV=1	At1g05000| KOG1572 Predicted protein tyrosine phosphatase	ko:K18045|SIW14, OCA3; tyrosine-protein phosphatase SIW14 [EC:3.1.3.48]	AT1G05000.1	AT1G05000.1|GO:0005575 GO:0016311 GO:0004725	EMT21109 Ata Aegilops tauschii GeBP family protein	--
TG_344	gi|225462693|ref|XP_002267198.1| PREDICTED: solute carrier family 25 member 39-like [Vitis vinifera]	sp|Q944H5|MTM1_ARATH Mitochondrial carrier protein MTM1 OS=Arabidopsis thaliana GN=MTM1 PE=2 SV=1	--	--	AT2G46320.1	AT2G46320.1|GO:0006839 GO:0005215 GO:0005488 GO:0005743	--	--
TG_346	gi|306450593|gb|ADM88550.1| P450 [Elaeis guineensis] Length=505	sp|Q43257|C71C4_MAIZE indole-2-monooxygenase OS=Zea mays GN=CYP71C4 PE=1 SV=1	At2g45560| KOG0156 Cytochrome P450 CYP2 subfamily	--	AT2G45560.1	--	Bra013842 Bra Brassica rapa GeBP family protein	--
TG_347	gi|306450593|gb|ADM88550.1| P450 [Elaeis guineensis] Length=505	sp|O81970|C71A9_SOYBN Cytochrome P450 71A9 OS=Glycine max GN=CYP71A9 PE=2 SV=1	At1g13080| KOG0156 Cytochrome P450 CYP2 subfamily	--	AT1G13080.2	AT1G13080.2|GO:0010286 GO:0019825	Lus10030531 Lus Linum usitatissimum Basic-leucine zipper (bZIP) transcription factor family protein	--
TG_350	gi|643708342|gb|KDP23258.1| hypothetical protein JCGZ_23091 [Jatropha curcas]	sp|P51133|UCRI3_TOBAC Cytochrome b-c1 complex subunit Rieske-3, mitochondrial OS=Nicotiana tabacum PE=2 SV=1	At5g13430| KOG1671 Ubiquinol cytochrome c reductase, subunit RIP1	--	AT5G13430.1	AT5G13430.1|GO:0005750 GO:0046872 GO:0055114	--	--
TG_351	gi|643708342|gb|KDP23258.1| hypothetical protein JCGZ_23091 [Jatropha curcas]	sp|P51133|UCRI3_TOBAC Cytochrome b-c1 complex subunit Rieske-3, mitochondrial OS=Nicotiana tabacum PE=2 SV=1	At5g13430| KOG1671 Ubiquinol cytochrome c reductase, subunit RIP1	--	AT5G13430.1	AT5G13430.1|GO:0005750 GO:0046872 GO:0055114	--	--
TG_352	gi|212275720|ref|NP_001130575.1| uncharacterized protein LOC100191674 [Zea mays] gi|194689528|gb|ACF78848.1| unknown [Zea	--	At5g16120| KOG1455 Lysophospholipase	--	AT5G16120.1	AT5G16120.1|GO:0016787	--	--
TG_353	gi|573954365|ref|XP_006659431.1| PREDICTED: chlorophyll a-b binding protein P4, chloroplastic-like [Oryza brachyantha]	sp|Q9SQL2|CB24_PEA Chlorophyll a-b binding protein P4, chloroplastic OS=Pisum sativum GN=lhcA-P4 PE=1 SV=1	--	--	AT3G47470.1	AT3G47470.1|GO:0030076 GO:0016168 GO:0015979 GO:0010287	NNU_000849-RA Nnu Nelumbo nucifera M-type family protein	--
TG_354	gi|586708381|ref|XP_006846338.1| hypothetical protein AMTR_s00012p00257120 [Amborella trichopoda] gi|548849108|gb|ERN08013.1|	--	At3g46780| KOG1203 Predicted dehydrogenase	--	AT3G46780.1	AT3G46780.1|GO:0009508	--	--
TG_356	gi|590658376|ref|XP_007034836.1| Ribosomal protein S3Ae isoform 2 [Theobroma cacao] gi|508713865|gb|EOY05762.1| Ribosomal	sp|Q8GTE3|RS3A_CICAR 40S ribosomal protein S3a OS=Cicer arietinum PE=2 SV=1	At4g34670| KOG1628 40S ribosomal protein S3A	--	AT4G34670.1	AT4G34670.1|GO:0022627 GO:0005730 GO:0005618 GO:0003735 GO:0005886 GO:0006412	--	--
TG_357	gi|595824226|ref|XP_007205202.1| hypothetical protein PRUPE_ppa005813mg [Prunus persica] gi|462400844|gb|EMJ06401.1| hypothetical	sp|Q2R4J4|C3H63_ORYSJ Zinc finger CCCH domain-containing protein 63 OS=Oryza sativa subsp. japonica GN=Os11g0472000 PE=2 SV=2	At3g02830| KOG1677 CCCH-type Zn-finger protein	--	AT3G02830.1	AT3G02830.1|GO:0004518 GO:0008150 GO:0003677	cassava4.1_007759m Mes Manihot esculenta zinc finger protein 1	--
TG_358	gi|659074239|ref|XP_008437497.1| PREDICTED: probable aquaporin NIP5-1 [Cucumis melo]	sp|Q9SV84|NIP51_ARATH Probable aquaporin NIP5-1 OS=Arabidopsis thaliana GN=NIP5-1 PE=2 SV=1	At4g10380| KOG0223 Aquaporin (major intrinsic protein family)	ko:K09874|NIP; aquaporin NIP	AT4G10380.1	AT4G10380.1|GO:0015700 GO:0080138 GO:0080029 GO:0046713 GO:0046715 GO:0015105 GO:0015250 GO:0005886 GO:0046685	--	--
TG_359	gi|359492254|ref|XP_002274366.2| PREDICTED: ferredoxinNADP reductase, leaf isozyme, chloroplastic-like [Vitis vinifera]	sp|P10933|FENR1_PEA Ferredoxin--NADP reductase, leaf isozyme, chloroplastic OS=Pisum sativum GN=PETH PE=1 SV=1	At1g20020| KOG1158 NADP/FAD dependent oxidoreductase	ko:K02641|petH; ferredoxin--NADP+ reductase [EC:1.18.1.2]	AT1G20020.1	AT1G20020.1|GO:0003959 GO:0009570 GO:0009535 GO:0008266 GO:0055114	GRMZM2G320305_P01 Zma Zea mays MYB_related family protein	--
TG_360	gi|134260548|gb|ABO65266.1| 1-aminocyclopropane-1-carboxylate oxidase [Musa ABB Group]	sp|Q08507|ACCO3_PETHY 1-aminocyclopropane-1-carboxylate oxidase 3 OS=Petunia hybrida GN=ACO3 PE=3 SV=1	At1g05010| KOG0143 Iron/ascorbate family oxidoreductases	ko:K05933|E1.14.17.4; aminocyclopropanecarboxylate oxidase [EC:1.14.17.4]	AT1G05010.1	AT1G05010.1|GO:0009620 GO:0009815 GO:0009693	Bra001729 Bra Brassica rapa B3 family protein	--
TG_364	gi|366984550|gb|AEX09184.1| glycolate oxidase [Gossypium hirsutum] Length=367	sp|Q9LRR9|GLO1_ARATH Peroxisomal (S)-2-hydroxy-acid oxidase GLO1 OS=Arabidopsis thaliana GN=GLO1 PE=1 SV=1	At3g14420| KOG0538 Glycolate oxidase	ko:K11517|HAO; (S)-2-hydroxy-acid oxidase [EC:1.1.3.15]	AT3G14420.2	AT3G14420.2|GO:0008891	Thecc1EG029192t1 Tca Theobroma cacao Aldolase-type TIM barrel family protein (75%P)	--
TG_365	gi|556925519|gb|AGZ84558.1| glucosyltransferase KGT7, partial [Pueraria montana var. lobata]	sp|Q9ZQ98|U73C2_ARATH UDP-glycosyltransferase 73C2 OS=Arabidopsis thaliana GN=UGT73C2 PE=3 SV=1	At2g36760| KOG1192 UDP-glucuronosyl and UDP-glucosyl transferase	--	AT2G36760.1	AT2G36760.1|GO:0016758 GO:0008194	--	UGT73C2 putative glucosyltransferase
TG_367	gi|406870051|gb|AFS65099.1| catalase 2 [Elaeis guineensis] Length=492	sp|Q0E4K1|CATA1_ORYSJ Catalase isozyme A OS=Oryza sativa subsp. japonica GN=CATA PE=2 SV=1	At4g35090| KOG0047 Catalase	ko:K03781|katE, CAT, catB, srpA; catalase [EC:1.11.1.6]	AT4G35090.1	AT4G35090.1|GO:0006995 GO:0010319 GO:0004096 GO:0005777 GO:0009970 GO:0005739 GO:0016036 GO:0042744 GO:0009648 GO:0009409 GO:0045454 GO:0008219	--	--
TG_368	gi|225440334|ref|XP_002270000.1| PREDICTED: transcription factor-like protein DPA-like [Vitis vinifera]	sp|Q9FNY2|DPB_ARATH Transcription factor-like protein DPB OS=Arabidopsis thaliana GN=DPB PE=1 SV=1	At5g03410_2| KOG2829 E2F-like protein	--	AT5G03415.2	--	GSMUA_Achr3P16470_001 Mac Musa acuminata E2F/DP family protein	--
TG_369	gi|590597067|ref|XP_007018509.1| Alpha/beta-Hydrolases superfamily protein [Theobroma cacao] gi|508723837|gb|EOY15734.1|	sp|Q10QA5|D14_ORYSJ Probable strigolactone esterase D14 OS=Oryza sativa subsp. japonica GN=D14 PE=1 SV=1	--	--	AT3G03990.1	AT3G03990.1|GO:0003824	--	--
TG_370	gi|3551954|gb|AAC34855.1| senescence-associated protein 5 [Hemerocallis hybrid cultivar]	sp|Q8S8Q6|TET8_ARATH Tetraspanin-8 OS=Arabidopsis thaliana GN=TET8 PE=2 SV=1	--	--	AT2G23810.1	AT2G23810.1|GO:0003674 GO:0007568 GO:0005886	--	--
TG_371	gi|326532814|dbj|BAJ89252.1| predicted protein [Hordeum vulgare subsp. vulgare]	sp|Q9ULC4|MCTS1_HUMAN Malignant T-cell-amplified sequence 1 OS=Homo sapiens GN=MCTS1 PE=1 SV=1	At1g09150| KOG2523 Predicted RNA-binding protein with PUA domain	--	AT1G09150.1	AT1G09150.1|GO:0005575 GO:0008150 GO:0003723	--	--
TG_372	gi|326493240|dbj|BAJ85081.1| predicted protein [Hordeum vulgare subsp. vulgare]	sp|Q9LX93|ATL55_ARATH E3 ubiquitin-protein ligase RING1 OS=Arabidopsis thaliana GN=ATL55 PE=1 SV=1	At5g10380| KOG0800 FOG:Predicted E3 ubiquitin ligase	--	AT4G33565.1	AT4G33565.1|GO:0008150 GO:0008270 GO:0005515 GO:0005886	GSMUA_Achr7P25320_001 Mac Musa acuminata TCP family protein	--
TG_374	gi|641846993|gb|KDO65874.1| hypothetical protein CISIN_1g0402571mg, partial [Citrus sinensis]	sp|Q9FPR3|EDR1_ARATH Serine/threonine-protein kinase EDR1 OS=Arabidopsis thaliana GN=EDR1 PE=1 SV=1	At1g04700_2| KOG0192 Tyrosine kinase specific for activated (GTP-bound) p21cdc42Hs	--	AT1G04700.1	AT1G04700.1|GO:0006468 GO:0004712 GO:0005829	mrna29546.1-v1.0-hybrid Fve Fragaria vesca Protein kinase superfamily protein	--
TG_375	gi|595898837|ref|XP_007213802.1| hypothetical protein PRUPE_ppa007253mg [Prunus persica] gi|462409667|gb|EMJ15001.1| hypothetical	sp|A3BI11|ZIP8_ORYSJ Zinc transporter 8 OS=Oryza sativa subsp. japonica GN=ZIP8 PE=2 SV=1	At2g32270| KOG1558 Fe2+/Zn2+ regulated transporter	--	AT2G32270.1	AT2G32270.1|GO:0006829 GO:0005385	--	--
TG_376	gi|357150251|ref|XP_003575395.1| PREDICTED: adenosine kinase 2-like [Brachypodium distachyon]	sp|Q9LZG0|ADK2_ARATH Adenosine kinase 2 OS=Arabidopsis thaliana GN=ADK2 PE=1 SV=1	At5g03300| KOG2854 Possible pfkB family carbohydrate kinase	--	AT5G03300.1	AT5G03300.1|GO:0006169 GO:0004001	--	--
TG_377	gi|259490116|ref|NP_001159279.1| uncharacterized protein LOC100304369 [Zea mays] gi|223943171|gb|ACN25669.1| unknown [Zea	sp|Q9ZVX1|UBC23_ARATH Probable ubiquitin-conjugating enzyme E2 23 OS=Arabidopsis thaliana GN=UBC23 PE=1 SV=1	At2g16920| KOG0895 Ubiquitin-conjugating enzyme	--	AT2G16920.1	AT2G16920.1|GO:0005575 GO:0004842	--	--
TG_379	gi|596109907|ref|XP_007221501.1| hypothetical protein PRUPE_ppa011214mg [Prunus persica] gi|462418251|gb|EMJ22700.1| hypothetical	sp|Q93W77|NIFU1_ARATH NifU-like protein 1, chloroplastic OS=Arabidopsis thaliana GN=NIFU1 PE=1 SV=1	At4g01940| KOG2358 NifU-like domain-containing proteins	--	AT4G01940.1	AT4G01940.1|GO:0009658 GO:0016226 GO:0009507 GO:0005198	--	--
TG_380	gi|545618239|ref|WP_021742026.1| hypothetical protein [Lactobacillus brevis] gi|544231809|gb|ERK44925.1| hypothetical protein	--	--	--	--	--	--	--
TG_381	gi|654205868|gb|AIC82460.1| glycosyl hydrolases family 31 protein [Cocos nucifera]	sp|O04893|AGLU_SPIOL Alpha-glucosidase OS=Spinacia oleracea PE=1 SV=1	At5g11720| KOG1065 Maltase glucoamylase and related hydrolases, glycosyl hydrolase family 31	--	AT5G11720.1	AT5G11720.1|GO:0048046 GO:0005773 GO:0005975 GO:0009505 GO:0004553	Glyma09g34850.1 Gma Glycine max heteroglycan glucosidase 1	--
TG_382	gi|359493143|ref|XP_002264763.2| PREDICTED: polypyrimidine tract-binding protein homolog 3 isoform 2 [Vitis vinifera]	sp|Q6ICX4|PTBP3_ARATH Polypyrimidine tract-binding protein homolog 3 OS=Arabidopsis thaliana GN=At1g43190 PE=2 SV=1	At1g43190| KOG1190 Polypyrimidine tract-binding protein	--	AT1G43190.3	AT1G43190.3|GO:0006397 GO:0003723 GO:0000166	--	--
TG_383	gi|359480737|ref|XP_003632518.1| PREDICTED: polypyrimidine tract-binding protein homolog 3-like isoform 2 [Vitis vinifera]	sp|Q6ICX4|PTBP3_ARATH Polypyrimidine tract-binding protein homolog 3 OS=Arabidopsis thaliana GN=At1g43190 PE=2 SV=1	At1g43190| KOG1190 Polypyrimidine tract-binding protein	--	AT1G43190.3	AT1G43190.3|GO:0006397 GO:0003723 GO:0000166	--	--
TG_384	gi|573920584|ref|XP_006647892.1| PREDICTED: F-box/kelch-repeat protein At1g74510-like [Oryza brachyantha]	sp|Q8L736|SKI11_ARATH F-box/kelch-repeat protein SKIP11 OS=Arabidopsis thaliana GN=SKIP11 PE=1 SV=2	At2g02870| KOG1072 FOG:Kelch repeat	--	AT2G02870.3	AT2G02870.3|GO:0005575 GO:0003674 GO:0008150	--	--
TG_385	gi|242066592|ref|XP_002454585.1| hypothetical protein SORBIDRAFT_04g033890 [Sorghum bicolor] gi|241934416|gb|EES07561.1|	sp|Q72GN6|DNAJ_THET2 Chaperone protein DnaJ OS=Thermus thermophilus (strain HB27 / ATCC BAA-163 / DSM 7039) GN=dnaJ PE=3 SV=1	At5g16650| KOG0714 Molecular chaperone (DnaJ superfamily)	--	AT5G16650.1	AT5G16650.1|GO:0005575 GO:0031072 GO:0006457 GO:0051082	ObartAA03S_FGP19488 Oba Oryza barthii MYB family protein	--
TG_386	gi|590577786|ref|XP_007013329.1| Transducin/WD40 repeat-like superfamily protein isoform 1 [Theobroma cacao] gi|508783692|gb|EOY30948.1|	sp|Q54LT8|STRAP_DICDI Serine-threonine kinase receptor-associated protein OS=Dictyostelium discoideum GN=strap PE=3 SV=1	At3g15610| KOG0278 Serine/threonine kinase receptor-associated protein	ko:K13137|STRAP, UNRIP; serine-threonine kinase receptor-associated protein	AT3G15610.1	AT3G15610.1|GO:0008150 GO:0080008 GO:0000166	--	--
TG_387	gi|658002947|ref|XP_008393974.1| PREDICTED: probable plastid-lipid-associated protein 8, chloroplastic [Malus domestica]	sp|Q941D3|PAP8_ARATH Probable plastid-lipid-associated protein 8, chloroplastic OS=Arabidopsis thaliana GN=PAP8 PE=2 SV=1	--	--	AT5G19940.1	AT5G19940.1|GO:0009941 GO:0008150 GO:0005198	--	--
TG_388	gi|565463062|ref|XP_006289530.1| hypothetical protein CARUB_v10003073mg [Capsella rubella] gi|482558236|gb|EOA22428.1| hypothetical	sp|Q9SU35|ERLL1_ARATH pEARLI1-like lipid transfer protein 1 OS=Arabidopsis thaliana GN=AZI1 PE=1 SV=1	--	--	AT4G12470.1	AT4G12470.1|GO:0050832 GO:0008289 GO:0009627 GO:0006869	C.cajan_40518 Cca Cajanus cajan Trihelix family protein	--
TG_389	gi|11036950|gb|AAG27431.1| QM-like protein [Elaeis guineensis] Length=224	sp|Q40592|RL10_TOBAC 60S ribosomal protein L10 (Fragment) OS=Nicotiana tabacum GN=RPL10 PE=2 SV=1	At1g26910| KOG0857 60s ribosomal protein L10	--	AT1G26910.1	AT1G26910.1|GO:0003735 GO:0009941 GO:0016020 GO:0005840 GO:0006412	--	--
TG_390	gi|645302362|ref|XP_008245892.1| PREDICTED: 60S ribosomal protein L10 [Prunus mume]	sp|Q40592|RL10_TOBAC 60S ribosomal protein L10 (Fragment) OS=Nicotiana tabacum GN=RPL10 PE=2 SV=1	At1g26910| KOG0857 60s ribosomal protein L10	--	AT1G26910.1	AT1G26910.1|GO:0003735 GO:0009941 GO:0016020 GO:0005840 GO:0006412	--	--
TG_393	gi|566209251|ref|XP_006373839.1| UBIQUITIN EXTENSION protein 1 [Populus trichocarpa] gi|550321067|gb|ERP51636.1| UBIQUITIN	sp|P51423|RL40_BRARP Ubiquitin-60S ribosomal protein L40 OS=Brassica rapa subsp. pekinensis PE=2 SV=2	At3g52590| KOG0003 Ubiquitin/60s ribosomal protein L40 fusion	ko:K02927|RP-L40e, RPL40; large subunit ribosomal protein L40e	AT3G52590.1	AT3G52590.1|GO:0003735 GO:0016567 GO:0009793 GO:0005840 GO:0005515	MDP0000263713 Mdo Malus domestica ubiquitin 6	--
TG_394	gi|658029635|ref|XP_008350276.1| PREDICTED: uncharacterized protein LOC103413594 [Malus domestica]	--	--	--	AT3G57980.1	AT3G57980.1|GO:0003677	GSMUA_Achr8P25530_001 Mac Musa acuminata MYB_related family protein	--
TG_395	gi|567865573|ref|XP_006425409.1| hypothetical protein CICLE_v100257112mg, partial [Citrus clementina] gi|557527399|gb|ESR38649.1|	sp|U3KRF2|DHQS_ACTCH 3-dehydroquinate synthase, chloroplastic OS=Actinidia chinensis GN=DHQS PE=1 SV=2	At5g66120| KOG0692 Pentafunctional AROM protein	--	AT5G66120.1	AT5G66120.1|GO:0003856 GO:0009073 GO:0009507	--	--
TG_396	gi|297742512|emb|CBI34661.3| unnamed protein product [Vitis vinifera] Length=347	sp|Q01Q43|MURE_SOLUE UDP-N-acetylmuramoyl-L-alanyl-D-glutamate--2,6-diaminopimelate ligase OS=Solibacter usitatus (strain Ellin6076) GN=murE PE=3 SV=1	--	--	AT1G63680.1	AT1G63680.1|GO:0009058 GO:0016874 GO:0010020 GO:0005524 GO:0009507	--	--
TG_402	gi|284433762|gb|ADB85087.1| vacuolar ATP synthase subunit G1 [Jatropha curcas] gi|315937278|gb|ADU56190.1| hypothetical protein	sp|Q9SP55|VATG_CITLI V-type proton ATPase subunit G OS=Citrus limon GN=VATG PE=3 SV=1	At3g01390| KOG1772 Vacuolar H+-ATPase V1 sector, subunit G	--	AT3G01390.2	AT3G01390.2|GO:0000325 GO:0046933 GO:0016469 GO:0015991	--	--
TG_405	gi|225458083|ref|XP_002279080.1| PREDICTED: V-type proton ATPase 16 kDa proteolipid subunit c1/c3/c5 [Vitis vinifera] gi|147765496|emb|CAN78114.1|	sp|P0DH94|VATL5_ARATH V-type proton ATPase subunit c5 OS=Arabidopsis thaliana GN=VHA-c5 PE=2 SV=1	At4g38920| KOG0232 Vacuolar H+-ATPase V0 sector, subunits c/c'	ko:K02155|ATPeV0C, ATP6L; V-type H+-transporting ATPase 16kDa proteolipid subunit	AT4G34720.1	AT4G34720.1|GO:0015992 GO:0046961	--	--
TG_406	gi|413953055|gb|AFW85704.1| hypothetical protein ZEAMMB73_647031 [Zea mays]	sp|Q8LP17|CCD1_PEA Carotenoid 9,10(9',10')-cleavage dioxygenase 1 OS=Pisum sativum GN=CCD1 PE=2 SV=1	At4g19170| KOG1285 Beta, beta-carotene 15,15'-dioxygenase and related enzymes	--	AT4G19170.1	AT4G19170.1|GO:0010287	--	--
TG_407	gi|255544568|ref|XP_002513345.1| cytochrome P450, putative [Ricinus communis] gi|223547253|gb|EEF48748.1| cytochrome P450,	sp|P24465|C71A1_PERAE Cytochrome P450 71A1 OS=Persea americana GN=CYP71A1 PE=1 SV=2	At3g26210| KOG0156 Cytochrome P450 CYP2 subfamily	--	AT3G26210.1	AT3G26210.1|GO:0019825	Bra013842 Bra Brassica rapa GeBP family protein	--
TG_408	gi|645276807|ref|XP_008243465.1| PREDICTED: uncharacterized protein LOC103341707 [Prunus mume]	--	--	--	AT2G33180.1	AT2G33180.1|GO:0008150 GO:0009570 GO:0003674	--	--
TG_409	gi|359473299|ref|XP_003631286.1| PREDICTED: glutathione S-transferase U17 [Vitis vinifera]	sp|Q9FUS9|GSTUI_ARATH Glutathione S-transferase U18 OS=Arabidopsis thaliana GN=GSTU18 PE=2 SV=1	At1g10360| KOG0406 Glutathione S-transferase	--	AT1G10360.1	AT1G10360.1|GO:0005737 GO:0004364 GO:0009407	--	--
TG_410	gi|629115982|gb|KCW80657.1| hypothetical protein EUGRSUZ_C02035 [Eucalyptus grandis]	sp|Q03194|PMA4_NICPL Plasma membrane ATPase 4 OS=Nicotiana plumbaginifolia GN=PMA4 PE=2 SV=1	At2g24520| KOG0205 Plasma membrane H+-transporting ATPase	--	AT2G24520.1	AT2G24520.1|GO:0016887	Lus10040166 Lus Linum usitatissimum H(+)-ATPase 7	--
TG_411	gi|225455840|ref|XP_002273330.1| PREDICTED: uncharacterized protein LOC100261105 [Vitis vinifera]	--	--	--	AT1G49000.1	AT1G49000.1|GO:0008150 GO:0003674 GO:0009507	--	--
TG_412	gi|641837078|gb|KDO56035.1| hypothetical protein CISIN_1g005142mg [Citrus sinensis]	sp|Q8RXN0|AB11G_ARATH ABC transporter G family member 11 OS=Arabidopsis thaliana GN=ABCG11 PE=1 SV=1	At1g17840| KOG0061 Transporter, ABC superfamily (Breast cancer resistance protein)	--	AT1G17840.1	AT1G17840.1|GO:0080051 GO:0009897 GO:0042626 GO:0015245	MDP0000265619 Mdo Malus domestica ABC-2 type transporter family protein	--
TG_413	gi|502122153|ref|XP_004497605.1| PREDICTED: fructose-bisphosphate aldolase, cytoplasmic isozyme-like [Cicer arietinum]	sp|O65735|ALF_CICAR Fructose-bisphosphate aldolase, cytoplasmic isozyme OS=Cicer arietinum GN=ALDC PE=2 SV=1	At2g36460| KOG1557 Fructose-biphosphate aldolase	--	AT2G36460.2	AT2G36460.2|GO:0006098 GO:0004332 GO:0005739	900671 Aly Arabidopsis lyrata ERF family protein	--
TG_414	gi|567894724|ref|XP_006439850.1| hypothetical protein CICLE_v10022897mg [Citrus clementina] gi|557542112|gb|ESR53090.1| hypothetical	sp|P55143|GLRX_RICCO Glutaredoxin OS=Ricinus communis PE=3 SV=1	At5g40370| KOG1752 Glutaredoxin and related proteins	ko:K03676|grxC, GLRX, GLRX2; glutaredoxin 3	AT5G40370.1	AT5G40370.1|GO:0005773 GO:0008794 GO:0005886 GO:0045454 GO:0015035 GO:0009055	--	--
TG_415	gi|659115858|ref|XP_008457773.1| PREDICTED: probable esterase KAI2 [Cucumis melo]	sp|Q10J20|D14L_ORYSJ Probable esterase D14L OS=Oryza sativa subsp. japonica GN=D14L PE=2 SV=1	--	--	AT4G37470.1	AT4G37470.1|GO:0005575 GO:0016787	--	--
TG_416	gi|514768074|ref|XP_004966398.1| PREDICTED: F-box protein SKIP31-like isoform X3 [Setaria italica]	sp|Q9FHK0|SKI31_ARATH F-box protein SKIP31 OS=Arabidopsis thaliana GN=SKIP31 PE=1 SV=1	--	--	AT5G45360.1	AT5G45360.1|GO:0005575 GO:0003674 GO:0008150	--	--
TG_417	gi|190683457|gb|ACE82047.1| putative protein arginine N-methyltransferase 1 [Musa acuminata AAA Group]	sp|Q9SU94|ANM11_ARATH Protein arginine N-methyltransferase 1.1 OS=Arabidopsis thaliana GN=PRMT11 PE=1 SV=1	At4g29510| KOG1499 Protein arginine N-methyltransferase PRMT1 and related enzymes	ko:K11434|PRMT1; type I protein arginine methyltransferase [EC:2.1.1.319]	AT4G29510.1	AT4G29510.1|GO:0016274 GO:0005634	LOC_Os07g44640.1 Osj Oryza sativa Japonica Group ZOS7-13 - C2H2 zinc finger protein, expressed	--
TG_419	gi|629083144|gb|KCW49589.1| hypothetical protein EUGRSUZ_K03114 [Eucalyptus grandis]	--	--	--	AT5G02220.1	AT5G02220.1|GO:0005575 GO:0003674 GO:0008150	--	--
TG_420	gi|292494376|dbj|BAI94529.1| calcium dependent protein kinase [Ananas comosus]	sp|P28583|CDPK_SOYBN Calcium-dependent protein kinase SK5 OS=Glycine max PE=1 SV=1	At4g35310| KOG0032 Ca2+/calmodulin-dependent protein kinase, EF-Hand protein superfamily	--	AT4G35310.1	AT4G35310.1|GO:0006468 GO:0016020 GO:0005829 GO:0004683	MDP0000318339 Mdo Malus domestica calcium-dependent protein kinase 20	--
TG_421	gi|590607798|ref|XP_007021088.1| Thioredoxin [Theobroma cacao] gi|508720716|gb|EOY12613.1| Thioredoxin [Theobroma cacao]	sp|Q8LDI5|CXXS1_ARATH Thioredoxin-like protein CXXS1 OS=Arabidopsis thaliana GN=CXXS1 PE=2 SV=2	At1g11530| KOG0907 Thioredoxin	--	AT1G11530.1	AT1G11530.1|GO:0080058 GO:0005829 GO:0003756 GO:0006467	Neem_16119_f_2 Ain Azadirachta indica bHLH family protein	--
TG_423	gi|571448394|ref|XP_006577821.1| PREDICTED: uncharacterized protein LOC100797622 isoform X1 [Glycine max]	sp|Q9SAR5|AKR2_ARATH Ankyrin repeat domain-containing protein 2 OS=Arabidopsis thaliana GN=AKR2 PE=1 SV=2	At2g17390| KOG0504 FOG: Ankyrin repeat	--	AT2G17390.1	AT2G17390.1|GO:0005515 GO:0030528	PK04004.1 Csa Cannabis sativa CAMTA family protein	--
TG_425	gi|269784500|dbj|BAI49704.1| alternative oxidase [Lysichiton camtschatcensis]	sp|Q39219|AOX1A_ARATH Ubiquinol oxidase 1a, mitochondrial OS=Arabidopsis thaliana GN=AOX1A PE=1 SV=2	--	ko:K17893|AOX1, AOX2; ubiquinol oxidase [EC:1.10.3.11]	AT3G22370.1	AT3G22370.1|GO:0009536 GO:0031930 GO:0009916 GO:0005739 GO:0045333 GO:0009409 GO:0055114	--	--
TG_426	gi|255548261|ref|XP_002515187.1| multidrug resistance protein 1, 2, putative [Ricinus communis] gi|223545667|gb|EEF47171.1|	sp|Q9FWX7|AB11B_ARATH ABC transporter B family member 11 OS=Arabidopsis thaliana GN=ABCB11 PE=2 SV=1	At1g02520| KOG0055 Multidrug/pheromone exporter, ABC superfamily	ko:K05658|ABCB1; ATP-binding cassette, subfamily B (MDR/TAP), member 1 [EC:3.6.3.44]	AT1G02520.1	AT1G02520.1|GO:0042626 GO:0005886	MDP0000265619 Mdo Malus domestica ABC-2 type transporter family protein	--
TG_427	gi|460391226|ref|XP_004241224.1| PREDICTED: PGR5-like protein 1B, chloroplastic-like [Solanum lycopersicum]	sp|Q8GYC7|PGL1B_ARATH PGR5-like protein 1B, chloroplastic OS=Arabidopsis thaliana GN=PGRL1B PE=1 SV=1	--	--	AT5G59400.1	AT5G59400.1|GO:0008150 GO:0003674 GO:0009507	--	--
TG_428	gi|225428065|ref|XP_002279626.1| PREDICTED: trafficking protein particle complex subunit 2-like protein [Vitis vinifera]	sp|Q54CU7|TPC2L_DICDI Trafficking protein particle complex subunit 2-like protein OS=Dictyostelium discoideum GN=trappc2l PE=3 SV=1	At2g20930| KOG3444 Uncharacterized conserved protein	--	AT2G20930.1	AT2G20930.1|GO:0003674 GO:0006888 GO:0005622	--	--
TG_429	gi|566184847|ref|XP_006380009.1| hypothetical protein POPTR_0008s19230g [Populus trichocarpa] gi|550333451|gb|ERP57806.1|	sp|Q8LPT9|GWD1_CITRE Alpha-glucan water dikinase, chloroplastic OS=Citrus reticulata GN=R1 PE=2 SV=1	--	ko:K08244|R1; alpha-glucan, water dikinase [EC:2.7.9.4]	AT1G10760.1	AT1G10760.1|GO:0005983 GO:0009631 GO:0009610 GO:0005739 GO:0050521	--	--
TG_430	gi|82400207|gb|ABB72842.1| NAC protein 1 [Elaeis guineensis] gi|82400211|gb|ABB72844.1| NAC protein 1 splice variant 2 [Elaeis	sp|Q52QH4|NAC68_ORYSJ NAC domain-containing protein 68 OS=Oryza sativa subsp. japonica GN=NAC68 PE=2 SV=1	--	--	AT5G08790.1	AT5G08790.1|GO:0009744 GO:0009751 GO:0009753 GO:0009620 GO:0005634 GO:0009611 GO:0008361 GO:0009416 GO:0016563 GO:0007275	PDK_30s942051g002 Pda Phoenix dactylifera NAC family protein	--
TG_431	gi|567905032|ref|XP_006445004.1| hypothetical protein CICLE_v10020662mg [Citrus clementina] gi|568876134|ref|XP_006491140.1|	sp|Q9S757|CYSC1_ARATH Bifunctional L-3-cyanoalanine synthase/cysteine synthase C1, mitochondrial OS=Arabidopsis thaliana GN=CYSC1 PE=1 SV=1	At3g61440| KOG1252 Cystathionine beta-synthase and related enzymes	ko:K13034|ATCYSC1; L-3-cyanoalanine synthase/ cysteine synthase [EC:2.5.1.47 4.4.1.9]	AT3G61440.1	AT3G61440.1|GO:0019499 GO:0004124 GO:0005739 GO:0019344 GO:0051410 GO:0050017	--	--
TG_432	gi|565373202|ref|XP_006353165.1| PREDICTED: uncharacterized protein LOC102602851 [Solanum tuberosum]	sp|Q8S8F9|NIC1_ARATH Nicotinamidase 1 OS=Arabidopsis thaliana GN=NIC1 PE=1 SV=1	--	--	AT2G22570.1	AT2G22570.1|GO:0008936 GO:0005575 GO:0009737 GO:0019365	--	--
TG_434	gi|586675608|ref|XP_006838388.1| hypothetical protein AMTR_s00002p00069990 [Amborella trichopoda] gi|548840894|gb|ERN00957.1|	sp|Q336M2|CDKE1_ORYSJ Cyclin-dependent kinase E-1 OS=Oryza sativa subsp. japonica GN=CDKE-1 PE=2 SV=2	At5g63610| KOG0666 Cyclin C-dependent kinase CDK8	--	AT5G63610.1	AT5G63610.1|GO:0005575 GO:0016301	--	--
TG_436	gi|224053497|ref|XP_002297843.1| hypothetical protein POPTR_0001s13810g [Populus trichocarpa] gi|222845101|gb|EEE82648.1|	--	--	--	AT5G43260.1	--	--	--
TG_437	gi|218192341|gb|EEC74768.1| hypothetical protein OsI_10536 [Oryza sativa Indica Group]	sp|B9F676|GLU2A_ORYSJ Probable glucan 1,3-alpha-glucosidase OS=Oryza sativa subsp. japonica GN=Os03g0216600 PE=3 SV=1	At5g63840| KOG1066 Glucosidase II catalytic (alpha) subunit and related enzymes, glycosyl hydrolase family 31	ko:K05546|GANAB; alpha 1,3-glucosidase [EC:3.2.1.84]	AT5G63840.1	AT5G63840.1|GO:0009826 GO:0015926 GO:0005783 GO:0030244	Glyma09g34850.1 Gma Glycine max heteroglycan glucosidase 1	--
TG_438	gi|225427917|ref|XP_002274871.1| PREDICTED: triosephosphate isomerase, chloroplastic-like isoform 1 [Vitis vinifera]	sp|P46225|TPIC_SECCE Triosephosphate isomerase, chloroplastic OS=Secale cereale PE=1 SV=1	At2g21170| KOG1643 Triosephosphate isomerase	ko:K01803|TPI, tpiA; triosephosphate isomerase (TIM) [EC:5.3.1.1]	AT2G21170.1	AT2G21170.1|GO:0004807 GO:0019253 GO:0005739 GO:0009507	OpuncBB_FGP3493 Opu Oryza punctata MYB family protein	--
TG_441	gi|13174244|gb|AAK14418.1|AC087851_10 unknown protein [Oryza sativa Japonica Group]	--	--	--	AT5G06970.1	AT5G06970.1|GO:0005575 GO:0003674 GO:0008150	--	--
TG_443	gi|330318728|gb|AEC11024.1| 40S ribosomal protein s13, partial [Camellia sinensis]	sp|P62302|RS13_SOYBN 40S ribosomal protein S13 OS=Glycine max GN=RPS13 PE=2 SV=1	At4g00100| KOG0400 40S ribosomal protein S13	--	AT4G00100.1	AT4G00100.1|GO:0003735 GO:0000911 GO:0010090 GO:0022627 GO:0006412	--	--
TG_445	gi|308081381|ref|NP_001183829.1| uncharacterized protein LOC100502422 [Zea mays] gi|238014784|gb|ACR38427.1| unknown [Zea	sp|Q5Z974|FTSH1_ORYSJ ATP-dependent zinc metalloprotease FTSH 1, chloroplastic OS=Oryza sativa subsp. japonica GN=FTSH1 PE=2 SV=1	At5g42270| KOG0731 AAA+-type ATPase containing the peptidase M41 domain	ko:K03798|ftsH, hflB; cell division protease FtsH [EC:3.4.24.-]	AT1G50250.1	AT1G50250.1|GO:0004176 GO:0009535 GO:0010206 GO:0010304 GO:0008237	MDP0000255768 Mdo Malus domestica FTSH protease 10	--
TG_446	gi|149391163|gb|ABR25599.1| gdp-l-fucose synthase 1 [Oryza sativa Indica Group]	sp|Q9LMU0|FCL2_ARATH Putative GDP-L-fucose synthase 2 OS=Arabidopsis thaliana GN=GER2 PE=1 SV=1	At1g17890| KOG1431 GDP-L-fucose synthetase	ko:K02377|TSTA3, fcl; GDP-L-fucose synthase [EC:1.1.1.271]	AT1G17890.3	AT1G17890.3|GO:0005575 GO:0003824 GO:0042350	MDP0000247737 Mdo Malus domestica FAR1 family protein	--
TG_447	gi|641864441|gb|KDO83127.1| hypothetical protein CISIN_1g030727mg [Citrus sinensis]	sp|A0SPJ6|NAMB2_TRITD NAC transcription factor NAM-B2 OS=Triticum turgidum subsp. durum GN=NAM-B2 PE=2 SV=1	--	--	AT5G13180.1	AT5G13180.1|GO:0003700 GO:0005575 GO:0007275	PDK_30s1171781g002 Pda Phoenix dactylifera NAC family protein	--
TG_448	gi|641864441|gb|KDO83127.1| hypothetical protein CISIN_1g030727mg [Citrus sinensis]	sp|Q8H4S4|NAC10_ORYSJ NAC transcription factor ONAC010 OS=Oryza sativa subsp. japonica GN=ONAC010 PE=2 SV=1	--	--	AT5G13180.1	AT5G13180.1|GO:0003700 GO:0005575 GO:0007275	PDK_30s1171781g002 Pda Phoenix dactylifera NAC family protein	--
TG_449	gi|643714195|gb|KDP26860.1| hypothetical protein JCGZ_18018 [Jatropha curcas]	sp|Q8RY17|WAKLI_ARATH Wall-associated receptor kinase-like 22 OS=Arabidopsis thaliana GN=WAKL22 PE=2 SV=1	--	--	AT1G79670.2	AT1G79670.2|GO:0005618 GO:0009620 GO:0016301	EMT07921 Ata Aegilops tauschii FAR1 family protein	--
TG_450	gi|643714195|gb|KDP26860.1| hypothetical protein JCGZ_18018 [Jatropha curcas]	sp|Q9LMN7|WAK5_ARATH Wall-associated receptor kinase 5 OS=Arabidopsis thaliana GN=WAK5 PE=2 SV=1	--	--	AT1G21230.1	AT1G21230.1|GO:0004674 GO:0006468 GO:0005886	mrna01596.1-v1.0-hybrid Fve Fragaria vesca Protein kinase superfamily protein	--
TG_454	gi|586752075|ref|XP_006852171.1| hypothetical protein AMTR_s00049p00097260 [Amborella trichopoda] gi|548855775|gb|ERN13638.1|	sp|P37830|G6PD_SOLTU Glucose-6-phosphate 1-dehydrogenase, cytoplasmic isoform OS=Solanum tuberosum GN=G6PDH PE=2 SV=1	At5g40760| KOG0563 Glucose-6-phosphate 1-dehydrogenase	ko:K00036|G6PD, zwf; glucose-6-phosphate 1-dehydrogenase [EC:1.1.1.49 1.1.1.363]	AT5G40760.1	AT5G40760.1|GO:0004345 GO:0005829 GO:0009051	GSVIVT01030079001 Vvi Vitis vinifera FAR1-related sequence 10	--
TG_455	gi|359481589|ref|XP_002282804.2| PREDICTED: uncharacterized protein LOC100263058 [Vitis vinifera] gi|297740104|emb|CBI30286.3|	--	--	--	AT2G36290.1	AT2G36290.1|GO:0016787 GO:0008150 GO:0005783	Glyma12g30975.1 Gma Glycine max alpha/beta-Hydrolases superfamily protein	--
TG_456	gi|19401700|gb|AAL87667.1| transcription factor RAU1 [Oryza sativa] Length=150	sp|Q66GR3|BH130_ARATH Transcription factor bHLH130 OS=Arabidopsis thaliana GN=BHLH130 PE=1 SV=1	--	--	AT2G42280.1	AT2G42280.1|GO:0003700 GO:0005634 GO:0045449	OpuncBB_FGP29507 Opu Oryza punctata bHLH family protein	--
TG_457	gi|514802981|ref|XP_004976382.1| PREDICTED: kinesin-like protein NACK1-like isoform X1 [Setaria italica] gi|514802983|ref|XP_004976383.1|	sp|Q8LNZ2|NACK2_ARATH Kinesin-like protein NACK2 OS=Arabidopsis thaliana GN=NACK2 PE=1 SV=1	At4g38950| KOG0242 Kinesin-like protein	ko:K11498|CENPE; centromeric protein E	AT3G51150.1	AT3G51150.1|GO:0007018 GO:0005875 GO:0003777 GO:0005524	--	--
TG_458	gi|23452337|gb|AAN32999.1| alpha-tubulin 3 [Gossypium hirsutum] Length=114	sp|P46259|TBA1_PEA Tubulin alpha-1 chain OS=Pisum sativum GN=TUBA1 PE=3 SV=1	At4g14960| KOG1376 Alpha tubulin	--	AT4G14960.1	AT4G14960.1|GO:0045298 GO:0005874 GO:0005829 GO:0005200 GO:0000226	--	--
TG_459	gi|403329432|gb|AFR42026.1| alpha-tubulin, partial [Populus trichocarpa] Length=196	sp|P33629|TBA_PRUDU Tubulin alpha chain OS=Prunus dulcis GN=TUBA PE=2 SV=1	At1g50010| KOG1376 Alpha tubulin	--	AT1G50010.1	AT1G50010.1|GO:0045298 GO:0005829 GO:0005200 GO:0007017	--	--
TG_460	gi|567207864|ref|XP_006409418.1| hypothetical protein EUTSA_v10022880mg [Eutrema salsugineum] gi|38708272|gb|AAR27291.1|	sp|P34887|CYPH_ALLCE Peptidyl-prolyl cis-trans isomerase OS=Allium cepa GN=CYP PE=2 SV=1	At2g16600| KOG0865 Cyclophilin type peptidyl-prolyl cis-trans isomerase	--	AT2G16600.2	AT2G16600.2|GO:0005829 GO:0006457 GO:0007165 GO:0003755	--	--
TG_461	gi|62319553|dbj|BAD94992.1| hypothetical protein [Arabidopsis thaliana]	--	At1g16180| KOG2592 Tumor differentially expressed (TDE) protein	--	AT1G16180.2	--	--	--
TG_465	gi|10445209|gb|AAG16628.1| protein serine/threonine kinase BNK1 [Brassica napus]	sp|Q0WRY5|CDL1_ARATH Serine/threonine-protein kinase CDL1 OS=Arabidopsis thaliana GN=CDL1 PE=1 SV=1	At5g02800| KOG1187 Serine/threonine protein kinase	--	AT5G02800.1	AT5G02800.1|GO:0004674 GO:0006468 GO:0005524	EMT33859 Ata Aegilops tauschii NAC family protein	--
TG_469	gi|217071650|gb|ACJ84185.1| unknown [Medicago truncatula] gi|388516619|gb|AFK46371.1| unknown [Medicago truncatula]	sp|Q41228|PSAEA_NICSY Photosystem I reaction center subunit IV A, chloroplastic OS=Nicotiana sylvestris GN=PSAEA PE=1 SV=1	--	ko:K02693|psaE; photosystem I subunit IV	AT2G20260.1	AT2G20260.1|GO:0010287 GO:0009538	--	--
TG_471	gi|460374529|ref|XP_004233063.1| PREDICTED: epidermis-specific secreted glycoprotein EP1-like [Solanum lycopersicum]	sp|Q39688|EP1G_DAUCA Epidermis-specific secreted glycoprotein EP1 OS=Daucus carota GN=EP1 PE=1 SV=1	--	--	AT1G78820.1	AT1G78820.1|GO:0048046 GO:0005529	--	--
TG_472	gi|7649389|emb|CAB89082.1| S6 ribosomal protein kinase [Asparagus officinalis]	sp|P42818|KPK1_ARATH Serine/threonine-protein kinase AtPK1/AtPK6 OS=Arabidopsis thaliana GN=ATPK1 PE=1 SV=1	At3g08730| KOG0598 Ribosomal protein S6 kinase and related proteins	--	AT3G08730.1	AT3G08730.1|GO:0005737 GO:0006468 GO:0004674 GO:0005515 GO:0009409 GO:0009651 GO:0045727	--	--
TG_473	gi|225425246|ref|XP_002269300.1| PREDICTED: light-regulated protein [Vitis vinifera] gi|296088179|emb|CBI35671.3| unnamed	sp|Q03200|LIRP1_ORYSJ Light-regulated protein OS=Oryza sativa subsp. japonica GN=LIR1 PE=2 SV=1	--	--	AT3G26740.1	AT3G26740.1|GO:0003674 GO:0008150	--	--
TG_476	gi|226499912|ref|NP_001141189.1| hypothetical protein [Zea mays] gi|194703168|gb|ACF85668.1| unknown [Zea mays] gi|413955822|gb|AFW88471.1|	sp|Q7XHW4|CML24_ORYSJ Probable calcium-binding protein CML24 OS=Oryza sativa subsp. japonica GN=CML24 PE=2 SV=1	At4g20780| KOG0027 Calmodulin and related proteins (EF-Hand superfamily)	--	AT4G20780.1	AT4G20780.1|GO:0005575 GO:0005509	MDP0000291883 Mdo Malus domestica ARF-GAP domain 11	--
TG_480	gi|527189982|gb|EPS61418.1| hypothetical protein M569_13380, partial [Genlisea aurea]	sp|Q9UN81|LORF1_HUMAN LINE-1 retrotransposable element ORF1 protein OS=Homo sapiens GN=L1RE1 PE=1 SV=1	--	--	--	--	--	--
TG_482	gi|657968923|ref|XP_008376175.1| PREDICTED: calcium-binding protein KIC [Malus domestica]	sp|Q9ZPX9|KIC_ARATH Calcium-binding protein KIC OS=Arabidopsis thaliana GN=KIC PE=1 SV=2	At2g46600| KOG0028 Ca2+-binding protein (centrin/caltractin), EF-Hand superfamily protein	--	AT2G46600.1	AT2G46600.1|GO:0005575 GO:0005509	GSVIVT01013228001 Vvi Vitis vinifera pinoid-binding protein 1	--
TG_484	gi|595265027|gb|AHM26655.1| aldehyde dehydrogenase family 7 [Zea mays subsp. mays]	sp|Q9ZPB7|AL7A1_MALDO Aldehyde dehydrogenase family 7 member A1 OS=Malus domestica PE=1 SV=3	At1g54100| KOG2453 Aldehyde dehydrogenase	ko:K14085|ALDH7A1; aldehyde dehydrogenase family 7 member A1 [EC:1.2.1.31 1.2.1.8 1.2.1.3]	AT1G54100.2	AT1G54100.2|GO:0009269 GO:0009651 GO:0009737 GO:0004028	MDP0000606021 Mdo Malus domestica aldehyde dehydrogenase 11A3	--
TG_485	gi|514749113|ref|XP_004961781.1| PREDICTED: sorting and assembly machinery component 50 homolog A-like [Setaria italica]	sp|Q8BGH2|SAM50_MOUSE Sorting and assembly machinery component 50 homolog OS=Mus musculus GN=Samm50 PE=1 SV=1	At3g11070| KOG2602 Predicted cell surface protein homologous to bacterial outer membrane proteins	ko:K07277|SAM50, TOB55, bamA; outer membrane protein insertion porin family	AT3G11070.1	AT3G11070.1|GO:0003674 GO:0008150 GO:0019867	MDP0000617021 Mdo Malus domestica Outer membrane OMP85 family protein	--
TG_486	gi|297741536|emb|CBI32668.3| unnamed protein product [Vitis vinifera] Length=314	sp|Q9LS48|SG1_ARATH protein SLOW GREEN 1, chloroplastic OS=Arabidopsis thaliana GN=SG1 PE=1 SV=1	--	--	AT2G37400.1	AT2G37400.1|GO:0009941 GO:0008150 GO:0005488 GO:0005739 GO:0009543	--	--
TG_487	gi|641864701|gb|KDO83387.1| hypothetical protein CISIN_1g0055701mg, partial [Citrus sinensis]	--	At3g57170| KOG1183 N-acetylglucosaminyltransferase complex, subunit PIG-Q/GPI1, required for phosphatidylinositol biosynthesis	ko:K03860|PIGQ, GPI1; phosphatidylinositol glycan, class Q	AT3G57170.1	AT3G57170.1|GO:0017176 GO:0016021 GO:0012505 GO:0006506	--	--
TG_488	gi|573963865|ref|XP_006664058.1| PREDICTED: pollen-specific protein SF3-like [Oryza brachyantha]	sp|Q94JX5|WLIM1_ARATH LIM domain-containing protein WLIM1 OS=Arabidopsis thaliana GN=WLIM1 PE=1 SV=1	At1g10200| KOG1700 Regulatory protein MLP and related LIM proteins	--	AT1G10200.1	AT1G10200.1|GO:0003700 GO:0008150	--	--
TG_489	gi|502151765|ref|XP_004508602.1| PREDICTED: uncharacterized protein LOC101515706 [Cicer arietinum]	--	--	--	AT5G23040.1	AT5G23040.1|GO:0008219 GO:0005739	--	--
TG_491	gi|356519689|ref|XP_003528502.1| PREDICTED: uncharacterized protein LOC100799434 [Glycine max]	--	--	--	AT2G15760.1	AT2G15760.1|GO:0008150 GO:0005516 GO:0005886	--	--
TG_492	gi|297742314|emb|CBI34463.3| unnamed protein product [Vitis vinifera] Length=468	sp|Q9AR73|HQGT_RAUSE Hydroquinone glucosyltransferase OS=Rauvolfia serpentina GN=AS PE=1 SV=1	At1g01420| KOG1192 UDP-glucuronosyl and UDP-glucosyl transferase	--	AT1G01420.1	AT1G01420.1|GO:0005575 GO:0080043	PH01002606G0040 Phe Phyllostachys heterocycla HSF family protein	UGT72B3 AC023628, F6F3.22, 95474-96919
TG_493	gi|11134054|sp|Q40459.1|PSBO_TOBAC RecName: Full=Oxygen-evolving enhancer protein 1, chloroplastic; Short=OEE1; AltName:	sp|Q40459|PSBO_TOBAC Oxygen-evolving enhancer protein 1, chloroplastic OS=Nicotiana tabacum GN=PSBO PE=2 SV=1	--	ko:K02716|psbO; photosystem II oxygen-evolving enhancer protein 1	AT3G50820.1	AT3G50820.1|GO:0010205 GO:0010207 GO:0010287 GO:0010242 GO:0042549 GO:0009543 GO:0008266 GO:0030095 GO:0009654 GO:0035304	--	--
TG_495	gi|475539942|gb|EMT09515.1| DEAD-box ATP-dependent RNA helicase 58, chloroplastic [Aegilops tauschii]	sp|Q0JFN7|RH58_ORYSJ DEAD-box ATP-dependent RNA helicase 58, chloroplastic OS=Oryza sativa subsp. japonica GN=Os01g0970600 PE=2 SV=2	At5g19210| KOG0327 Translation initiation factor 4F, helicase subunit (eIF-4A) and related helicases	--	AT5G19210.1	AT5G19210.1|GO:0008150 GO:0008026 GO:0003676 GO:0005524	--	--
TG_496	--	--	--	--	--	--	GSMUA_Achr1P03860_001 Mac Musa acuminata ERF family protein	--
TG_497	gi|116789385|gb|ABK25232.1| unknown [Picea sitchensis] Length=324	--	--	--	AT1G27000.1	AT1G27000.1|GO:0006355 GO:0003677	--	--
TG_499	gi|514756152|ref|XP_004963458.1| PREDICTED: polygalacturonase inhibitor-like [Setaria italica]	sp|Q9M5J9|PGIP1_ARATH Polygalacturonase inhibitor 1 OS=Arabidopsis thaliana GN=PGIP1 PE=2 SV=1	--	--	AT5G06860.1	AT5G06860.1|GO:0006952 GO:0009505 GO:0005515 GO:0007165	Scf00764.g21546.t1 Ugi Utricularia gibba S1Fa-like family protein	--
TG_500	gi|643731511|gb|KDP38783.1| hypothetical protein JCGZ_05119 [Jatropha curcas]	sp|Q69S39|UCRIA_ORYSJ Cytochrome b6-f complex iron-sulfur subunit, chloroplastic OS=Oryza sativa subsp. japonica GN=petC PE=1 SV=1	At4g03280| KOG1671 Ubiquinol cytochrome c reductase, subunit RIP1	ko:K02636|petC; cytochrome b6-f complex iron-sulfur subunit [EC:1.10.9.1]	AT4G03280.1	AT4G03280.1|GO:0009535 GO:0009775 GO:0010196 GO:0009512 GO:0046028	--	--
TG_502	gi|115467828|ref|NP_001057513.1| Os06g0320500 [Oryza sativa Japonica Group] gi|3789954|gb|AAC67558.1| chlorophyll a/b-binding	sp|Q9SDM1|CB121_HORVU Chlorophyll a-b binding protein 1B-21, chloroplastic OS=Hordeum vulgare GN=LHC Ib-21 PE=1 SV=1	--	--	AT3G54890.2	AT3G54890.2|GO:0016168 GO:0010287 GO:0009637 GO:0010218 GO:0009768 GO:0010114 GO:0030076	--	--
TG_503	gi|242045906|ref|XP_002460824.1| hypothetical protein SORBIDRAFT_02g035650 [Sorghum bicolor] gi|194700332|gb|ACF84250.1|	sp|Q6ZL42|H2A2_ORYSJ Probable histone H2A.2 OS=Oryza sativa subsp. japonica GN=Os07g0545400 PE=2 SV=1	At3g20670| KOG1756 Histone 2A	--	AT3G20670.1	AT3G20670.1|GO:0003677	MEDTR2G096630.1 Mtr Medicago truncatula NF-YC family protein	--
TG_504	gi|659101729|ref|XP_008451763.1| PREDICTED: tubby-like F-box protein 7 [Cucumis melo]	sp|Q93VI8|TLP7_ARATH Tubby-like F-box protein 7 OS=Arabidopsis thaliana GN=TULP7 PE=2 SV=1	At1g53320_2| KOG2502 Tub family proteins	--	AT1G53320.1	AT1G53320.1|GO:0003700 GO:0045449 GO:0008081	--	--
TG_505	gi|149392386|gb|ABR26009.1| ubiquitin-activating enzyme e1 2 [Oryza sativa Indica Group]	sp|P92974|UBE12_ARATH Ubiquitin-activating enzyme E1 2 OS=Arabidopsis thaliana GN=UBA2 PE=1 SV=1	At5g06460| KOG2012 Ubiquitin activating enzyme UBA1	--	AT2G30110.1	AT2G30110.1|GO:0051707 GO:0004839 GO:0006511 GO:0004842 GO:0016567	--	--
TG_507	gi|643713265|gb|KDP26180.1| hypothetical protein JCGZ_22274 [Jatropha curcas]	sp|A6QP05|DHR12_BOVIN Dehydrogenase/reductase SDR family member 12 OS=Bos taurus GN=DHRS12 PE=2 SV=1	At4g09750| KOG1208 Dehydrogenases with different specificities (related to short-chain alcohol dehydrogenases)	--	AT4G09750.1	AT4G09750.1|GO:0005575 GO:0005488 GO:0008152 GO:0016491	--	--
TG_508	gi|225429824|ref|XP_002280828.1| PREDICTED: uncharacterized protein LOC100254151 [Vitis vinifera] gi|296081785|emb|CBI20790.3|	--	--	--	AT2G24420.2	AT2G24420.2|GO:0005783	--	--
TG_509	gi|586725968|ref|XP_006849562.1| hypothetical protein AMTR_s00024p00180920 [Amborella trichopoda] gi|548853137|gb|ERN11143.1|	--	--	--	AT3G32930.1	AT3G32930.1|GO:0008150 GO:0009941 GO:0003674	--	--
TG_510	gi|645223370|ref|XP_008218598.1| PREDICTED: Golgi apparatus membrane protein TVP38 [Prunus mume] gi|645223373|ref|XP_008218599.1|	sp|Q55909|Y305_SYNY3 TVP38/TMEM64 family membrane protein slr0305 OS=Synechocystis sp. (strain PCC 6803 / Kazusa) GN=slr0305 PE=3 SV=1	--	--	AT2G02370.2	AT2G02370.2|GO:0005575 GO:0003674 GO:0008150	--	--
TG_511	gi|514817003|ref|XP_004983233.1| PREDICTED: peroxisome biogenesis protein 2-like isoform X3 [Setaria italica]	sp|Q9CA86|PEX2_ARATH Peroxisome biogenesis protein 2 OS=Arabidopsis thaliana GN=PEX2 PE=1 SV=1	At1g79810| KOG2879 Predicted E3 ubiquitin ligase	ko:K06664|PEX2, PXMP3; peroxin-2	AT1G79810.1	AT1G79810.1|GO:0005783 GO:0006635 GO:0016558 GO:0005829 GO:0005777 GO:0008270 GO:0005515 GO:0009640	--	--
TG_512	gi|297734380|emb|CBI15627.3| unnamed protein product [Vitis vinifera] Length=523	sp|Q8RU95|4CLL6_ORYSJ 4-coumarate--CoA ligase-like 6 OS=Oryza sativa subsp. japonica GN=4CLL6 PE=2 SV=2	At5g63380| KOG1176 Acyl-CoA synthetase	--	AT5G63380.1	AT5G63380.1|GO:0016207 GO:0009695 GO:0004321 GO:0009851 GO:0005777	ObartAA03S_FGP14057 Oba Oryza barthii G2-like family protein	--
TG_513	gi|568885973|ref|XP_006495490.1| PREDICTED: polyubiquitin 4-like, partial [Citrus sinensis]	sp|P0CG83|UBIQP_HORVU Polyubiquitin (Fragment) OS=Hordeum vulgare PE=2 SV=1	At4g05050| KOG0001 Ubiquitin and ubiquitin-like proteins	--	AT4G05050.4	--	MDP0000263713 Mdo Malus domestica ubiquitin 6	--
TG_514	gi|641836297|gb|KDO55264.1| hypothetical protein CISIN_1g030647mg [Citrus sinensis]	sp|P25209|NFYB_MAIZE Nuclear transcription factor Y subunit B OS=Zea mays GN=NFY2 PE=2 SV=1	At2g38880| KOG0869 CCAAT-binding factor, subunit A (HAP3)	--	AT2G38880.5	AT2G38880.5|GO:0003700 GO:0006355 GO:0016602 GO:0009414	Gorai.011G241600.2 Gra Gossypium raimondii nuclear factor Y, subunit B8	--
TG_515	gi|566158843|ref|XP_006386695.1| hypothetical protein POPTR_0002s19080g [Populus trichocarpa] gi|550345353|gb|ERP64492.1|	--	--	--	AT2G47115.1	AT2G47115.1|GO:0003674 GO:0008150 GO:0012505	--	--
TG_517	gi|661884263|emb|CDP12180.1| unnamed protein product [Coffea canephora]	sp|Q9LH89|Y3885_ARATH Uncharacterized protein At3g28850 OS=Arabidopsis thaliana GN=At3g28850 PE=3 SV=1	At4g10630| KOG2824 Glutaredoxin-related protein	--	AT4G10630.1	AT4G10630.1|GO:0005575 GO:0045454 GO:0015035 GO:0009055	--	--
TG_518	gi|61807497|gb|AAX55895.1| aci-reductone dioxygenase-like protein [Oryza sativa Japonica Group]	sp|Q10RE5|MTND2_ORYSJ 1,2-dihydroxy-3-keto-5-methylthiopentene dioxygenase 2 OS=Oryza sativa subsp. japonica GN=ARD2 PE=2 SV=1	At2g26400| KOG2107 Uncharacterized conserved protein, contains double-stranded beta-helix domain	ko:K08967|mtnD, mtnZ, ADI1; 1,2-dihydroxy-3-keto-5-methylthiopentene dioxygenase [EC:1.13.11.53 1.13.11.54]	AT4G14716.1	AT4G14716.1|GO:0005575 GO:0046872 GO:0010309	OB10G18020.1 Obr Oryza brachyantha HSF family protein	--
TG_519	gi|643703619|gb|KDP20683.1| hypothetical protein JCGZ_21154 [Jatropha curcas]	sp|H9BFQ2|TPRL3_ERYCB Tropinone reductase-like 3 OS=Erythroxylum coca PE=2 SV=1	At4g05530| KOG0725 Reductases with broad range of substrate specificities	ko:K11147|DHRS4; dehydrogenase/reductase SDR family member 4 [EC:1.1.-.-]	AT4G05530.1	AT4G05530.1|GO:0005777 GO:0080024 GO:0080026 GO:0016491	MDP0000247912 Mdo Malus domestica aspartate kinase 3	--
TG_520	gi|573955095|ref|XP_006659788.1| PREDICTED: lysine histidine transporter 1-like [Oryza brachyantha]	sp|Q9FKS8|LHT1_ARATH Lysine histidine transporter 1 OS=Arabidopsis thaliana GN=LHT1 PE=1 SV=1	At5g40780| KOG1303 Amino acid transporters	--	AT5G40780.2	AT5G40780.2|GO:0016020 GO:0043090 GO:0015171	--	--
TG_521	gi|357464679|ref|XP_003602621.1| hypothetical protein MTR_3g096320 [Medicago truncatula] gi|355491669|gb|AES72872.1| GDP-mannose	sp|Q9FY84|PEN2_ARATH Probable gamma-secretase subunit PEN-2 OS=Arabidopsis thaliana GN=At5g09310 PE=2 SV=1	At5g09310| KOG3402 Predicted membrane protein	ko:K06170|PEN2; presenilin enhancer 2	AT5G09310.1	AT5G09310.1|GO:0005575 GO:0003674 GO:0008150	--	--
TG_522	gi|147792454|emb|CAN63582.1| hypothetical protein VITISV_033336 [Vitis vinifera]	sp|Q7XLX6|S1FA2_ORYSJ DNA-binding protein S1FA2 OS=Oryza sativa subsp. japonica GN=S1FA2 PE=3 SV=2	--	--	--	--	GSMUA_Achr3P17900_001 Mac Musa acuminata S1Fa-like family protein	--
TG_524	gi|225450227|ref|XP_002263854.1| PREDICTED: linoleate 13S-lipoxygenase 2-1, chloroplastic [Vitis vinifera]	sp|O24370|LOX21_SOLTU Linoleate 13S-lipoxygenase 2-1, chloroplastic OS=Solanum tuberosum GN=LOX2.1 PE=1 SV=1	--	ko:K00454|LOX2S; lipoxygenase [EC:1.13.11.12]	AT3G45140.1	AT3G45140.1|GO:0009753 GO:0009620 GO:0009611 GO:0016165 GO:0009695 GO:0009414 GO:0009507	Lus10031505 Lus Linum usitatissimum lipoxygenase 1	--
TG_525	gi|357439691|ref|XP_003590123.1| 40S ribosomal protein S3 [Medicago truncatula] gi|217071466|gb|ACJ84093.1| unknown [Medicago	sp|Q9FJA6|RS33_ARATH 40S ribosomal protein S3-3 OS=Arabidopsis thaliana GN=RPS3C PE=1 SV=1	At5g35530| KOG3181 40S ribosomal protein S3	--	AT5G35530.1	AT5G35530.1|GO:0022627 GO:0005730 GO:0016020 GO:0003735 GO:0009651 GO:0006412	MDP0000279204 Mdo Malus domestica TRF-like 6	--
TG_528	gi|326531860|dbj|BAK01306.1| predicted protein [Hordeum vulgare subsp. vulgare]	sp|Q8BGB2|TTC7A_MOUSE Tetratricopeptide repeat protein 7A OS=Mus musculus GN=Ttc7a PE=1 SV=1	At2g43040| KOG4162 Predicted calmodulin-binding protein	--	AT2G43040.1	AT2G43040.1|GO:0005516	--	--
TG_529	gi|147818797|emb|CAN67285.1| hypothetical protein VITISV_021597 [Vitis vinifera]	sp|P42027|NDUS7_BRAOL NADH dehydrogenase [ubiquinone] iron-sulfur protein 7, mitochondrial OS=Brassica oleracea PE=2 SV=1	At5g11770| KOG1687 NADH-ubiquinone oxidoreductase, NUFS7/PSST/20 kDa subunit	ko:K00331|nuoB; NADH-quinone oxidoreductase subunit B [EC:1.6.5.3]	AT5G11770.1	AT5G11770.1|GO:0008137 GO:0045271 GO:0051539 GO:0005739 GO:0006120	--	--
TG_530	gi|587918218|gb|EXC05735.1| hypothetical protein L484_011316 [Morus notabilis]	--	--	--	AT5G18980.1	AT5G18980.1|GO:0005575 GO:0008150 GO:0005488	413208 Smo Selaginella moellendorffii ARM repeat superfamily protein	--
TG_531	gi|496523717|ref|WP_009232000.1| conserved hypothetical protein, partial [Prevotella sp. oral taxon 317] gi|288328487|gb|EFC67102.1|	--	--	--	--	--	--	--
TG_532	gi|470136776|ref|XP_004304159.1| PREDICTED: protein translation factor SUI1 homolog isoform 1 [Fragaria vesca subsp. vesca]	sp|O48650|SUI1_SALBA Protein translation factor SUI1 homolog OS=Salix bakko PE=3 SV=1	At1g54290| KOG1770 Translation initiation factor 1 (eIF-1/SUI1)	ko:K03113|EIF1, SUI1; translation initiation factor 1	AT1G54290.1	AT1G54290.1|GO:0005575 GO:0006413 GO:0003743	PGSC0003DMP400041646 Stu Solanum tuberosum MYB_related family protein	--
TG_534	gi|148906531|gb|ABR16418.1| unknown [Picea sitchensis] Length=425	sp|O64982|PRS7_PRUPE 26S protease regulatory subunit 7 OS=Prunus persica GN=RPT1 PE=2 SV=1	At1g53750| KOG0729 26S proteasome regulatory complex, ATPase RPT1	ko:K03061|PSMC2, RPT1; 26S proteasome regulatory subunit T1	AT1G53750.1	AT1G53750.1|GO:0005634 GO:0006511 GO:0016887 GO:0008540	EMT26392 Ata Aegilops tauschii FAR1 family protein	--
TG_535	gi|255547472|ref|XP_002514793.1| 4-nitrophenylphosphatase, putative [Ricinus communis] gi|223545844|gb|EEF47347.1| 4-nitrophenylphosphatase,	sp|P0DKC4|PGP1B_ARATH Phosphoglycolate phosphatase 1B, chloroplastic OS=Arabidopsis thaliana GN=PGLP1B PE=1 SV=1	At5g36700| KOG2882 p-Nitrophenyl phosphatase	--	AT5G36700.4	--	PK12308.1 Csa Cannabis sativa MYB_related family protein	--
TG_536	gi|147835769|emb|CAN75198.1| hypothetical protein VITISV_002739 [Vitis vinifera]	sp|Q6V1X1|DPP8_HUMAN Dipeptidyl peptidase 8 OS=Homo sapiens GN=DPP8 PE=1 SV=1	At5g24260| KOG2281 Dipeptidyl aminopeptidases/acylaminoacyl-peptidases	ko:K01278|DPP4; dipeptidyl-peptidase 4 [EC:3.4.14.5]	AT5G24260.1	AT5G24260.1|GO:0006508 GO:0016020 GO:0008236	--	--
TG_537	gi|586781395|ref|XP_006859041.1| hypothetical protein AMTR_s00068p00183110 [Amborella trichopoda] gi|548863153|gb|ERN20508.1|	sp|Q9M0Y8|NSF_ARATH Vesicle-fusing ATPase OS=Arabidopsis thaliana GN=NSF PE=2 SV=2	At4g04910| KOG0741 AAA+-type ATPase	ko:K06027|NSF; vesicle-fusing ATPase [EC:3.6.4.6]	AT4G04910.1	--	--	--
TG_538	gi|629106549|gb|KCW71695.1| hypothetical protein EUGRSUZ_E00214 [Eucalyptus grandis]	sp|Q9LQ73|PX11C_ARATH Peroxisomal membrane protein 11C OS=Arabidopsis thaliana GN=PEX11C PE=1 SV=1	At1g01820| KOG4186 Peroxisomal biogenesis protein (peroxin)	--	AT1G01820.1	AT1G01820.1|GO:0005779 GO:0003674 GO:0016559	--	--
TG_542	gi|590643811|ref|XP_007030905.1| Glycosyltransferase family protein 28 isoform 2, partial [Theobroma cacao] gi|508719510|gb|EOY11407.1|	sp|Q5I0K7|ALG13_RAT UDP-N-acetylglucosamine transferase subunit ALG13 homolog OS=Rattus norvegicus GN=Alg13 PE=1 SV=1	At4g16710| KOG3349 Predicted glycosyltransferase	ko:K07432|ALG13; beta-1,4-N-acetylglucosaminyltransferase [EC:2.4.1.141]	AT4G16710.2	AT4G16710.2|GO:0005975 GO:0030246 GO:0005575 GO:0009058 GO:0016758 GO:0030259	--	--
TG_544	gi|255548495|ref|XP_002515304.1| triacylglycerol lipase, putative [Ricinus communis] gi|223545784|gb|EEF47288.1| triacylglycerol	--	--	--	AT1G02660.1	AT1G02660.1|GO:0005575 GO:0004806 GO:0006629	--	--
TG_547	gi|255545868|ref|XP_002513994.1| purine transporter, putative [Ricinus communis] gi|223547080|gb|EEF48577.1| purine transporter,	sp|Q9FZ95|PUP3_ARATH Purine permease 3 OS=Arabidopsis thaliana GN=PUP3 PE=2 SV=1	--	--	AT1G28220.1	AT1G28220.1|GO:0016020 GO:0005345 GO:0006863	--	--
TG_548	gi|397881469|gb|AFO68181.1| eukaryotic initiation factor 4A, partial [Anthurium andraeanum]	sp|P41376|IF4A1_ARATH Eukaryotic initiation factor 4A-1 OS=Arabidopsis thaliana GN=TIF4A-1 PE=1 SV=1	At3g13920| KOG0327 Translation initiation factor 4F, helicase subunit (eIF-4A) and related helicases	--	AT3G13920.3	AT3G13920.3|GO:0005829 GO:0006413 GO:0008026 GO:0003743	--	--
TG_549	gi|397881469|gb|AFO68181.1| eukaryotic initiation factor 4A, partial [Anthurium andraeanum]	sp|P41376|IF4A1_ARATH Eukaryotic initiation factor 4A-1 OS=Arabidopsis thaliana GN=TIF4A-1 PE=1 SV=1	At3g13920| KOG0327 Translation initiation factor 4F, helicase subunit (eIF-4A) and related helicases	--	AT3G13920.3	AT3G13920.3|GO:0005829 GO:0006413 GO:0008026 GO:0003743	--	--
TG_550	gi|567177100|ref|XP_006400921.1| hypothetical protein EUTSA_v10015923mg, partial [Eutrema salsugineum] gi|557102011|gb|ESQ42374.1|	sp|Q9AT35|RL23A_DAUCA 60S ribosomal protein L23a OS=Daucus carota GN=RPL23A PE=2 SV=1	At3g55280| KOG1751 60s ribosomal protein L23	--	AT3G55280.2	AT3G55280.2|GO:0022625 GO:0042254 GO:0006412 GO:0003735 GO:0003723 GO:0009409 GO:0009644 GO:0006979	mrna26696.1-v1.0-hybrid Fve Fragaria vesca actin depolymerizing factor 1	--
TG_551	gi|486287797|ref|WP_001572446.1| lactose operon repressor [Escherichia coli] gi|431227031|gb|ELF24171.1| lactose operon repressor	sp|P03023|LACI_ECOLI Lactose operon repressor OS=Escherichia coli (strain K12) GN=lacI PE=1 SV=3	--	--	--	--	--	--
TG_552	gi|475621367|gb|EMT31447.1| Putative calcium-binding protein CML27 [Aegilops tauschii]	sp|Q7XHW4|CML24_ORYSJ Probable calcium-binding protein CML24 OS=Oryza sativa subsp. japonica GN=CML24 PE=2 SV=1	At4g20780| KOG0027 Calmodulin and related proteins (EF-Hand superfamily)	ko:K13448|CML; calcium-binding protein CML	AT4G20780.1	AT4G20780.1|GO:0005575 GO:0005509	MDP0000259867 Mdo Malus domestica ARF-GAP domain 11	--
TG_553	gi|255564764|ref|XP_002523376.1| 14-3-3 protein, putative [Ricinus communis] gi|223537326|gb|EEF38955.1| 14-3-3 protein,	sp|Q96453|1433D_SOYBN 14-3-3-like protein D OS=Glycine max GN=GF14D PE=1 SV=1	At2g42590| KOG0841 Multifunctional chaperone (14-3-3 family)	ko:K06630|YWHAE; 14-3-3 protein epsilon	AT2G42590.2	AT2G42590.2|GO:0009570 GO:0005634 GO:0005509 GO:0045309	Bra033767 Bra Brassica rapa E2F/DP family protein	--
TG_554	gi|661897167|emb|CDO98879.1| unnamed protein product [Coffea canephora]	--	At1g03220| KOG1339 Aspartyl protease	--	AT1G03220.1	AT1G03220.1|GO:0009651 GO:0004190 GO:0009505 GO:0005886	--	--
TG_555	gi|661897167|emb|CDO98879.1| unnamed protein product [Coffea canephora]	--	At1g03220| KOG1339 Aspartyl protease	--	AT1G03220.1	AT1G03220.1|GO:0009651 GO:0004190 GO:0009505 GO:0005886	--	--
TG_558	--	--	--	--	AT4G14320.1	AT4G14320.1|GO:0003735 GO:0006412 GO:0022625	--	--
TG_560	gi|566200643|ref|XP_006376238.1| hypothetical protein POPTR_0013s11250g [Populus trichocarpa] gi|550325513|gb|ERP54035.1|	--	--	--	AT1G22630.1	AT1G22630.1|GO:0009507	--	--
TG_561	gi|590624375|ref|XP_007025585.1| Ribosomal protein S5 family protein [Theobroma cacao] gi|508780951|gb|EOY28207.1| Ribosomal	sp|P93014|RR5_ARATH 30S ribosomal protein S5, chloroplastic OS=Arabidopsis thaliana GN=rps5 PE=1 SV=1	At2g33800| KOG0877 40S ribosomal protein S2/30S ribosomal protein S5	ko:K02988|RP-S5, MRPS5, rpsE; small subunit ribosomal protein S5	AT2G33800.1	AT2G33800.1|GO:0009535 GO:0005840 GO:0009570 GO:0005634 GO:0003735 GO:0009409 GO:0003723 GO:0046686 GO:0006412	--	--
TG_563	gi|222640652|gb|EEE68784.1| hypothetical protein OsJ_27507 [Oryza sativa Japonica Group]	sp|O04130|SERA2_ARATH D-3-phosphoglycerate dehydrogenase 2, chloroplastic OS=Arabidopsis thaliana GN=PGDH2 PE=1 SV=2	At1g17740| KOG0068 D-3-phosphoglycerate dehydrogenase, D-isomer-specific 2-hydroxy acid dehydrogenase superfamily	--	AT1G17745.1	AT1G17745.1|GO:0005634 GO:0006564 GO:0004617 GO:0005829 GO:0009507	--	--
TG_564	gi|222640652|gb|EEE68784.1| hypothetical protein OsJ_27507 [Oryza sativa Japonica Group]	sp|O04130|SERA2_ARATH D-3-phosphoglycerate dehydrogenase 2, chloroplastic OS=Arabidopsis thaliana GN=PGDH2 PE=1 SV=2	At1g17740| KOG0068 D-3-phosphoglycerate dehydrogenase, D-isomer-specific 2-hydroxy acid dehydrogenase superfamily	--	AT1G17745.2	--	--	--
TG_565	gi|571491387|ref|XP_006591918.1| PREDICTED: heat shock 22 kDa protein, mitochondrial isoform X1 [Glycine max]	sp|P11890|HS23C_OXYRB Small heat shock protein, chloroplastic OS=Oxybasis rubra GN=HSP23 PE=2 SV=1	At4g25200| KOG0710 Molecular chaperone (small heat-shock protein Hsp26/Hsp42)	--	AT4G25200.1	AT4G25200.1|GO:0009408 GO:0003674	--	--
TG_566	gi|225427001|ref|XP_002270632.1| PREDICTED: 23.6 kDa heat shock protein, mitochondrial [Vitis vinifera] gi|297741189|emb|CBI31920.3|	sp|P11890|HS23C_OXYRB Small heat shock protein, chloroplastic OS=Oxybasis rubra GN=HSP23 PE=2 SV=1	At4g25200| KOG0710 Molecular chaperone (small heat-shock protein Hsp26/Hsp42)	--	AT4G25200.1	AT4G25200.1|GO:0009408 GO:0003674	--	--
TG_567	gi|60476122|gb|AAX21202.1| putative protein [Tristagma uniflorum] Length=190	sp|Q9C7N2|CAD1_ARATH MACPF domain-containing protein CAD1 OS=Arabidopsis thaliana GN=CAD1 PE=2 SV=1	--	--	AT1G29690.1	AT1G29690.1|GO:0005575 GO:0008219 GO:0006955	--	--
TG_568	gi|657964664|ref|XP_008373964.1| PREDICTED: phosphatidylcholine:diacylglycerol cholinephosphotransferase 1-like [Malus domestica]	sp|Q9LVZ7|PDCT1_ARATH Phosphatidylcholine:diacylglycerol cholinephosphotransferase 1 OS=Arabidopsis thaliana GN=ROD1 PE=1 SV=1	--	--	AT3G15820.1	AT3G15820.1|GO:0003674 GO:0008150	--	--
TG_569	gi|224136924|ref|XP_002322450.1| DNA-directed RNA polymerase II family protein [Populus trichocarpa] gi|222869446|gb|EEF06577.1|	sp|Q9FJ98|RPD6A_ARATH DNA-directed RNA polymerases II, IV and V subunit 6A OS=Arabidopsis thaliana GN=NRPB6A PE=1 SV=1	At5g51940| KOG3405 RNA polymerase subunit K	ko:K03014|RPB6, POLR2F; DNA-directed RNA polymerases I, II, and III subunit RPABC2	AT5G51940.1	AT5G51940.1|GO:0000418 GO:0003677 GO:0005665 GO:0006351 GO:0080137 GO:0003899	ORGLA08G0133100.1 Ogl Oryza glaberrima HB-other family protein	--
TG_570	gi|565402227|ref|XP_006366584.1| PREDICTED: uncharacterized protein LOC102585927 [Solanum tuberosum]	sp|P73714|Y1821_SYNY3 Putative zinc metalloprotease slr1821 OS=Synechocystis sp. (strain PCC 6803 / Kazusa) GN=slr1821 PE=3 SV=1	--	--	AT2G32480.1	AT2G32480.1|GO:0006508 GO:0004222 GO:0005515 GO:0009507	--	--
TG_572	gi|661890440|emb|CDP05937.1| unnamed protein product [Coffea canephora]	sp|P45856|HBD_BACSU Probable 3-hydroxybutyryl-CoA dehydrogenase OS=Bacillus subtilis (strain 168) GN=mmgB PE=2 SV=1	At3g15290| KOG2304 3-hydroxyacyl-CoA dehydrogenase	ko:K00074|paaH, hbd, fadB, mmgB; 3-hydroxybutyryl-CoA dehydrogenase [EC:1.1.1.157]	AT3G15290.1	AT3G15290.1|GO:0050662 GO:0006631 GO:0005777 GO:0008691	--	--
TG_573	gi|596027619|ref|XP_007219274.1| hypothetical protein PRUPE_ppa018399mg, partial [Prunus persica] gi|462415736|gb|EMJ20473.1|	sp|P20144|WUN1_SOLTU Wound-induced protein 1 OS=Solanum tuberosum GN=WUN1 PE=2 SV=1	--	--	AT5G01740.1	AT5G01740.1|GO:0005575 GO:0003674 GO:0008150	--	--
TG_574	gi|215701476|dbj|BAG92900.1| unnamed protein product [Oryza sativa Japonica Group]	--	--	--	AT4G31350.2	AT4G31350.2|GO:0005575 GO:0003674 GO:0008150	--	--
TG_575	gi|147817186|emb|CAN64299.1| hypothetical protein VITISV_034918 [Vitis vinifera]	sp|Q94KL5|BLH4_ARATH BEL1-like homeodomain protein 4 OS=Arabidopsis thaliana GN=BLH4 PE=1 SV=2	At2g23760| KOG0773 Transcription factor MEIS1 and related HOX domain proteins	--	AT2G23760.3	AT2G23760.3|GO:0003700 GO:0009965	GSVIVT01009633001 Vvi Vitis vinifera BEL1-like homeodomain 2	--
TG_576	gi|586685300|ref|XP_006841638.1| hypothetical protein AMTR_s00003p00234550 [Amborella trichopoda] gi|548843659|gb|ERN03313.1|	--	--	--	AT1G17080.1	AT1G17080.1|GO:0005575 GO:0003674 GO:0008150	BGIOSGA001061-PA Osi Oryza sativa Indica Group NAC family protein	--
TG_577	gi|414876845|tpg|DAA53976.1| TPA: hypothetical protein ZEAMMB73_428799 [Zea mays]	--	--	--	--	--	--	--
TG_578	gi|657959494|ref|XP_008371294.1| PREDICTED: B3 domain-containing protein Os07g0563300-like [Malus domestica]	sp|Q0D5G4|Y7633_ORYSJ B3 domain-containing protein Os07g0563300 OS=Oryza sativa subsp. japonica GN=Os07g0563300 PE=3 SV=2	--	--	AT2G30470.1	AT2G30470.1|GO:0009744 GO:0009737 GO:0003700 GO:0005634 GO:0005739 GO:0016564 GO:0010030	PDK_30s861391g002 Pda Phoenix dactylifera B3 family protein	--
TG_580	gi|406045815|gb|AFS32633.1| carotenoid isomerase [Narcissus tazetta] Length=588	sp|Q52QW2|CRTS2_ONCHC Prolycopene isomerase 2, chloroplastic OS=Oncidium hybrid cultivar GN=CRTISO2 PE=2 SV=1	At1g06820| KOG4254 Phytoene desaturase	ko:K09835|crtISO, crtH; prolycopene isomerase [EC:5.2.1.13]	AT1G06820.1	AT1G06820.1|GO:0016117 GO:0009662 GO:0046608 GO:0009507	--	--
TG_581	gi|125532839|gb|EAY79404.1| hypothetical protein OsI_34532 [Oryza sativa Indica Group]	sp|P33458|GAG_CAEVC Gag polyprotein OS=Caprine arthritis encephalitis virus (strain Cork) GN=gag PE=3 SV=1	--	--	AT1G75560.2	AT1G75560.2|GO:0008150 GO:0008270 GO:0003676 GO:0009507	Gorai.003G063900.1 Gra Gossypium raimondii zinc knuckle (CCHC-type) family protein	--
TG_582	gi|475624536|gb|EMT32658.1| Serine/threonine-protein kinase BRI1-like protein 1 [Aegilops tauschii]	sp|Q9FN94|RLK7_ARATH Receptor-like protein kinase At5g59670 OS=Arabidopsis thaliana GN=At5g59670 PE=1 SV=1	At1g28340| KOG0619 FOG: Leucine rich repeat	--	AT1G28340.1	AT1G28340.1|GO:0007165 GO:0005515	C.cajan_44612 Cca Cajanus cajan S1Fa-like family protein	--
TG_583	gi|659667910|ref|NP_001281077.1| uncharacterized protein LOC100191555 [Zea mays] gi|194689178|gb|ACF78673.1| unknown [Zea	sp|Q9M9B4|NDBAA_ARATH NADH dehydrogenase [ubiquinone] 1 beta subcomplex subunit 10-A OS=Arabidopsis thaliana GN=At1g49140 PE=3 SV=1	At1g49140| KOG4009 NADH-ubiquinone oxidoreductase, subunit NDUFB10/PDSW	ko:K03966|NDUFB10; NADH dehydrogenase (ubiquinone) 1 beta subcomplex subunit 10	AT1G49140.1	AT1G49140.1|GO:0009853 GO:0045271 GO:0031966	--	--
TG_585	gi|218195978|gb|EEC78405.1| hypothetical protein OsI_18202 [Oryza sativa Indica Group]	sp|Q9C5S1|MKP1_ARATH Protein-tyrosine-phosphatase MKP1 OS=Arabidopsis thaliana GN=MKP1 PE=1 SV=1	At3g55270| KOG1716 Dual specificity phosphatase	--	AT3G55270.1	AT3G55270.1|GO:0005575 GO:0009651 GO:0010225 GO:0017017	--	--
TG_586	gi|629101110|gb|KCW66579.1| hypothetical protein EUGRSUZ_F00374 [Eucalyptus grandis]	sp|Q8W486|Y1491_ARATH Uncharacterized protein At1g04910 OS=Arabidopsis thaliana GN=At1g04910 PE=2 SV=1	--	--	AT1G22460.1	AT1G22460.1|GO:0005575 GO:0003674 GO:0008150	Bra013812 Bra Brassica rapa MIKC family protein	--
TG_587	gi|357158254|ref|XP_003578067.1| PREDICTED: uncharacterized protein LOC100821864 [Brachypodium distachyon]	sp|Q6H611|SDH7_ORYSJ Succinate dehydrogenase subunit 7, mitochondrial OS=Oryza sativa subsp. japonica GN=SDH7 PE=1 SV=1	--	--	AT3G47833.1	AT3G47833.1|GO:0003674 GO:0008150	--	--
TG_589	gi|18652196|gb|AAL77005.1| aldehyde dehydrogenase [Allium cepa] Length=230	sp|Q9SU63|AL2B4_ARATH Aldehyde dehydrogenase family 2 member B4, mitochondrial OS=Arabidopsis thaliana GN=ALDH2B4 PE=2 SV=1	At3g48000| KOG2450 Aldehyde dehydrogenase	--	AT3G48000.1	AT3G48000.1|GO:0004028 GO:0004029 GO:0005739	Lus10030143 Lus Linum usitatissimum NAC (No Apical Meristem) domain transcriptional regulator superfamily protein	--
TG_591	gi|255545936|ref|XP_002514028.1| conserved hypothetical protein [Ricinus communis] gi|223547114|gb|EEF48611.1| conserved	sp|Q9SB51|UBP16_ARATH Ubiquitin carboxyl-terminal hydrolase 16 OS=Arabidopsis thaliana GN=UBP16 PE=1 SV=1	At4g24560| KOG1865 Ubiquitin carboxyl-terminal hydrolase	ko:K11855|USP36_42; ubiquitin carboxyl-terminal hydrolase 36/42 [EC:3.4.19.12]	AT2G24640.2	--	--	--
TG_592	gi|661884976|emb|CDP11508.1| unnamed protein product [Coffea canephora]	--	--	--	--	--	PDK_30s1061801g001 Pda Phoenix dactylifera MYB_related family protein	--
TG_593	gi|657389033|gb|AES89963.2| DUF863 family protein [Medicago truncatula] Length=1037	--	--	--	AT1G69360.1	AT1G69360.1|GO:0005575 GO:0003674 GO:0008150	MDP0000322257 Mdo Malus domestica WRKY DNA-binding protein 21	--
TG_594	gi|470132577|ref|XP_004302156.1| PREDICTED: photosystem I reaction center subunit XI, chloroplastic-like [Fragaria vesca	sp|P23993|PSAL_HORVU Photosystem I reaction center subunit XI, chloroplastic OS=Hordeum vulgare GN=PSAL PE=1 SV=1	--	--	AT4G12800.1	AT4G12800.1|GO:0019684 GO:0003674 GO:0009538 GO:0010287	--	--
TG_595	gi|629080123|gb|KCW46568.1| hypothetical protein EUGRSUZ_K00389 [Eucalyptus grandis]	sp|P46486|PSAF_FLATR Photosystem I reaction center subunit III, chloroplastic OS=Flaveria trinervia GN=PSAF PE=2 SV=1	--	ko:K02694|psaF; photosystem I subunit III	AT1G31330.1	AT1G31330.1|GO:0010287 GO:0003674 GO:0015979 GO:0009538	--	--
TG_596	gi|242047418|ref|XP_002461455.1| hypothetical protein SORBIDRAFT_02g002950 [Sorghum bicolor] gi|241924832|gb|EER97976.1|	sp|O81208|HLIP_ARATH High-light-induced protein, chloroplastic OS=Arabidopsis thaliana GN=HLIP PE=1 SV=1	--	--	AT5G02120.1	AT5G02120.1|GO:0009535 GO:0009644 GO:0003674	--	--
TG_598	gi|339716042|gb|AEJ88268.1| putative actin-depolymerizing factor [Wolffia arrhiza]	sp|Q9ZSK3|ADF4_ARATH Actin-depolymerizing factor 4 OS=Arabidopsis thaliana GN=ADF4 PE=2 SV=2	At3g46010| KOG1735 Actin depolymerizing factor	ko:K05765|CFL; cofilin	AT5G59890.1	AT5G59890.1|GO:0009870 GO:0042742 GO:0005622	mrna26696.1-v1.0-hybrid Fve Fragaria vesca actin depolymerizing factor 1	--
TG_599	gi|225436984|ref|XP_002272235.1| PREDICTED: basic 7S globulin [Vitis vinifera]	sp|Q8RVH5|7SBG2_SOYBN Basic 7S globulin 2 OS=Glycine max PE=1 SV=1	At1g03220| KOG1339 Aspartyl protease	--	AT1G03220.1	AT1G03220.1|GO:0009651 GO:0004190 GO:0009505 GO:0005886	ObartAA03S_FGP4185 Oba Oryza barthii SRS family protein	--
TG_600	gi|357127589|ref|XP_003565462.1| PREDICTED: uncharacterized protein LOC100838274 [Brachypodium distachyon]	--	--	--	AT1G53210.1	AT1G53210.1|GO:0000325 GO:0005886 GO:0005509 GO:0005774	--	--
TG_603	gi|502184098|ref|XP_004517283.1| PREDICTED: cysteine proteinase inhibitor 5-like [Cicer arietinum]	--	--	--	--	--	--	--
TG_604	gi|641868149|gb|KDO86833.1| hypothetical protein CISIN_1g015873mg [Citrus sinensis]	sp|P43281|METK2_SOLLC S-adenosylmethionine synthase 2 OS=Solanum lycopersicum GN=SAM2 PE=2 SV=1	At1g02500| KOG1506 S-adenosylmethionine synthetase	--	AT1G02500.2	AT1G02500.2|GO:0006556 GO:0004478 GO:0009693	--	--
TG_605	gi|326509853|dbj|BAJ87142.1| predicted protein [Hordeum vulgare subsp. vulgare] gi|326528841|dbj|BAJ97442.1| predicted protein	sp|Q9P6Q3|BCS1_SCHPO Probable mitochondrial chaperone bcs1 OS=Schizosaccharomyces pombe (strain 972 / ATCC 24843) GN=SPAC644.07 PE=2 SV=1	At2g46620| KOG0743 AAA+-type ATPase	--	AT2G46620.1	AT2G46620.1|GO:0005524 GO:0016887 GO:0012505	--	--
TG_606	gi|388501624|gb|AFK38878.1| unknown [Lotus japonicus] Length=187	sp|O22218|ACA4_ARATH Calcium-transporting ATPase 4, plasma membrane-type OS=Arabidopsis thaliana GN=ACA4 PE=1 SV=1	At2g41560| KOG0204 Calcium transporting ATPase	--	AT2G41560.1	AT2G41560.1|GO:0000325 GO:0009624 GO:0005774 GO:0005516 GO:0009651 GO:0005388	--	--
TG_607	gi|388501624|gb|AFK38878.1| unknown [Lotus japonicus] Length=187	sp|O22218|ACA4_ARATH Calcium-transporting ATPase 4, plasma membrane-type OS=Arabidopsis thaliana GN=ACA4 PE=1 SV=1	At2g41560| KOG0204 Calcium transporting ATPase	--	AT2G41560.1	AT2G41560.1|GO:0000325 GO:0009624 GO:0005774 GO:0005516 GO:0009651 GO:0005388	--	--
TG_608	gi|586677400|ref|XP_006838920.1| hypothetical protein AMTR_s00002p00269930 [Amborella trichopoda] gi|548841426|gb|ERN01489.1|	sp|Q9LIK9|APS1_ARATH ATP sulfurylase 1, chloroplastic OS=Arabidopsis thaliana GN=APS1 PE=1 SV=1	At3g22890| KOG0636 ATP sulfurylase (sulfate adenylyltransferase)	ko:K13811|PAPSS; 3'-phosphoadenosine 5'-phosphosulfate synthase [EC:2.7.7.4 2.7.1.25]	AT3G22890.1	AT3G22890.1|GO:0004781 GO:0009507	--	--
TG_609	gi|659075502|ref|XP_008438179.1| PREDICTED: probable tRNA N6-adenosine threonylcarbamoyltransferase, mitochondrial [Cucumis	sp|O22145|OSGP2_ARATH Probable tRNA N6-adenosine threonylcarbamoyltransferase, mitochondrial OS=Arabidopsis thaliana GN=GCP1 PE=2 SV=2	At2g45270| KOG2707 Predicted metalloprotease with chaperone activity (RNAse H/HSP70 fold)	ko:K01409|KAE1, tsaD, QRI7; N6-L-threonylcarbamoyladenine synthase [EC:2.3.1.234]	AT2G45270.1	AT2G45270.1|GO:0006508 GO:0004222 GO:0008270	--	--
TG_610	gi|643731874|gb|KDP39066.1| hypothetical protein JCGZ_00823 [Jatropha curcas]	sp|Q38814|THI4_ARATH Thiamine thiazole synthase, chloroplastic OS=Arabidopsis thaliana GN=THI1 PE=1 SV=1	At5g54770| KOG2960 Protein involved in thiamine biosynthesis and DNA damage tolerance	ko:K03146|THI4, THI1; thiamine thiazole synthase	AT5G54770.1	AT5G54770.1|GO:0009228 GO:0010319 GO:0005739 GO:0006974 GO:0009409 GO:0009507 GO:0018131 GO:0042803	--	--
TG_611	gi|593467173|ref|XP_007140742.1| hypothetical protein PHAVU_008G137900g [Phaseolus vulgaris] gi|543176364|gb|AGV54205.1|	--	--	--	AT3G07510.2	AT3G07510.2|GO:0005575 GO:0003674 GO:0008150	evm.model.supercontig_8.51 Cpa Carica papaya FAR1 family protein	--
TG_612	gi|565394554|ref|XP_006362922.1| PREDICTED: calcium-binding protein PBP1-like [Solanum tuberosum]	sp|Q9LSQ6|PBP1_ARATH Calcium-binding protein PBP1 OS=Arabidopsis thaliana GN=PBP1 PE=1 SV=1	At4g27280| KOG0028 Ca2+-binding protein (centrin/caltractin), EF-Hand superfamily protein	--	AT4G27280.1	AT4G27280.1|GO:0008150 GO:0005509	GSVIVT01013228001 Vvi Vitis vinifera pinoid-binding protein 1	--
TG_613	gi|645256353|ref|XP_008233913.1| PREDICTED: 30S ribosomal protein S13, chloroplastic-like [Prunus mume]	sp|P42732|RR13_ARATH 30S ribosomal protein S13, chloroplastic OS=Arabidopsis thaliana GN=RPS13 PE=2 SV=1	At5g14320| KOG3311 Ribosomal protein S18	ko:K02952|RP-S13, rpsM; small subunit ribosomal protein S13	AT5G14320.1	AT5G14320.1|GO:0003735 GO:0009941 GO:0006412 GO:0015935 GO:0003723	--	--
TG_614	gi|659112384|gb|AID61668.1| potassium uptake transporter KUP11 [Elaeis guineensis]	sp|Q653B6|HAK18_ORYSJ Potassium transporter 18 OS=Oryza sativa subsp. japonica GN=HAK18 PE=2 SV=1	--	--	AT2G35060.2	AT2G35060.2|GO:0006813 GO:0015079 GO:0009555	mrna09346.1-v1.0-hybrid Fve Fragaria vesca NF-X-like 1	--
TG_615	gi|643712105|gb|KDP25533.1| hypothetical protein JCGZ_20689 [Jatropha curcas]	sp|Q8H112|PGL1A_ARATH PGR5-like protein 1A, chloroplastic OS=Arabidopsis thaliana GN=PGRL1A PE=1 SV=1	--	--	AT4G22890.2	AT4G22890.2|GO:0009579 GO:0009773 GO:0003674	--	--
TG_617	gi|29243134|emb|CAD80091.1| putative heme oxygenase 1 [Momordica charantia]	sp|O48782|HMOX1_ARATH Heme oxygenase 1, chloroplastic OS=Arabidopsis thaliana GN=HO1 PE=1 SV=2	At2g26670| KOG4480 Heme oxygenase	--	AT2G26670.2	AT2G26670.2|GO:0006788 GO:0009585 GO:0010075 GO:0004392 GO:0010019 GO:0010024 GO:0009507	--	--
TG_618	gi|629126037|gb|KCW90462.1| hypothetical protein EUGRSUZ_A02590 [Eucalyptus grandis]	sp|Q6DW76|DGDG1_SOYBN Digalactosyldiacylglycerol synthase 1, chloroplastic OS=Glycine max GN=DGD1 PE=2 SV=1	--	ko:K09480|E2.4.1.241; digalactosyldiacylglycerol synthase [EC:2.4.1.241]	AT3G11670.1	AT3G11670.1|GO:0042550 GO:0006869 GO:0035250 GO:0009707 GO:0005739 GO:0019375 GO:0046480	--	--
TG_619	gi|224072097|ref|XP_002303624.1| ubiquitin conjugating-like enzyme family protein [Populus trichocarpa] gi|118487400|gb|ABK95528.1|	sp|P35135|UBC4_SOLLC Ubiquitin-conjugating enzyme E2-17 kDa OS=Solanum lycopersicum PE=2 SV=1	At5g41700| KOG0417 Ubiquitin-protein ligase	ko:K06689|UBE2D, UBC4, UBC5; ubiquitin-conjugating enzyme E2 D [EC:2.3.2.23]	AT1G64230.2	AT1G64230.2|GO:0006511 GO:0004842	EMT28005 Ata Aegilops tauschii MYB_related family protein	--
TG_620	gi|573947337|ref|XP_006655995.1| PREDICTED: heat shock factor-binding protein 1-like [Oryza brachyantha]	sp|Q3ZC22|HSBP1_BOVIN Heat shock factor-binding protein 1 OS=Bos taurus GN=HSBP1 PE=3 SV=1	7297944| KOG4117 Heat shock factor binding protein	--	AT4G15802.1	AT4G15802.1|GO:0005575 GO:0003674 GO:0008150	--	--
TG_621	gi|356540050|ref|XP_003538504.1| PREDICTED: gamma-glutamyltranspeptidase 1-like [Glycine max]	sp|Q8VYW6|GAGT1_ARATH Gamma-glutamyltranspeptidase 1 OS=Arabidopsis thaliana GN=GGT1 PE=2 SV=1	At4g39640| KOG2410 Gamma-glutamyltransferase	--	AT4G39640.2	AT4G39640.2|GO:0048046 GO:0006751 GO:0003840 GO:0006979 GO:0016756	Solyc00g099580.1.1 Sly Solanum lycopersicum Homeobox-leucine zipper family protein / lipid-binding START domain-containing protein	--
TG_622	gi|604319471|gb|EYU30663.1| hypothetical protein MIMGU_mgv1a012878mg [Erythranthe guttata]	sp|Q9C5D7|CAMT3_ARATH Probable caffeoyl-CoA O-methyltransferase At4g26220 OS=Arabidopsis thaliana GN=At4g26220 PE=2 SV=1	At4g26220| KOG1663 O-methyltransferase	--	AT4G26220.1	AT4G26220.1|GO:0005829 GO:0008171	--	--
TG_623	--	sp|Q04960|DNJH_CUCSA DnaJ protein homolog OS=Cucumis sativus GN=DNAJ1 PE=2 SV=1	--	--	--	--	--	--
TG_624	gi|633896298|dbj|BAO79527.1| hypothetical protein [Lotus japonicus] Length=487	sp|Q8L3Z8|FZR2_ARATH Protein FIZZY-RELATED 2 OS=Arabidopsis thaliana GN=FZR2 PE=1 SV=1	At4g22910| KOG0305 Anaphase promoting complex, Cdc20, Cdh1, and Ama1 subunits	ko:K03364|CDH1; cell division cycle 20-like protein 1, cofactor of APC complex	AT4G22910.1	AT4G22910.1|GO:0016049 GO:0005834 GO:0010091 GO:0042023 GO:0007165 GO:0004871	Ahy018875 Ahy Arachis hypogaea MYB_related family protein	--
TG_626	gi|225433709|ref|XP_002268298.1| PREDICTED: pirin-like protein-like [Vitis vinifera]	sp|Q9SEE4|PIRL_SOLLC Pirin-like protein OS=Solanum lycopersicum PE=2 SV=1	--	ko:K06911|K06911; uncharacterized protein	AT2G43120.1	AT2G43120.1|GO:0008150 GO:0005516 GO:0005886	--	--
TG_627	gi|255540107|ref|XP_002511118.1| proteasome subunit alpha type, putative [Ricinus communis] gi|223550233|gb|EEF51720.1| proteasome	sp|P52427|PSA4_SPIOL Proteasome subunit alpha type-4 OS=Spinacia oleracea GN=PAC1 PE=2 SV=1	At3g22110| KOG0178 20S proteasome, regulatory subunit alpha type PSMA4/PRE9	--	AT3G22110.1	AT3G22110.1|GO:0008233 GO:0006511 GO:0005839	--	--
TG_628	gi|356568146|ref|XP_003552274.1| PREDICTED: proteasome subunit alpha type-4-like isoform 1 [Glycine max]	sp|F4JJE5|PSA4B_ARATH Putative proteasome subunit alpha type-4-B OS=Arabidopsis thaliana GN=PAC2 PE=5 SV=1	At3g22110| KOG0178 20S proteasome, regulatory subunit alpha type PSMA4/PRE9	--	AT4G15165.1	--	--	--
TG_632	gi|643718726|gb|KDP29852.1| hypothetical protein JCGZ_18427 [Jatropha curcas]	sp|P28186|RAE1C_ARATH Ras-related protein RABE1c OS=Arabidopsis thaliana GN=RABE1C PE=1 SV=1	At5g59840| KOG0078 GTP-binding protein SEC4, small G protein superfamily, and related Ras family GTP-binding proteins	ko:K07901|RAB8A, MEL; Ras-related protein Rab-8A	AT5G59840.1	AT5G59840.1|GO:0015031 GO:0007264 GO:0005886 GO:0005525	Lus10023829 Lus Linum usitatissimum RAB GTPase homolog A4D	--
TG_633	gi|657374751|gb|KEH20271.1| receptor-like kinase [Medicago truncatula] Length=613	sp|Q9LT96|Y5977_ARATH Probable leucine-rich repeat receptor-like protein kinase At5g49770 OS=Arabidopsis thaliana GN=At5g49770 PE=2 SV=1	--	--	AT1G79620.1	AT1G79620.1|GO:0007169 GO:0006468 GO:0012505 GO:0005524 GO:0004674	mrna09125.1-v1.0-hybrid Fve Fragaria vesca Protein kinase superfamily protein	--
TG_636	gi|297735670|emb|CBI18357.3| unnamed protein product [Vitis vinifera] Length=498	sp|O80934|Y2766_ARATH Uncharacterized protein At2g37660, chloroplastic OS=Arabidopsis thaliana GN=At2g37660 PE=1 SV=2	At1g16720| KOG1203 Predicted dehydrogenase	--	AT1G16720.1	AT1G16720.1|GO:0006413	--	--
TG_638	gi|225462932|ref|XP_002266329.1| PREDICTED: dual specificity protein kinase pyk1 isoform 1 [Vitis vinifera] gi|296087790|emb|CBI35046.3|	sp|Q2MHE4|HT1_ARATH Serine/threonine-protein kinase HT1 OS=Arabidopsis thaliana GN=HT1 PE=1 SV=1	At1g14000| KOG0192 Tyrosine kinase specific for activated (GTP-bound) p21cdc42Hs	--	AT1G14000.1	AT1G14000.1|GO:0006468 GO:0009742 GO:0009734 GO:0010305 GO:0005575 GO:0004712 GO:0005524	mrna29546.1-v1.0-hybrid Fve Fragaria vesca Protein kinase superfamily protein	--
TG_639	gi|643710230|gb|KDP24437.1| hypothetical protein JCGZ_25001 [Jatropha curcas]	sp|P48620|FAD3C_SESIN Omega-3 fatty acid desaturase, chloroplastic OS=Sesamum indicum GN=FAD7 PE=2 SV=1	--	ko:K10257|FAD3, FAD7, FAD8, desB; acyl-lipid omega-3 desaturase [EC:1.14.19.25 1.14.19.35 1.14.19.36]	AT5G05580.1	AT5G05580.1|GO:0006633 GO:0009507 GO:0042389 GO:0009266	--	--
TG_641	gi|475543224|gb|EMT10109.1| hypothetical protein F775_23234 [Aegilops tauschii]	sp|Q8GW57|PP134_ARATH Pentatricopeptide repeat-containing protein At1g80150, mitochondrial OS=Arabidopsis thaliana GN=At1g80150 PE=2 SV=2	At1g80150| KOG4197 FOG:PPR repeat	--	AT1G80150.1	AT1G80150.1|GO:0003674 GO:0008150	GSVIVT01007832001 Vvi Vitis vinifera Pentatricopeptide repeat (PPR) superfamily protein	--
TG_644	gi|641856294|gb|KDO75074.1| hypothetical protein CISIN_1g025624mg [Citrus sinensis]	--	--	--	AT4G15563.1	AT4G15563.1|GO:0005575 GO:0003674 GO:0008150	--	--
TG_645	gi|595841955|ref|XP_007208314.1| hypothetical protein PRUPE_ppa003008mg [Prunus persica] gi|462403956|gb|EMJ09513.1| hypothetical	sp|Q9LXT9|CALS3_ARATH Callose synthase 3 OS=Arabidopsis thaliana GN=CALS3 PE=2 SV=3	At1g05570| KOG0916 1,3-beta-glucan synthase/callose synthase catalytic subunit	ko:K11000|CALS; callose synthase [EC:2.4.1.-]	AT5G13000.1	AT5G13000.1|GO:0006075 GO:0003843 GO:0000148	OpuncBB_FGP25129 Opu Oryza punctata MYB_related family protein	--
TG_646	gi|566152971|ref|XP_002298555.2| hypothetical protein POPTR_0001s35610g, partial [Populus trichocarpa] gi|550348963|gb|EEE83360.2|	sp|P0C606|SGF29_RAT SAGA-associated factor 29 homolog OS=Rattus norvegicus GN=Ccdc101 PE=1 SV=1	At5g40550| KOG3038 Histone acetyltransferase SAGA associated factor SGF29	ko:K11364|SGF29; SAGA-associated factor 29	AT5G40550.1	AT5G40550.1|GO:0005575 GO:0003674 GO:0008150	--	--
TG_648	gi|296085752|emb|CBI29563.3| unnamed protein product [Vitis vinifera] Length=174	sp|P56820|EIF3D_ARATH Eukaryotic translation initiation factor 3 subunit D OS=Arabidopsis thaliana GN=TIF3D1 PE=1 SV=1	At5g44320| KOG2479 Translation initiation factor 3, subunit d (eIF-3d)	--	AT5G44320.1	AT5G44320.1|GO:0005575 GO:0006413 GO:0003743	MDP0000287358 Mdo Malus domestica Eukaryotic translation initiation factor 3 subunit 7 (eIF-3)	--
TG_649	gi|339716042|gb|AEJ88268.1| putative actin-depolymerizing factor [Wolffia arrhiza]	sp|Q9FVI2|ADF1_PETHY Actin-depolymerizing factor 1 OS=Petunia hybrida GN=ADF1 PE=2 SV=1	At3g46010| KOG1735 Actin depolymerizing factor	ko:K05765|CFL; cofilin	AT5G59890.1	AT5G59890.1|GO:0009870 GO:0042742 GO:0005622	mrna26696.1-v1.0-hybrid Fve Fragaria vesca actin depolymerizing factor 1	--
TG_650	gi|586760092|ref|XP_006854147.1| hypothetical protein AMTR_s00048p00177540 [Amborella trichopoda] gi|548857816|gb|ERN15614.1|	sp|Q9M2P4|SINA2_ARATH E3 ubiquitin-protein ligase SINAT2 OS=Arabidopsis thaliana GN=SINAT2 PE=1 SV=1	At3g58040| KOG3002 Zn finger protein	ko:K04506|SIAH1; E3 ubiquitin-protein ligase SIAH1 [EC:2.3.2.27]	AT3G58040.1	AT3G58040.1|GO:0005634 GO:0006511 GO:0007275	GSVIVT01014158001 Vvi Vitis vinifera BES1/BZR1 homolog 4	--
TG_651	gi|357113154|ref|XP_003558369.1| PREDICTED: calmodulin-lysine N-methyltransferase-like [Brachypodium distachyon]	sp|Q7Z624|CMKMT_HUMAN Calmodulin-lysine N-methyltransferase OS=Homo sapiens GN=CAMKMT PE=1 SV=2	At4g35990| KOG3201 Uncharacterized conserved protein	ko:K18826|CAMKMT; calmodulin-lysine N-methyltransferase [EC:2.1.1.60]	AT4G35987.1	AT4G35987.1|GO:0005575 GO:0003674 GO:0008150	--	--
TG_653	gi|488461503|emb|CCW28793.1| glycerol-3-phosphate dehydrogenase [Arachis duranensis]	sp|Q9SS48|SDP6_ARATH Glycerol-3-phosphate dehydrogenase SDP6, mitochondrial OS=Arabidopsis thaliana GN=SDP6 PE=1 SV=1	At3g10370| KOG0042 Glycerol-3-phosphate dehydrogenase	ko:K00111|glpA, glpD; glycerol-3-phosphate dehydrogenase [EC:1.1.5.3]	AT3G10370.1	AT3G10370.1|GO:0019563 GO:0006127 GO:0005743 GO:0004368	--	--
TG_654	gi|116794473|gb|ABK27154.1| unknown [Picea sitchensis] Length=300	sp|Q9T091|VP26B_ARATH Vacuolar protein sorting-associated protein 26B OS=Arabidopsis thaliana GN=VPS26B PE=2 SV=2	At4g27690| KOG3063 Membrane coat complex Retromer, subunit VPS26	ko:K18466|VPS26; vacuolar protein sorting-associated protein 26	AT4G27690.1	AT4G27690.1|GO:0006886 GO:0003674 GO:0042147	--	--
TG_656	gi|643723359|gb|KDP32938.1| hypothetical protein JCGZ_12969 [Jatropha curcas]	sp|Q6EUP4|14335_ORYSJ 14-3-3-like protein GF14-E OS=Oryza sativa subsp. japonica GN=GF14E PE=2 SV=1	At3g02520| KOG0841 Multifunctional chaperone (14-3-3 family)	ko:K06630|YWHAE; 14-3-3 protein epsilon	AT3G02520.1	AT3G02520.1|GO:0009570 GO:0005635 GO:0005886 GO:0045309	Bra033767 Bra Brassica rapa E2F/DP family protein	--
TG_657	gi|225423700|ref|XP_002276697.1| PREDICTED: phosphatase IMPL1, chloroplastic [Vitis vinifera] gi|297737968|emb|CBI27169.3|	sp|Q94F00|IMPL1_ARATH Phosphatase IMPL1, chloroplastic OS=Arabidopsis thaliana GN=IMPL1 PE=1 SV=2	At1g31190| KOG2951 Inositol monophosphatase	ko:K01092|E3.1.3.25, IMPA, suhB; myo-inositol-1(or 4)-monophosphatase [EC:3.1.3.25]	AT1G31190.1	AT1G31190.1|GO:0008934 GO:0006790 GO:0008441	--	--
TG_658	gi|502162498|ref|XP_004512522.1| PREDICTED: uncharacterized protein LOC101498349 [Cicer arietinum]	--	--	--	AT1G32690.1	AT1G32690.1|GO:0003674 GO:0008150 GO:0005886	--	--
TG_662	gi|195617350|gb|ACG30505.1| hypothetical protein [Zea mays] Length=70	--	--	--	AT5G22875.2	AT5G22875.2|GO:0003674 GO:0008150 GO:0012505	--	--
TG_664	gi|297737805|emb|CBI27006.3| unnamed protein product [Vitis vinifera] Length=148	sp|Q8LGG8|USPAL_ARATH Universal stress protein A-like protein OS=Arabidopsis thaliana GN=At3g01520 PE=1 SV=2	--	--	AT1G68300.1	AT1G68300.1|GO:0005575 GO:0006950 GO:0003674	--	--
TG_666	gi|224087357|ref|XP_002308134.1| prefoldin-related KE2 family protein [Populus trichocarpa] gi|118482598|gb|ABK93219.1| unknown	--	At2g07350| KOG3501 Molecular chaperone Prefoldin, subunit 1	--	AT2G07340.2	AT2G07340.2|GO:0006457 GO:0016272 GO:0051082	--	--
TG_667	gi|224087357|ref|XP_002308134.1| prefoldin-related KE2 family protein [Populus trichocarpa] gi|118482598|gb|ABK93219.1| unknown	--	At2g07350| KOG3501 Molecular chaperone Prefoldin, subunit 1	--	AT2G07340.1	AT2G07340.1|GO:0006457 GO:0016272 GO:0051082	--	--
TG_668	gi|567852381|ref|XP_006419354.1| hypothetical protein CICLE_v10006289mg [Citrus clementina] gi|557521227|gb|ESR32594.1| hypothetical	sp|O04425|FCA_ARATH Flowering time control protein FCA OS=Arabidopsis thaliana GN=FCA PE=1 SV=2	At4g16280| KOG0144 RNA-binding protein CUGBP1/BRUNO (RRM superfamily)	--	AT4G16280.4	--	--	--
TG_669	gi|118482941|gb|ABK93383.1| unknown [Populus trichocarpa] Length=69	sp|Q9LI74|CHUP1_ARATH Protein CHUP1, chloroplastic OS=Arabidopsis thaliana GN=CHUP1 PE=1 SV=1	--	--	AT3G25690.3	--	Tp1g05870 Tpa Thellungiella parvula MYB_related family protein	--
TG_670	gi|643733435|gb|KDP40382.1| hypothetical protein JCGZ_02380 [Jatropha curcas]	sp|Q9SL05|PGR5_ARATH Protein PROTON GRADIENT REGULATION 5, chloroplastic OS=Arabidopsis thaliana GN=PGR5 PE=1 SV=1	--	--	AT2G05620.1	AT2G05620.1|GO:0009534 GO:0009644 GO:0009773 GO:0009414 GO:0009055	--	--
TG_671	gi|532754|gb|AAA21135.1| RNase NE [Nicotiana alata] Length=231	sp|P42813|RNS1_ARATH Ribonuclease 1 OS=Arabidopsis thaliana GN=RNS1 PE=1 SV=1	At2g02990| KOG1642 Ribonuclease, T2 family	ko:K01166|E3.1.27.1; ribonuclease T2 [EC:3.1.27.1]	AT2G02990.1	AT2G02990.1|GO:0009718 GO:0007568 GO:0004521 GO:0009867 GO:0009611 GO:0016036 GO:0005576	--	--
TG_674	gi|629078488|gb|KCW45481.1| hypothetical protein EUGRSUZ_L007902, partial [Eucalyptus grandis]	sp|Q54DY9|BCS1B_DICDI Probable mitochondrial chaperone BCS1-B OS=Dictyostelium discoideum GN=bcsl1b PE=3 SV=1	At5g40010| KOG0743 AAA+-type ATPase	--	AT5G40010.1	AT5G40010.1|GO:0005524 GO:0016887	mrna25753.1-v1.0-hybrid Fve Fragaria vesca Cam interacting protein 111	--
TG_677	gi|357165674|ref|XP_003580458.1| PREDICTED: uncharacterized protein LOC100836920 [Brachypodium distachyon]	--	--	--	AT4G17720.1	AT4G17720.1|GO:0016491 GO:0055114 GO:0003676 GO:0000166	--	--
TG_679	gi|596170181|ref|XP_007223070.1| hypothetical protein PRUPE_ppa003741mg [Prunus persica] gi|462420006|gb|EMJ24269.1| hypothetical	sp|Q9LI74|CHUP1_ARATH Protein CHUP1, chloroplastic OS=Arabidopsis thaliana GN=CHUP1 PE=1 SV=1	--	--	AT1G48280.1	AT1G48280.1|GO:0008150	Tp1g05870 Tpa Thellungiella parvula MYB_related family protein	--
TG_681	gi|225445312|ref|XP_002284711.1| PREDICTED: sigma factor sigB regulation protein rsbQ isoform 1 [Vitis vinifera] gi|297738861|emb|CBI28106.3|	sp|Q10QA5|D14_ORYSJ Probable strigolactone esterase D14 OS=Oryza sativa subsp. japonica GN=D14 PE=1 SV=1	--	--	AT3G24420.1	AT3G24420.1|GO:0016787 GO:0008150 GO:0012505	--	--
TG_682	gi|645222671|ref|XP_008218270.1| PREDICTED: auxin-responsive protein IAA16 [Prunus mume]	sp|P0C132|IAA30_ORYSJ Auxin-responsive protein IAA30 OS=Oryza sativa subsp. japonica GN=IAA30 PE=2 SV=1	--	ko:K14484|IAA; auxin-responsive protein IAA	AT3G04730.1	AT3G04730.1|GO:0009733 GO:0003700	evm_27.model.AmTr_v1.0_scaffold00057.126 Atr Amborella trichopoda ARF family protein	--
TG_683	gi|326488048|dbj|BAJ89863.1| predicted protein [Hordeum vulgare subsp. vulgare]	--	--	--	AT2G25735.1	AT2G25735.1|GO:0003674 GO:0008150	--	--
TG_684	gi|526118271|ref|NP_001267979.1| peptidyl-prolyl isomerase FKBP12-like [Vitis vinifera] gi|296087468|emb|CBI34057.3| unnamed	sp|O04287|FKB12_VICFA Peptidyl-prolyl cis-trans isomerase FKBP12 OS=Vicia faba GN=FKBP12 PE=1 SV=1	At5g64350| KOG0544 FKBP-type peptidyl-prolyl cis-trans isomerase	ko:K01802|E5.2.1.8; peptidylprolyl isomerase [EC:5.2.1.8]	AT5G64350.1	AT5G64350.1|GO:0005528 GO:0003755 GO:0009543	Solyc02g005290.2.1 Sly Solanum lycopersicum FKBP-like peptidyl-prolyl cis-trans isomerase family protein	--
TG_685	gi|460377276|ref|XP_004234419.1| PREDICTED: peroxidase 52-like [Solanum lycopersicum]	sp|P16147|PERX_LUPPO Peroxidase (Fragment) OS=Lupinus polyphyllus PE=2 SV=2	--	--	AT5G05340.1	AT5G05340.1|GO:0020037 GO:0005618 GO:0006979 GO:0048046 GO:0004601 GO:0009055	MDP0000449389 Mdo Malus domestica Peroxidase superfamily protein	--
TG_686	gi|470115987|ref|XP_004294171.1| PREDICTED: uncharacterized protein LOC101292097 [Fragaria vesca subsp. vesca]	sp|Q93V84|FLXL1_ARATH Protein FLX-like 1 OS=Arabidopsis thaliana GN=FLXL1 PE=1 SV=1	--	--	AT3G14750.1	AT3G14750.1|GO:0003674 GO:0008150	--	--
TG_689	gi|357478439|ref|XP_003609505.1| 40S ribosomal protein S11 [Medicago truncatula] gi|217075074|gb|ACJ85897.1| unknown [Medicago	sp|Q9M5M1|RS11_EUPES 40S ribosomal protein S11 OS=Euphorbia esula GN=RPS11 PE=2 SV=1	At3g48930| KOG1728 40S ribosomal protein S11	ko:K02949|RP-S11e, RPS11; small subunit ribosomal protein S11e	AT3G48930.1	AT3G48930.1|GO:0003735 GO:0009793 GO:0022627 GO:0006412	--	--
TG_690	gi|470137017|ref|XP_004304276.1| PREDICTED: pectinesterase 31-like [Fragaria vesca subsp. vesca]	sp|Q9LVQ0|PME31_ARATH Pectinesterase 31 OS=Arabidopsis thaliana GN=PME31 PE=1 SV=1	--	--	AT3G29090.1	AT3G29090.1|GO:0045488 GO:0009505 GO:0030599	--	--
TG_692	gi|297743644|emb|CBI36527.3| unnamed protein product [Vitis vinifera] Length=528	sp|Q6K669|AMPL2_ORYSJ Leucine aminopeptidase 2, chloroplastic OS=Oryza sativa subsp. japonica GN=Os02g0794700 PE=2 SV=1	At2g24200| KOG2597 Predicted aminopeptidase of the M17 family	ko:K01255|CARP, pepA; leucyl aminopeptidase [EC:3.4.11.1]	AT2G24200.2	AT2G24200.2|GO:0004177 GO:0008235 GO:0030145 GO:0006508	--	--
TG_694	gi|470109823|ref|XP_004291189.1| PREDICTED: tocopherol cyclase, chloroplastic-like [Fragaria vesca subsp. vesca]	sp|Q6K7V6|TOCC_ORYSJ Probable tocopherol cyclase, chloroplastic OS=Oryza sativa subsp. japonica GN=VTE1 PE=2 SV=1	--	ko:K09834|VTE1, SXD1; tocopherol cyclase [EC:5.5.1.24]	AT4G32770.1	AT4G32770.1|GO:0015994 GO:0016122 GO:0010287 GO:0009976 GO:0009706 GO:0006631 GO:0009915 GO:0009266 GO:0009644 GO:0006979 GO:0031347 GO:0010189	--	--
TG_695	gi|474072489|gb|EMS54415.1| ATP-dependent Clp protease ATP-binding subunit clpA-like protein CD4B, chloroplastic [Triticum	sp|Q9FI56|CLPC1_ARATH Chaperone protein ClpC1, chloroplastic OS=Arabidopsis thaliana GN=CLPC1 PE=1 SV=1	At5g50920| KOG1051 Chaperone HSP104 and related ATP-dependent Clp proteases	ko:K03696|clpC; ATP-dependent Clp protease ATP-binding subunit ClpC	AT5G50920.1	AT5G50920.1|GO:0004176 GO:0009570 GO:0031897 GO:0005739 GO:0009658 GO:0010380 GO:0005524 GO:0045037	--	--
TG_696	gi|256631568|dbj|BAH98158.1| yellow stripe 1-like [Tulipa gesneriana] Length=670	sp|Q7XUJ2|YSL9_ORYSJ Probable metal-nicotianamine transporter YSL9 OS=Oryza sativa subsp. japonica GN=YSL9 PE=2 SV=2	--	--	AT5G24380.1	AT5G24380.1|GO:0010043 GO:0006857 GO:0006826 GO:0015198 GO:0010039	--	--
TG_697	gi|566183288|ref|XP_002312329.2| hypothetical protein POPTR_0008s10460g [Populus trichocarpa] gi|550332787|gb|EEE89696.2|	sp|Q9FPR3|EDR1_ARATH Serine/threonine-protein kinase EDR1 OS=Arabidopsis thaliana GN=EDR1 PE=1 SV=1	At5g49470| KOG0192 Tyrosine kinase specific for activated (GTP-bound) p21cdc42Hs	--	AT5G49470.1	AT5G49470.1|GO:0006468 GO:0004712	Bra030622 Bra Brassica rapa bHLH family protein	--
TG_698	gi|255557357|ref|XP_002519709.1| conserved hypothetical protein [Ricinus communis] gi|223541126|gb|EEF42682.1| conserved	sp|Q1XDB4|YCF23_PYRYE Uncharacterized protein ycf23 OS=Pyropia yezoensis GN=ycf23 PE=3 SV=1	--	--	--	--	--	--
TG_701	gi|294847377|gb|ADF43731.1| monodehydroascorbate reductase [Lilium longiflorum]	sp|Q42711|MDARS_CUCSA Monodehydroascorbate reductase, seedling isozyme OS=Cucumis sativus PE=2 SV=1	At3g52880| KOG1336 Monodehydroascorbate/ferredoxin reductase	ko:K08232|E1.6.5.4; monodehydroascorbate reductase (NADH) [EC:1.6.5.4]	AT3G52880.1	AT3G52880.1|GO:0016656 GO:0042744 GO:0005782	Scf00168.g11340.t1 Ugi Utricularia gibba WRKY family protein	--
TG_703	gi|357126642|ref|XP_003564996.1| PREDICTED: potassium transporter 5-like isoform 1 [Brachypodium distachyon]	sp|Q5JK32|HAK5_ORYSJ Potassium transporter 5 OS=Oryza sativa subsp. japonica GN=HAK5 PE=2 SV=2	--	ko:K03549|kup; KUP system potassium uptake protein	AT4G13420.1	AT4G13420.1|GO:0006813 GO:0009674	27791.m000083 Rco Ricinus communis nuclear transcription factor, X-box binding, putative	--
TG_704	gi|657943746|ref|XP_008370710.1| PREDICTED: heat shock cognate 70 kDa protein 2 [Malus domestica]	sp|P27322|HSP72_SOLLC Heat shock cognate 70 kDa protein 2 OS=Solanum lycopersicum GN=HSC-2 PE=1 SV=1	At5g02500| KOG0101 Molecular chaperones HSP70/HSC70, HSP70 superfamily	ko:K03283|HSPA1_8; heat shock 70kDa protein 1/8	AT5G02500.1	AT5G02500.1|GO:0009409 GO:0009615 GO:0005829 GO:0006457 GO:0009408	--	--
TG_705	gi|593790880|ref|XP_007158479.1| hypothetical protein PHAVU_002G155700g [Phaseolus vulgaris] gi|561031894|gb|ESW30473.1|	--	At4g20330| KOG3095 Transcription initiation factor IIE, beta subunit	--	AT4G20330.1	AT4G20330.1|GO:0005673 GO:0003702 GO:0006367	--	--
TG_706	gi|225459075|ref|XP_002283781.1| PREDICTED: hydroxycinnamoyl-Coenzyme A shikimate/quinate hydroxycinnamoyltransferase [Vitis	sp|Q39048|CER2_ARATH Protein ECERIFERUM 1 OS=Arabidopsis thaliana GN=CER2 PE=1 SV=1	--	--	AT4G24510.1	AT4G24510.1|GO:0010025 GO:0005634 GO:0016740	Scf00343.g15875.t1 Ugi Utricularia gibba ARF family protein	--
TG_707	--	--	At2g30150| KOG1192 UDP-glucuronosyl and UDP-glucosyl transferase	--	AT2G30150.1	AT2G30150.1|GO:0016758 GO:0008194 GO:0008152	--	UGT87A1 AC004165, T27E13, 50431-51895
TG_708	gi|661892778|emb|CDP03936.1| unnamed protein product [Coffea canephora]	sp|Q08069|RS8_MAIZE 40S ribosomal protein S8 OS=Zea mays GN=RPS8 PE=1 SV=2	At5g59240| KOG3283 40S ribosomal protein S8	--	AT5G59240.1	AT5G59240.1|GO:0003735 GO:0016020 GO:0022627 GO:0006412 GO:0042254	--	--
TG_709	gi|449449330|ref|XP_004142418.1| PREDICTED: ATP synthase subunit d, mitochondrial-like [Cucumis sativus] gi|449487159|ref|XP_004157514.1|	sp|Q9FT52|ATP5H_ARATH ATP synthase subunit d, mitochondrial OS=Arabidopsis thaliana GN=At3g52300 PE=1 SV=3	At3g52300| KOG3366 Mitochondrial F1F0-ATP synthase, subunit d/ATP7	ko:K02138|ATPeF0D, ATP5H, ATP7; F-type H+-transporting ATPase subunit d	AT3G52300.1	AT3G52300.1|GO:0009536 GO:0005739	Ghi017775 Ghi Gossypium hirsutum MYB_related family protein	--
TG_710	gi|567893482|ref|XP_006439229.1| hypothetical protein CICLE_v10019458mg [Citrus clementina] gi|557541491|gb|ESR52469.1| hypothetical	sp|P09379|GYP7_YARLI GTPase-activating protein GYP7 OS=Yarrowia lipolytica (strain CLIB 122 / E 150) GN=GYP7 PE=3 SV=2	At5g41940| KOG2197 Ypt/Rab-specific GTPase-activating protein GYP7 and related proteins	--	AT5G41940.1	AT5G41940.1|GO:0032313 GO:0005097 GO:0005622	--	--
TG_711	gi|386688288|gb|AFJ21574.1| cell wall invertase [Agave tequilana] Length=575	sp|P26792|INV1_DAUCA Beta-fructofuranosidase, insoluble isoenzyme 1 OS=Daucus carota GN=INV1 PE=1 SV=1	At2g36190| KOG0228 Beta-fructofuranosidase (invertase)	ko:K01193|E3.2.1.26, sacA; beta-fructofuranosidase [EC:3.2.1.26]	AT3G52600.2	AT3G52600.2|GO:0004553	--	--
TG_712	gi|367464933|gb|AEX15264.1| cell wall invertase [Musa acuminata AAA Group]	sp|Q0JDC6|INV3_ORYSJ Beta-fructofuranosidase, insoluble isoenzyme 3 OS=Oryza sativa subsp. japonica GN=CIN3 PE=2 SV=1	At3g13790| KOG0228 Beta-fructofuranosidase (invertase)	--	AT3G13790.1	AT3G13790.1|GO:0009611 GO:0004564	--	--
TG_715	gi|224071429|ref|XP_002303455.1| Phosphoribulokinase family protein [Populus trichocarpa] gi|222840887|gb|EEE78434.1| Phosphoribulokinase	sp|P26302|KPPR_WHEAT Phosphoribulokinase, chloroplastic OS=Triticum aestivum PE=2 SV=1	At1g32060| KOG4203 Armadillo/beta-Catenin/plakoglobin	ko:K00855|PRK, prkB; phosphoribulokinase [EC:2.7.1.19]	AT1G32060.1	AT1G32060.1|GO:0010319 GO:0008974 GO:0009058 GO:0005515 GO:0009409 GO:0005524	NNU_020061-RA Nnu Nelumbo nucifera BBR-BPC family protein	--
TG_716	gi|474091570|gb|EMS54901.1| hypothetical protein TRIUR3_20176 [Triticum urartu]	sp|O04203|HSPR2_ARATH Nematode resistance protein-like HSPRO2 OS=Arabidopsis thaliana GN=HSPRO2 PE=1 SV=1	--	--	AT2G40000.1	AT2G40000.1|GO:0005575 GO:0009816 GO:0003674 GO:0009751 GO:0006979	--	--
TG_717	gi|359478076|ref|XP_002268942.2| PREDICTED: 2-isopropylmalate synthase 2, chloroplastic-like [Vitis vinifera]	sp|Q9C550|LEU12_ARATH 2-isopropylmalate synthase 2, chloroplastic OS=Arabidopsis thaliana GN=IPMS2 PE=1 SV=1	At1g74040| KOG2367 Alpha-isopropylmalate synthase/homocitrate synthase	ko:K01649|leuA; 2-isopropylmalate synthase [EC:2.3.3.13]	AT1G74040.1	AT1G74040.1|GO:0009098 GO:0003852	Nta002388 Nta Nicotiana tabacum WRKY family protein	--
TG_718	gi|573947807|ref|XP_006656217.1| PREDICTED: SPX domain-containing protein 1-like [Oryza brachyantha]	sp|Q69XJ0|SPX1_ORYSJ SPX domain-containing protein 1 OS=Oryza sativa subsp. japonica GN=SPX1 PE=2 SV=1	At5g20150| KOG1161 Protein involved in vacuolar polyphosphate accumulation, contains SPX domain	--	AT5G20150.1	AT5G20150.1|GO:0005634 GO:0003674 GO:0080040	GSMUA_Achr10P27000_001 Mac Musa acuminata ERF family protein	--
TG_720	gi|587870832|gb|EXB60108.1| NAC domain-containing protein 2 [Morus notabilis]	sp|Q39013|NAC2_ARATH NAC domain-containing protein 2 OS=Arabidopsis thaliana GN=NAC002 PE=2 SV=2	--	--	AT1G01720.1	AT1G01720.1|GO:0003700 GO:0009611 GO:0005575 GO:0016563 GO:0009788 GO:0007275	ppa009380m Ppe Prunus persica NAC (No Apical Meristem) domain transcriptional regulator superfamily protein	--
TG_721	gi|629091740|gb|KCW57735.1| hypothetical protein EUGRSUZ_H00487 [Eucalyptus grandis]	sp|A2XRZ0|AKR2_ORYSI Probable aldo-keto reductase 2 OS=Oryza sativa subsp. indica GN=OsI_15387 PE=3 SV=1	At1g60690| KOG1575 Voltage-gated shaker-like K+ channel, subunit beta/KCNAB	--	AT1G60690.1	AT1G60690.1|GO:0004033 GO:0009941 GO:0055114 GO:0005886	MDP0000254650 Mdo Malus domestica NAD(P)-linked oxidoreductase superfamily protein	--
TG_722	gi|641821852|gb|KDO41462.1| hypothetical protein CISIN_1g048531mg [Citrus sinensis]	sp|Q8LA14|PSK6_ARATH Putative phytosulfokines 6 OS=Arabidopsis thaliana GN=PSK6 PE=2 SV=2	--	--	AT3G44735.2	--	--	--
TG_723	--	--	--	--	AT1G02130.1	AT1G02130.1|GO:0006888 GO:0005525	--	--
TG_724	gi|224082111|ref|XP_002306568.1| hypothetical protein POPTR_0005s17280g [Populus trichocarpa] gi|118482542|gb|ABK93192.1|	sp|Q9M3V8|RS6_ASPOF 40S ribosomal protein S6 OS=Asparagus officinalis GN=rps6 PE=2 SV=1	At5g10360| KOG1646 40S ribosomal protein S6	--	AT5G10360.2	--	Lus10020794 Lus Linum usitatissimum Ribosomal protein S6e	--
TG_725	gi|359476770|ref|XP_003631885.1| PREDICTED: uncharacterized protein LOC100253066 isoform 2 [Vitis vinifera]	--	--	--	AT3G02790.1	AT3G02790.1|GO:0003700 GO:0045449 GO:0005622	--	--
TG_726	gi|359476770|ref|XP_003631885.1| PREDICTED: uncharacterized protein LOC100253066 isoform 2 [Vitis vinifera]	--	--	--	AT3G02790.1	AT3G02790.1|GO:0003700 GO:0045449 GO:0005622	--	--
TG_727	gi|425872867|gb|AFY06644.1| elongation factor 1-alpha, partial [Carica papaya]	sp|Q41803|EF1A_MAIZE Elongation factor 1-alpha OS=Zea mays GN=EF1A PE=3 SV=1	At5g60390| KOG0052 Translation elongation factor EF-1 alpha/Tu	ko:K03231|EEF1A; elongation factor 1-alpha	AT5G60390.3	AT5G60390.3|GO:0003746 GO:0005634 GO:0006414 GO:0005516 GO:0005739	--	--
TG_728	gi|514815061|ref|XP_004982294.1| PREDICTED: cationic amino acid transporter 2, vacuolar-like [Setaria italica]	sp|Q9ASS7|CAAT2_ARATH Cationic amino acid transporter 2, vacuolar OS=Arabidopsis thaliana GN=CAT2 PE=2 SV=1	At5g36940| KOG1286 Amino acid transporters	--	AT1G58030.1	AT1G58030.1|GO:0006810 GO:0009705	--	--
TG_729	gi|566253475|ref|XP_006387233.1| hypothetical protein POPTR_1455s00210g [Populus trichocarpa] gi|550305937|gb|ERP46147.1|	sp|Q76FS3|TBB6_ORYSJ Tubulin beta-6 chain OS=Oryza sativa subsp. japonica GN=TUBB6 PE=2 SV=1	At1g20010| KOG1375 Beta tubulin	--	AT1G20010.1	AT1G20010.1|GO:0045298 GO:0005200 GO:0007017	--	--
TG_730	gi|297744623|emb|CBI37885.3| unnamed protein product [Vitis vinifera] Length=381	--	--	--	AT4G35985.1	AT4G35985.1|GO:0009507	PH01000276G1150 Phe Phyllostachys heterocycla bZIP family protein	--
TG_732	gi|47575681|gb|AAT35818.1| abscisic stress ripening protein-like protein [Musa acuminata]	--	--	--	--	--	--	--
TG_733	gi|84468314|dbj|BAE71240.1| putative cytoplasmic aconitate hydratase [Trifolium pratense]	sp|P49608|ACOC_CUCMA Aconitate hydratase, cytoplasmic OS=Cucurbita maxima PE=2 SV=1	At2g05710| KOG0452 RNA-binding translational regulator IRP (aconitase superfamily)	--	AT2G05710.1	AT2G05710.1|GO:0009737 GO:0005618 GO:0005886 GO:0005739 GO:0003994 GO:0046686 GO:0009651 GO:0006979 GO:0005524 GO:0009507	EMT03129 Ata Aegilops tauschii bHLH family protein	--
TG_736	gi|567218690|ref|XP_006412974.1| hypothetical protein EUTSA_v10026705mg [Eutrema salsugineum] gi|557114144|gb|ESQ54427.1|	--	--	--	AT4G28290.1	AT4G28290.1|GO:0008150 GO:0003674 GO:0009507	--	--
TG_738	gi|356505635|ref|XP_003521595.1| PREDICTED: cytochrome c oxidase subunit 5C-like isoform X1 [Glycine max]	sp|Q9SXX7|COX5C_ORYSJ Cytochrome c oxidase subunit 5C OS=Oryza sativa subsp. japonica GN=COX5C PE=3 SV=3	--	--	AT5G61310.4	AT5G61310.4|GO:0004129 GO:0005746 GO:0012505	--	--
TG_740	gi|661878929|emb|CDP17361.1| unnamed protein product [Coffea canephora]	--	--	--	AT5G19860.1	AT5G19860.1|GO:0005773 GO:0008150	--	--
TG_741	gi|118483793|gb|ABK93789.1| unknown [Populus trichocarpa] Length=194	sp|Q9C523|DIR19_ARATH Dirigent protein 19 OS=Arabidopsis thaliana GN=DIR19 PE=2 SV=1	--	--	AT1G58170.1	AT1G58170.1|GO:0006952 GO:0009807 GO:0003674 GO:0012505	--	--
TG_742	gi|590654614|ref|XP_007033747.1| Selenoprotein family protein [Theobroma cacao] gi|508712776|gb|EOY04673.1| Selenoprotein	--	At1g05720| KOG3384 Selenoprotein	--	AT1G05720.1	AT1G05720.1|GO:0008430 GO:0008150 GO:0012505	--	--
TG_743	gi|590638663|ref|XP_007029455.1| Eukaryotic release factor 1 (eRF1) family protein isoform 1 [Theobroma cacao] gi|590638667|ref|XP_007029456.1|	sp|Q9M2H7|PEL2_ARATH Protein PELOTA 2 OS=Arabidopsis thaliana GN=PEL2 PE=3 SV=1	At3g58390| KOG2869 Meiotic cell division protein Pelota/DOM34	ko:K06965|PELO, DOM34, pelA; protein pelota	AT3G58390.1	AT3G58390.1|GO:0005634 GO:0003747 GO:0006415	--	--
TG_744	gi|590638663|ref|XP_007029455.1| Eukaryotic release factor 1 (eRF1) family protein isoform 1 [Theobroma cacao] gi|590638667|ref|XP_007029456.1|	sp|Q9M2H7|PEL2_ARATH Protein PELOTA 2 OS=Arabidopsis thaliana GN=PEL2 PE=3 SV=1	At3g58390| KOG2869 Meiotic cell division protein Pelota/DOM34	ko:K06965|PELO, DOM34, pelA; protein pelota	AT3G58390.1	AT3G58390.1|GO:0005634 GO:0003747 GO:0006415	--	--
TG_745	gi|499072952|ref|WP_010851850.1| conserved hypothetical protein [Tetrasphaera elongata] gi|478759114|emb|CCH69100.1| conserved	--	--	--	--	--	--	--
TG_747	gi|160688660|gb|ABX45112.1| zeta-carotene desaturase [Narcissus tazetta var. chinensis]	sp|O49901|ZDS_NARPS Zeta-carotene desaturase, chloroplastic/chromoplastic OS=Narcissus pseudonarcissus GN=ZDS1 PE=2 SV=1	At3g04870| KOG0029 Amine oxidase	ko:K00514|ZDS, crtQ; zeta-carotene desaturase [EC:1.3.5.6]	AT3G04870.2	AT3G04870.2|GO:0016719 GO:0016120	--	--
TG_748	gi|568826444|ref|XP_006467582.1| PREDICTED: uncharacterized protein LOC102619445 [Citrus sinensis] gi|641859275|gb|KDO77965.1|	--	--	--	AT1G29680.1	AT1G29680.1|GO:0005575 GO:0003674 GO:0008150	--	--
TG_749	gi|326492221|dbj|BAK01894.1| predicted protein [Hordeum vulgare subsp. vulgare] gi|326523103|dbj|BAJ88592.1| predicted protein	--	--	--	AT1G28140.1	AT1G28140.1|GO:0008150 GO:0003674 GO:0009507	--	--
TG_750	gi|629105730|gb|KCW71199.1| hypothetical protein EUGRSUZ_F04289 [Eucalyptus grandis]	sp|Q9LMN8|WAK3_ARATH Wall-associated receptor kinase 3 OS=Arabidopsis thaliana GN=WAK3 PE=2 SV=2	--	--	AT1G21240.1	AT1G21240.1|GO:0004674 GO:0006468 GO:0005886	EMT07921 Ata Aegilops tauschii FAR1 family protein	--
TG_751	gi|149392671|gb|ABR26138.1| salt tolerance protein 2 [Oryza sativa Indica Group]	--	--	--	--	--	--	--
TG_752	gi|52082696|gb|AAU25941.1| cytochrome b [Vitis vinifera] Length=393	sp|P42792|CYB_ARATH Cytochrome b OS=Arabidopsis thaliana GN=MT-CYB PE=2 SV=2	AtMi019| KOG4663 Cytochrome b	ko:K00412|CYTB, petB; ubiquinol-cytochrome c reductase cytochrome b subunit	ATMG00220.1	ATMG00220.1|GO:0005750 GO:0009060 GO:0008121	--	--
TG_755	gi|242071271|ref|XP_002450912.1| hypothetical protein SORBIDRAFT_05g021030 [Sorghum bicolor] gi|241936755|gb|EES09900.1|	sp|Q2R2W1|ADO3_ORYSJ Adagio-like protein 3 OS=Oryza sativa subsp. japonica GN=Os11g0547000 PE=2 SV=2	--	--	AT1G68050.1	AT1G68050.1|GO:0007623 GO:0009911 GO:0009637 GO:0005575 GO:0006511 GO:0045449 GO:0004842	GSMUA_Achr2P12930_001 Mac Musa acuminata NF-YA family protein	--
TG_756	gi|102139937|gb|ABF70080.1| serine carboxypeptidase (carboxypeptidase D), putative [Musa acuminata]	sp|Q0WPR4|SCP34_ARATH Serine carboxypeptidase-like 34 OS=Arabidopsis thaliana GN=SCPL34 PE=2 SV=2	At5g23210| KOG1282 Serine carboxypeptidases (lysosomal cathepsin A)	--	AT5G23210.2	AT5G23210.2|GO:0006508 GO:0004185	--	--
TG_757	gi|225454994|ref|XP_002281325.1| PREDICTED: peptide methionine sulfoxide reductase-like [Vitis vinifera]	sp|Q9SEC2|MSRA_LACSA Peptide methionine sulfoxide reductase OS=Lactuca sativa PE=2 SV=1	At5g07470| KOG1635 Peptide methionine sulfoxide reductase	ko:K07304|msrA; peptide-methionine (S)-S-oxide reductase [EC:1.8.4.11]	AT5G07470.1	AT5G07470.1|GO:0005829 GO:0008113 GO:0006979 GO:0006464	--	--
TG_758	gi|590659670|ref|XP_007035192.1| Peroxisomal membrane 22 kDa (Mpv17/PMP22) family protein isoform 1 [Theobroma cacao] gi|508714221|gb|EOY06118.1|	sp|Q9ZS51|PMP22_ARATH Peroxisomal membrane protein PMP22 OS=Arabidopsis thaliana GN=PMP22 PE=1 SV=1	At4g04470| KOG1944 Peroxisomal membrane protein MPV17 and related proteins	ko:K13347|PXMP2, PMP22; peroxisomal membrane protein 2	AT4G14305.1	AT4G14305.1|GO:0003674 GO:0016021 GO:0008150	--	--
TG_759	gi|629081155|gb|KCW47600.1| hypothetical protein EUGRSUZ_K01344 [Eucalyptus grandis]	sp|O81123|ZIP1_ARATH Zinc transporter 1 OS=Arabidopsis thaliana GN=ZIP1 PE=2 SV=1	At3g12750| KOG1558 Fe2+/Zn2+ regulated transporter	ko:K14709|SLC39A1_2_3, ZIP1_2_3; solute carrier family 39 (zinc transporter), member 1/2/3	AT3G12750.1	AT3G12750.1|GO:0010043 GO:0006829 GO:0005385	GSVIVT01032785001 Vvi Vitis vinifera ZIP metal ion transporter family	--
TG_760	gi|514815061|ref|XP_004982294.1| PREDICTED: cationic amino acid transporter 2, vacuolar-like [Setaria italica]	sp|Q8GYB4|CAAT3_ARATH Cationic amino acid transporter 3, mitochondrial OS=Arabidopsis thaliana GN=CAT3 PE=2 SV=1	At5g36940| KOG1286 Amino acid transporters	--	AT5G36940.1	AT5G36940.1|GO:0015174 GO:0015326	--	--
TG_762	gi|225430151|ref|XP_002284747.1| PREDICTED: 26S protease regulatory subunit 8 homolog A [Vitis vinifera] gi|296081963|emb|CBI20968.3|	sp|Q9C5U3|PRS8A_ARATH 26S protease regulatory subunit 8 homolog A OS=Arabidopsis thaliana GN=RPT6A PE=1 SV=1	At5g19990| KOG0728 26S proteasome regulatory complex, ATPase RPT6	ko:K03066|PSMC5, RPT6; 26S proteasome regulatory subunit T6	AT5G19990.1	AT5G19990.1|GO:0005634 GO:0006511 GO:0016887 GO:0008540	EMT26392 Ata Aegilops tauschii FAR1 family protein	--
TG_764	gi|297739880|emb|CBI30062.3| unnamed protein product [Vitis vinifera] Length=385	sp|O22212|PRP4L_ARATH U4/U6 small nuclear ribonucleoprotein PRP4-like protein OS=Arabidopsis thaliana GN=EMB2776 PE=2 SV=1	At2g41500| KOG0272 U4/U6 small nuclear ribonucleoprotein Prp4 (contains WD40 repeats)	ko:K12662|PRPF4, PRP4; U4/U6 small nuclear ribonucleoprotein PRP4	AT2G41500.1	AT2G41500.1|GO:0016607 GO:0080008 GO:0009560 GO:0001709 GO:0000398 GO:0000166 GO:0005681	MDP0000215349 Mdo Malus domestica LisH dimerisation motif;WD40/YVTN repeat-like-containing domain	--
TG_765	gi|255572122|ref|XP_002527001.1| altered response to gravity (arg1), plant, putative [Ricinus communis] gi|223533636|gb|EEF35373.1|	sp|Q9ZSY2|DNJ15_ARATH Chaperone protein dnaJ 15 OS=Arabidopsis thaliana GN=ATJ15 PE=1 SV=1	At1g68370| KOG0713 Molecular chaperone (DnaJ superfamily)	--	AT1G68370.1	AT1G68370.1|GO:0005575 GO:0009638 GO:0008092 GO:0006457 GO:0009958	--	--
TG_768	gi|357122030|ref|XP_003562719.1| PREDICTED: non-specific lipid-transfer protein 4-like [Brachypodium distachyon]	sp|B3A0N2|NLTP_LYCBA Non-specific lipid-transfer protein (Fragments) OS=Lycium barbarum PE=1 SV=1	--	--	--	--	--	--
TG_769	gi|659108083|ref|XP_008454009.1| PREDICTED: probable aldo-keto reductase 2 [Cucumis melo]	sp|A2XRZ0|AKR2_ORYSI Probable aldo-keto reductase 2 OS=Oryza sativa subsp. indica GN=OsI_15387 PE=3 SV=1	At1g60690| KOG1575 Voltage-gated shaker-like K+ channel, subunit beta/KCNAB	--	AT1G60690.1	AT1G60690.1|GO:0004033 GO:0009941 GO:0055114 GO:0005886	--	--
TG_770	gi|125602171|gb|EAZ41496.1| hypothetical protein OsJ_26021 [Oryza sativa Japonica Group]	sp|Q84UL5|CML32_ORYSJ Probable calcium-binding protein CML32 OS=Oryza sativa subsp. japonica GN=CML32 PE=2 SV=1	--	--	--	--	--	--
TG_771	gi|566210726|ref|XP_006372441.1| kinase family protein [Populus trichocarpa] gi|550319065|gb|ERP50238.1| kinase family protein	sp|Q9LX66|HERK_ARATH Receptor-like protein kinase HERK 1 OS=Arabidopsis thaliana GN=HERK1 PE=1 SV=1	At3g46290| KOG1187 Serine/threonine protein kinase	--	AT3G46290.1	AT3G46290.1|GO:0009791 GO:0051510 GO:0005886 GO:0009742 GO:0004672	--	--
TG_772	gi|566203409|ref|XP_002320871.2| hypothetical protein POPTR_0014s09520g [Populus trichocarpa] gi|550323841|gb|EEE99186.2|	sp|Q9ZPY8|AIB_ARATH Transcription factor ABA-INDUCIBLE bHLH-TYPE OS=Arabidopsis thaliana GN=AIB PE=2 SV=2	--	--	AT2G46510.1	AT2G46510.1|GO:0003700 GO:0045449 GO:0005634 GO:0009737 GO:0009611	Lsa012219 Lsa Lactuca sativa bHLH family protein	--
TG_773	gi|118483273|gb|ABK93539.1| unknown [Populus trichocarpa] Length=165	sp|Q9SC12|IF5A_SENVE Eukaryotic translation initiation factor 5A OS=Senecio vernalis GN=EIFSV1 PE=2 SV=1	At1g13950| KOG3271 Translation initiation factor 5A (eIF-5A)	--	AT1G13950.1	AT1G13950.1|GO:0005575 GO:0006413 GO:0010089 GO:0003743	Can007561 Can Capsicum annuum MYB_related family protein	--
TG_774	gi|326501808|dbj|BAK06396.1| predicted protein [Hordeum vulgare subsp. vulgare]	sp|Q8W468|ARI8_ARATH Probable E3 ubiquitin-protein ligase ARI8 OS=Arabidopsis thaliana GN=ARI8 PE=2 SV=1	At1g65430| KOG1815 Predicted E3 ubiquitin ligase	ko:K11968|ARIH1; ariadne-1 [EC:2.3.2.27]	AT1G65430.1	AT1G65430.1|GO:0004842	MDP0000266267 Mdo Malus domestica IBR domain-containing protein	--
TG_775	gi|255536985|ref|XP_002509559.1| conserved hypothetical protein [Ricinus communis] gi|223549458|gb|EEF50946.1| conserved	--	At5g14260| KOG1337 N-methyltransferase	--	AT5G14260.2	AT5G14260.2|GO:0003674 GO:0008150	--	--
TG_776	gi|224138430|ref|XP_002322812.1| peptidyl-prolyl cis-trans isomerase family protein [Populus trichocarpa] gi|222867442|gb|EEF04573.1|	sp|Q9SIH1|CP18B_ARATH Peptidyl-prolyl cis-trans isomerase CYP18-2 OS=Arabidopsis thaliana GN=CYP18-2 PE=2 SV=1	At2g36130| KOG0881 Cyclophilin type peptidyl-prolyl cis-trans isomerase	--	AT2G36130.1	AT2G36130.1|GO:0005575 GO:0006457 GO:0003755	--	--
TG_778	gi|297734380|emb|CBI15627.3| unnamed protein product [Vitis vinifera] Length=523	sp|Q84P23|4CLL9_ARATH 4-coumarate--CoA ligase-like 9 OS=Arabidopsis thaliana GN=4CLL9 PE=1 SV=2	At5g63380| KOG1176 Acyl-CoA synthetase	--	AT5G63380.1	AT5G63380.1|GO:0016207 GO:0009695 GO:0004321 GO:0009851 GO:0005777	ObartAA03S_FGP14057 Oba Oryza barthii G2-like family protein	--
TG_779	gi|34921349|sp|Q9ZTS2.1|FER_CAPAN RecName: Full=Ferredoxin, chloroplastic; AltName: Full=PFLP; Flags: Precursor gi|4104816|gb|AAD02175.1|	sp|Q9ZTS2|FER_CAPAN Ferredoxin, chloroplastic OS=Capsicum annuum GN=AP1 PE=1 SV=1	--	ko:K02639|petF; ferredoxin	AT1G60950.1	AT1G60950.1|GO:0009570 GO:0009416 GO:0009767	--	--
TG_780	gi|37915220|gb|AAP49699.1| putative oligosaccharyl transferase STT3 protein [Vitis vinifera]	sp|Q93ZY3|STT3A_ARATH Dolichyl-diphosphooligosaccharide--protein glycosyltransferase subunit STT3A OS=Arabidopsis thaliana GN=STT3A PE=2 SV=1	At5g19690| KOG2292 Oligosaccharyltransferase, STT3 subunit	ko:K07151|STT3; dolichyl-diphosphooligosaccharide--protein glycosyltransferase [EC:2.4.99.18]	AT5G19690.1	AT5G19690.1|GO:0009651 GO:0004576 GO:0005783	--	--
TG_782	gi|629102581|gb|KCW68050.1| hypothetical protein EUGRSUZ_F01733 [Eucalyptus grandis]	sp|Q8LDK3|NDUB2_ARATH NADH dehydrogenase [ubiquinone] 1 beta subcomplex subunit 2 OS=Arabidopsis thaliana GN=At1g76200 PE=3 SV=1	--	--	AT1G76200.1	AT1G76200.1|GO:0003674 GO:0045271 GO:0008150	--	--
TG_783	gi|636016420|gb|AHZ94964.1| elongation factor 1, partial [Lilium regale]	sp|Q9ZRI7|EF1G1_ORYSJ Elongation factor 1-gamma 1 OS=Oryza sativa subsp. japonica GN=Os02g0220600 PE=2 SV=1	At1g57720_2| KOG1627 Translation elongation factor EF-1 gamma	--	AT1G09640.1	AT1G09640.1|GO:0003746 GO:0006414 GO:0005886	--	--
TG_784	gi|661880060|emb|CDP16308.1| unnamed protein product [Coffea canephora]	--	At1g24610| KOG1337 N-methyltransferase	--	AT1G24610.1	AT1G24610.1|GO:0008150 GO:0003674 GO:0009507	--	--
TG_788	gi|558633282|gb|AHA83526.1| V-type proton ATPase subunit E [Hevea brasiliensis]	sp|Q9SWE7|VATE_CITLI V-type proton ATPase subunit E OS=Citrus limon GN=VATE PE=2 SV=1	At4g11150| KOG1664 Vacuolar H+-ATPase V1 sector, subunit E	ko:K02150|ATPeV1E, ATP6E; V-type H+-transporting ATPase subunit E	AT4G11150.1	AT4G11150.1|GO:0009832 GO:0015986 GO:0007030 GO:0009705 GO:0009793 GO:0046961 GO:0009409 GO:0005753	--	--
TG_789	gi|514794327|ref|XP_004973032.1| PREDICTED: squamous cell carcinoma antigen recognized by T-cells 3-like isoform X2 [Setaria	sp|Q5M9F1|RBM34_RAT RNA-binding protein 34 OS=Rattus norvegicus GN=Rbm34 PE=2 SV=1	At4g24270| KOG0128 RNA-binding protein SART3 (RRM superfamily)	--	AT4G24270.1	AT4G24270.1|GO:0003723	--	--
TG_790	gi|297743022|emb|CBI35889.3| unnamed protein product [Vitis vinifera] Length=686	sp|Q9LL45|TBP1_ORYSJ Telomere-binding protein 1 OS=Oryza sativa subsp. japonica GN=TBP1 PE=1 SV=2	--	--	AT1G72650.1	AT1G72650.1|GO:0003700 GO:0009651 GO:0046686	GSVIVT01016777001 Vvi Vitis vinifera TRF-like 6	--
TG_791	gi|15281608|gb|AAK94333.1| histone-like protein [Fritillaria liliacea]	sp|P23444|H1_MAIZE Histone H1 OS=Zea mays PE=2 SV=2	--	--	AT2G30620.2	--	MEDTR8G021370.1 Mtr Medicago truncatula MYB_related family protein	--
TG_796	gi|326498915|dbj|BAK02443.1| predicted protein [Hordeum vulgare subsp. vulgare]	sp|Q8H1D3|NPY1_ARATH BTB/POZ domain-containing protein NPY1 OS=Arabidopsis thaliana GN=NPY1 PE=2 SV=1	--	--	AT4G31820.1	AT4G31820.1|GO:0045176 GO:0004871 GO:0010229 GO:0009911 GO:0005770 GO:0048825 GO:0009416 GO:0010540	--	--
TG_800	gi|22535953|gb|AAN01131.1| DNA-dependent RNA polymerase [Diachasmimorpha longicaudata entomopoxvirus]	sp|O37319|NTP1_HAEPV Nucleoside triphosphatase I OS=Heliothis armigera entomopoxvirus GN=NPH1 PE=3 SV=1	7292659| KOG0260 RNA polymerase II, large subunit	ko:K03041|rpoA1; DNA-directed RNA polymerase subunit A' [EC:2.7.7.6]	AT5G60040.1	AT5G60040.1|GO:0003899 GO:0005634 GO:0006350 GO:0003677	--	--
TG_801	gi|566202245|ref|XP_006374996.1| hypothetical protein POPTR_0014s03430g [Populus trichocarpa] gi|550323310|gb|ERP52793.1|	sp|O22227|MIZ1_ARATH Protein MIZU-KUSSEI 1 OS=Arabidopsis thaliana GN=MIZ1 PE=1 SV=1	--	--	AT5G42680.2	--	Jcr4S00541.20 Jcu Jatropha curcas NF-YB family protein	--
TG_802	gi|388491170|gb|AFK33651.1| unknown [Lotus japonicus] Length=178	sp|Q8L7K0|R18A1_ARATH 60S ribosomal protein L18a-1 OS=Arabidopsis thaliana GN=RPL18AA PE=2 SV=1	At1g29970_2| KOG0829 60S ribosomal protein L18A	--	AT1G29965.1	AT1G29965.1|GO:0003735 GO:0006412 GO:0042254 GO:0022625	ObartAA03S_FGP2423 Oba Oryza barthii NAC family protein	--
TG_803	gi|388491170|gb|AFK33651.1| unknown [Lotus japonicus] Length=178	sp|Q8L7K0|R18A1_ARATH 60S ribosomal protein L18a-1 OS=Arabidopsis thaliana GN=RPL18AA PE=2 SV=1	At1g29970_2| KOG0829 60S ribosomal protein L18A	--	AT1G29965.1	AT1G29965.1|GO:0003735 GO:0006412 GO:0042254 GO:0022625	ObartAA03S_FGP2423 Oba Oryza barthii NAC family protein	--
TG_804	gi|374411904|gb|AEZ48936.1| clp protease proteolytic subunit, partial [Potarophytum riparium]	sp|Q0G9J4|CLPP_LIRTU ATP-dependent Clp protease proteolytic subunit OS=Liriodendron tulipifera GN=clpP PE=3 SV=1	AtCh047| KOG0840 ATP-dependent Clp protease, proteolytic subunit	ko:K01358|clpP, CLPP; ATP-dependent Clp protease, protease subunit [EC:3.4.21.92]	ATCG00670.1	ATCG00670.1|GO:0009535 GO:0009840 GO:0006508 GO:0008236	--	--
TG_805	gi|502099145|ref|XP_004491400.1| PREDICTED: calcium-dependent protein kinase 9-like [Cicer arietinum]	sp|P53683|CDPK2_ORYSJ Calcium-dependent protein kinase isoform 2 OS=Oryza sativa subsp. japonica GN=CPK2 PE=2 SV=2	At3g20410| KOG0032 Ca2+/calmodulin-dependent protein kinase, EF-Hand protein superfamily	--	AT3G20410.1	AT3G20410.1|GO:0006468 GO:0007165 GO:0004683	MDP0000318339 Mdo Malus domestica calcium-dependent protein kinase 20	--
TG_808	gi|470127470|ref|XP_004299692.1| PREDICTED: purine permease 3-like [Fragaria vesca subsp. vesca]	sp|Q9FZ95|PUP3_ARATH Purine permease 3 OS=Arabidopsis thaliana GN=PUP3 PE=2 SV=1	--	--	AT1G28220.1	AT1G28220.1|GO:0016020 GO:0005345 GO:0006863	--	--
TG_809	gi|297738635|emb|CBI27880.3| unnamed protein product [Vitis vinifera] Length=547	sp|Q5M729|ODP23_ARATH Dihydrolipoyllysine-residue acetyltransferase component 3 of pyruvate dehydrogenase complex, mitochondrial OS=Arabidopsis thaliana GN=At1g54220 PE=2 SV=1	At1g54220| KOG0557 Dihydrolipoamide acetyltransferase	ko:K00627|DLAT, aceF, pdhC; pyruvate dehydrogenase E2 component (dihydrolipoamide acetyltransferase) [EC:2.3.1.12]	AT1G54220.2	AT1G54220.2|GO:0006090 GO:0004742 GO:0005515 GO:0005739	--	--
TG_810	gi|657366989|gb|KEH15122.1| hypothetical protein MTR_2155s0010 [Medicago truncatula]	--	--	--	--	--	--	--
TG_812	gi|1403670|gb|AAB03499.1| phosphoribosylanthranilate isomerase [Arabidopsis thaliana]	sp|Q42440|PAI1_ARATH N-(5'-phosphoribosyl)anthranilate isomerase 1, chloroplastic OS=Arabidopsis thaliana GN=PAI1 PE=2 SV=1	At1g07780| KOG4202 Phosphoribosylanthranilate isomerase	ko:K01817|trpF; phosphoribosylanthranilate isomerase [EC:5.3.1.24]	AT1G07780.5	--	--	--
TG_813	gi|255574782|ref|XP_002528298.1| tryptophan biosynthesis protein, putative [Ricinus communis] gi|223532253|gb|EEF34056.1|	sp|Q42440|PAI1_ARATH N-(5'-phosphoribosyl)anthranilate isomerase 1, chloroplastic OS=Arabidopsis thaliana GN=PAI1 PE=2 SV=1	At1g07780| KOG4202 Phosphoribosylanthranilate isomerase	ko:K01817|trpF; phosphoribosylanthranilate isomerase [EC:5.3.1.24]	AT1G07780.5	--	--	--
TG_815	gi|568862250|ref|XP_006484598.1| PREDICTED: uncharacterized protein LOC102628651 isoform X2 [Citrus sinensis] gi|568884533|ref|XP_006494934.1|	--	--	--	AT5G16660.2	AT5G16660.2|GO:0003674 GO:0008150	--	--
TG_816	gi|514749384|ref|XP_004961844.1| PREDICTED: riboflavin biosynthesis protein ribBA, chloroplastic-like [Setaria italica]	sp|Q6L506|RIBA3_ORYSJ Probable monofunctional riboflavin biosynthesis protein RIBA 3, chloroplastic OS=Oryza sativa subsp. japonica GN=RIBA3 PE=2 SV=1	At5g59750| KOG1284 Bifunctional GTP cyclohydrolase II/3,4-dihydroxy-2butanone-4-phosphate synthase	--	AT5G59750.2	--	--	--
TG_818	gi|222640817|gb|EEE68949.1| hypothetical protein OsJ_27835 [Oryza sativa Japonica Group]	--	At5g35690| KOG4842 Protein involved in sister chromatid separation and/or segregation	--	AT5G35690.1	AT5G35690.1|GO:0005575	--	--
TG_819	gi|222640817|gb|EEE68949.1| hypothetical protein OsJ_27835 [Oryza sativa Japonica Group]	--	At5g35690| KOG4842 Protein involved in sister chromatid separation and/or segregation	--	AT5G35690.1	AT5G35690.1|GO:0005575	--	--
TG_821	gi|590723611|ref|XP_007052233.1| DNAJ [Theobroma cacao] gi|508704494|gb|EOX96390.1| DNAJ [Theobroma cacao]	sp|Q04960|DNJH_CUCSA DnaJ protein homolog OS=Cucumis sativus GN=DNAJ1 PE=2 SV=1	At3g44110| KOG0712 Molecular chaperone (DnaJ superfamily)	ko:K09502|DNAJA1; DnaJ homolog subfamily A member 1	AT3G44110.1	AT3G44110.1|GO:0006457 GO:0005515	GSVIVT01018226001 Vvi Vitis vinifera DNAJ homologue 2	--
TG_827	gi|224098848|ref|XP_002311289.1| hypothetical protein POPTR_0008s08330g [Populus trichocarpa] gi|222851109|gb|EEE88656.1|	sp|Q96GG9|DCNL1_HUMAN DCN1-like protein 1 OS=Homo sapiens GN=DCUN1D1 PE=1 SV=1	At3g12760| KOG3077 Uncharacterized conserved protein	ko:K17822|DCUN1D1_2; DCN1-like protein 1/2	AT3G12760.1	AT3G12760.1|GO:0005575 GO:0003674 GO:0008150	GSMUA_Achr7P16060_001 Mac Musa acuminata ERF family protein	--
TG_828	gi|565366485|ref|XP_006349918.1| PREDICTED: RPM1-interacting protein 4-like [Solanum tuberosum]	sp|Q8GYN5|RIN4_ARATH RPM1-interacting protein 4 OS=Arabidopsis thaliana GN=RIN4 PE=1 SV=1	--	ko:K13456|RIN4; RPM1-interacting protein 4	AT3G25070.1	AT3G25070.1|GO:0010204 GO:0006468 GO:0009816 GO:0009626 GO:0002237 GO:0005515 GO:0005886	--	--
TG_829	gi|359497630|ref|XP_003635591.1| PREDICTED: uncharacterized protein LOC100854331 [Vitis vinifera] gi|359497642|ref|XP_003635595.1|	sp|Q8RXS1|PNSB4_ARATH Photosynthetic NDH subunit of subcomplex B 4, chloroplastic OS=Arabidopsis thaliana GN=PNSB4 PE=2 SV=1	--	--	AT1G18730.1	AT1G18730.1|GO:0009773 GO:0003674 GO:0010598	--	--
TG_830	gi|225432660|ref|XP_002282406.1| PREDICTED: uncharacterized protein LOC100259756 isoform 1 [Vitis vinifera] gi|297737050|emb|CBI26251.3|	sp|Q9ZVZ9|PB27B_ARATH Photosystem II D1 precursor processing protein PSB27-H2, chloroplastic OS=Arabidopsis thaliana GN=PSB27-2 PE=1 SV=1	--	--	AT1G05385.1	AT1G05385.1|GO:0008150 GO:0003674 GO:0009507	--	--
TG_831	gi|255557385|ref|XP_002519723.1| leucine-rich repeat transmembrane protein kinase, putative [Ricinus communis] gi|223541140|gb|EEF42696.1|	sp|Q9FL28|FLS2_ARATH LRR receptor-like serine/threonine-protein kinase FLS2 OS=Arabidopsis thaliana GN=FLS2 PE=1 SV=1	--	ko:K13420|FLS2; LRR receptor-like serine/threonine-protein kinase FLS2 [EC:2.7.11.1]	AT5G46330.1	AT5G46330.1|GO:0006468 GO:0052544 GO:0016045 GO:0016020 GO:0004675 GO:0042742 GO:0005515 GO:0007169 GO:0005524	mrna09125.1-v1.0-hybrid Fve Fragaria vesca Protein kinase superfamily protein	--
TG_832	gi|643730510|gb|KDP37942.1| hypothetical protein JCGZ_04585 [Jatropha curcas]	sp|Q9FL28|FLS2_ARATH LRR receptor-like serine/threonine-protein kinase FLS2 OS=Arabidopsis thaliana GN=FLS2 PE=1 SV=1	--	--	AT5G46330.1	AT5G46330.1|GO:0006468 GO:0052544 GO:0016045 GO:0016020 GO:0004675 GO:0042742 GO:0005515 GO:0007169 GO:0005524	--	--
TG_833	gi|566148238|ref|XP_002299482.2| hypothetical protein POPTR_0001s10460g [Populus trichocarpa] gi|550346952|gb|EEE84287.2|	sp|Q9SEV0|BAN_ARATH Anthocyanidin reductase OS=Arabidopsis thaliana GN=BAN PE=1 SV=2	At1g61720| KOG1502 Flavonol reductase/cinnamoyl-CoA reductase	--	AT1G61720.1	AT1G61720.1|GO:0009964 GO:0033729	--	--
TG_834	gi|225464824|ref|XP_002270362.1| PREDICTED: dnaJ protein homolog [Vitis vinifera] gi|147804853|emb|CAN64692.1| hypothetical	sp|Q04960|DNJH_CUCSA DnaJ protein homolog OS=Cucumis sativus GN=DNAJ1 PE=2 SV=1	At3g44110| KOG0712 Molecular chaperone (DnaJ superfamily)	ko:K09503|DNAJA2; DnaJ homolog subfamily A member 2	AT3G44110.1	AT3G44110.1|GO:0006457 GO:0005515	GSVIVT01018226001 Vvi Vitis vinifera DNAJ homologue 2	--
TG_835	gi|225430107|ref|XP_002281922.1| PREDICTED: uncharacterized protein LOC100264575 [Vitis vinifera]	--	--	--	--	--	--	--
TG_838	gi|225440584|ref|XP_002277272.1| PREDICTED: 60S ribosomal protein L35a-1-like isoform 1 [Vitis vinifera] gi|225449234|ref|XP_002280039.1|	sp|Q9C912|R35A3_ARATH 60S ribosomal protein L35a-3 OS=Arabidopsis thaliana GN=RPL35AC PE=3 SV=1	At1g74270| KOG0887 60S ribosomal protein L35A/L37	ko:K02917|RP-L35Ae, RPL35A; large subunit ribosomal protein L35Ae	AT1G74270.1	AT1G74270.1|GO:0003735 GO:0006412 GO:0042254 GO:0022625	--	--
TG_840	gi|212721842|ref|NP_001132327.1| hypothetical protein precursor [Zea mays] gi|194694090|gb|ACF81129.1| unknown [Zea mays]	sp|Q6ZHA3|RAC6_ORYSJ Rac-like GTP-binding protein 6 OS=Oryza sativa subsp. japonica GN=RAC6 PE=2 SV=1	At1g75840| KOG0393 Ras-related small GTPase, Rho type	ko:K04392|RAC1; Ras-related C3 botulinum toxin substrate 1	AT1G75840.1	AT1G75840.1|GO:0009524 GO:0005525 GO:0003924 GO:0005886 GO:0005730	AC209784.3_FGP011 Zma Zea mays Trihelix family protein	--
TG_841	gi|604330983|gb|EYU35884.1| hypothetical protein MIMGU_mgv1a0125942mg, partial [Erythranthe guttata]	sp|Q9FM19|HIR1_ARATH Hypersensitive-induced response protein 1 OS=Arabidopsis thaliana GN=HIR1 PE=1 SV=1	At5g62740| KOG2620 Prohibitins and stomatins of the PID superfamily	--	AT5G62740.1	AT5G62740.1|GO:0005773 GO:0005886	--	--
TG_842	gi|326507588|dbj|BAK03187.1| predicted protein [Hordeum vulgare subsp. vulgare]	sp|Q6A333|ALY2_ARATH Protein ALWAYS EARLY 2 OS=Arabidopsis thaliana GN=ALY2 PE=1 SV=1	At3g05380| KOG1019 Retinoblastoma pathway protein LIN-9/chromatin-associated protein Aly	--	AT3G05380.1	AT3G05380.1|GO:0003700	GSMUA_Achr6P11910_001 Mac Musa acuminata MYB_related family protein	--
TG_843	gi|586694503|ref|XP_006843566.1| hypothetical protein AMTR_s00007p00088050 [Amborella trichopoda] gi|548845934|gb|ERN05241.1|	--	--	--	--	--	--	--
TG_844	gi|297738427|emb|CBI27628.3| unnamed protein product [Vitis vinifera] Length=105	sp|Q944J0|SPCS1_ARATH Probable signal peptidase complex subunit 1 OS=Arabidopsis thaliana GN=At2g22425 PE=2 SV=1	Hs7661746| KOG4112 Signal peptidase subunit	ko:K12946|SPCS1; signal peptidase complex subunit 1 [EC:3.4.-.-]	AT4G40042.1	AT4G40042.1|GO:0005787 GO:0008233 GO:0016021 GO:0006465	--	--
TG_845	gi|641814777|gb|KDO37959.1| hypothetical protein CISIN_1g033538mg [Citrus sinensis]	sp|Q9SF40|RL4A_ARATH 60S ribosomal protein L4-1 OS=Arabidopsis thaliana GN=RPL4A PE=2 SV=1	At3g09630| KOG1475 Ribosomal protein RPL1/RPL2/RL4L4	--	AT3G09630.1	AT3G09630.1|GO:0005730 GO:0005773 GO:0022625 GO:0003735 GO:0005618 GO:0005886 GO:0006412 GO:0009507	--	--
TG_846	gi|353441032|gb|AEQ94100.1| putative plastid ACP synthase [Elaeis guineensis]	sp|P93092|ACP1_CASGL Acyl carrier protein 1, chloroplastic OS=Casuarina glauca GN=ACP1 PE=2 SV=1	--	--	AT4G25050.1	AT4G25050.1|GO:0006633 GO:0000036 GO:0009416	--	--
TG_847	gi|586662573|ref|XP_006832968.1| hypothetical protein AMTR_s00095p00166740 [Amborella trichopoda] gi|548837468|gb|ERM98246.1|	--	--	--	AT3G17930.1	AT3G17930.1|GO:0009535 GO:0008150 GO:0003674	--	--
TG_848	gi|643733410|gb|KDP40357.1| hypothetical protein JCGZ_02355 [Jatropha curcas]	sp|Q5U3N0|PKHA8_DANRE Pleckstrin homology domain-containing family A member 8 OS=Danio rerio GN=plekha8 PE=2 SV=1	At2g33470| KOG3221 Glycolipid transfer protein	--	AT2G33470.2	--	--	--
TG_849	gi|629085831|gb|KCW52188.1| hypothetical protein EUGRSUZ_J01617, partial [Eucalyptus grandis]	sp|A7QEU4|PER5_VITVI Peroxidase 5 OS=Vitis vinifera GN=GSVIVT00037159001 PE=1 SV=2	--	--	AT4G30170.1	AT4G30170.1|GO:0004601 GO:0009055 GO:0012505 GO:0020037 GO:0006979	MDP0000449389 Mdo Malus domestica Peroxidase superfamily protein	--
TG_850	gi|590620896|ref|XP_007024658.1| Uncharacterized protein TCM_029159 [Theobroma cacao] gi|508780024|gb|EOY27280.1| Uncharacterized	--	--	--	AT1G72510.2	AT1G72510.2|GO:0005575 GO:0003674 GO:0008150	--	--
TG_854	gi|225426615|ref|XP_002280751.1| PREDICTED: uncharacterized protein LOC100266795 isoform 1 [Vitis vinifera] gi|147827011|emb|CAN62288.1|	--	--	--	AT5G41960.1	AT5G41960.1|GO:0008150 GO:0003674 GO:0009507	--	--
TG_855	gi|593329192|ref|XP_007138023.1| hypothetical protein PHAVU_009G174700g [Phaseolus vulgaris] gi|561011110|gb|ESW10017.1|	sp|P49637|R27A3_ARATH 60S ribosomal protein L27a-3 OS=Arabidopsis thaliana GN=RPL27AC PE=2 SV=2	At1g70600| KOG1742 60s ribosomal protein L15/L27	ko:K02900|RP-L27Ae, RPL27A; large subunit ribosomal protein L27Ae	AT1G70600.1	AT1G70600.1|GO:0003735 GO:0016020 GO:0006412 GO:0022625	PH01001113G0580 Phe Phyllostachys heterocycla MIKC family protein	--
TG_856	gi|514808062|ref|XP_004978878.1| PREDICTED: SWI/SNF complex subunit SWI3C-like isoform X1 [Setaria italica]	sp|Q9XI07|SWI3C_ARATH SWI/SNF complex subunit SWI3C OS=Arabidopsis thaliana GN=SWI3C PE=1 SV=1	At1g21700| KOG1279 Chromatin remodeling factor subunit and related transcription factors	ko:K11649|SMARCC; SWI/SNF related-matrix-associated actin-dependent regulator of chromatin subfamily C	AT1G21700.1	AT1G21700.1|GO:0016514 GO:0006338 GO:0003677	Bna013043 Bna Brassica napus MYB_related family protein	--
TG_857	gi|115458894|ref|NP_001053047.1| Os04g0469800 [Oryza sativa Japonica Group] gi|68565169|sp|Q6F4F5.1|C724B_ORYSJ RecName:	sp|Q6F4F5|C724B_ORYSJ Cytochrome P450 724B1 OS=Oryza sativa subsp. japonica GN=CYP724B1 PE=1 SV=1	At5g14400| KOG0157 Cytochrome P450 CYP4/CYP19/CYP26 subfamilies	--	AT5G14400.1	AT5G14400.1|GO:0005575 GO:0019825 GO:0008150	--	--
TG_858	gi|586753506|ref|XP_006852569.1| hypothetical protein AMTR_s00021p00206280 [Amborella trichopoda] gi|548856180|gb|ERN14036.1|	sp|P0C291|GRXS9_ORYSJ Monothiol glutaredoxin-S9 OS=Oryza sativa subsp. japonica GN=GRXS9 PE=3 SV=1	At1g28480| KOG1752 Glutaredoxin and related proteins	--	AT1G28480.1	AT1G28480.1|GO:0005575 GO:0009863 GO:0009867	--	--
TG_859	gi|449530257|ref|XP_004172112.1| PREDICTED: zinc finger CCCH domain-containing protein 30-like [Cucumis sativus]	sp|P93755|C3H30_ARATH Zinc finger CCCH domain-containing protein 30 OS=Arabidopsis thaliana GN=At2g41900 PE=1 SV=2	At2g41900| KOG1595 CCCH-type Zn-finger protein	--	AT2G41900.1	AT2G41900.1|GO:0003700 GO:0045449	GSMUA_Achr3P29760_001 Mac Musa acuminata C3H family protein	--
TG_860	gi|115434002|ref|NP_001041759.1| Os01g0103800 [Oryza sativa Japonica Group] gi|52075660|dbj|BAD44830.1| unknown protein [Oryza	sp|Q9SRE5|Y1666_ARATH Uncharacterized protein At1g76660 OS=Arabidopsis thaliana GN=At1g76660 PE=2 SV=1	--	--	AT1G76660.1	AT1G76660.1|GO:0003674 GO:0008150 GO:0005886	--	--
TG_861	gi|462013|sp|P35016.1|ENPL_CATRO RecName: Full=Endoplasmin homolog; AltName: Full=Glucose-regulated protein 94 homolog; Short=GRP-94	sp|P35016|ENPL_CATRO Endoplasmin homolog OS=Catharanthus roseus GN=HSP90 PE=2 SV=1	At4g24190| KOG0020 Endoplasmic reticulum glucose-regulated protein (GRP94/endoplasmin), HSP90 family	ko:K09487|HSP90B, TRA1; heat shock protein 90kDa beta	AT4G24190.1	AT4G24190.1|GO:0006457 GO:0005783 GO:0010075 GO:0009306 GO:0005739 GO:0009934 GO:0009414 GO:0009409 GO:0009651 GO:0005524	mrna17794.1-v1.0-hybrid Fve Fragaria vesca 3-phosphoinositide-dependent protein kinase-1, putative	--
TG_862	gi|297736563|emb|CBI25434.3| unnamed protein product [Vitis vinifera] Length=229	sp|P56286|IF2A_SCHPO Eukaryotic translation initiation factor 2 subunit alpha OS=Schizosaccharomyces pombe (strain 972 / ATCC 24843) GN=tif211 PE=1 SV=1	At5g05470| KOG2916 Translation initiation factor 2, alpha subunit (eIF-2alpha)	ko:K03237|EIF2S1; translation initiation factor 2 subunit 1	AT2G40290.1	AT2G40290.1|GO:0005634 GO:0003743 GO:0003723 GO:0006412	--	--
TG_863	gi|629086661|gb|KCW53018.1| hypothetical protein EUGRSUZ_J02311 [Eucalyptus grandis]	--	At4g14600| KOG1267 Mitochondrial transcription termination factor, mTERF	ko:K15032|MTERFD; mTERF domain-containing protein, mitochondrial	AT4G14605.1	AT4G14605.1|GO:0005575 GO:0003674 GO:0008150	--	--
TG_864	gi|643723017|gb|KDP32674.1| hypothetical protein JCGZ_13672 [Jatropha curcas]	sp|P29448|TRXH1_ARATH Thioredoxin H1 OS=Arabidopsis thaliana GN=TRX1 PE=1 SV=1	At3g51030| KOG0907 Thioredoxin	--	AT3G51030.1	AT3G51030.1|GO:0005829 GO:0016671	Neem_16119_f_2 Ain Azadirachta indica bHLH family protein	--
TG_865	gi|629121446|gb|KCW85936.1| hypothetical protein EUGRSUZ_B026411, partial [Eucalyptus grandis]	sp|Q7G765|NADO2_ORYSJ Probable NAD(P)H-dependent oxidoreductase 2 OS=Oryza sativa subsp. japonica GN=Os10g0113100 PE=2 SV=1	At1g59950| KOG1577 Aldo/keto reductase family proteins	--	AT2G37790.1	AT2G37790.1|GO:0005829 GO:0005634 GO:0055114 GO:0016491	--	--
TG_866	gi|643730756|gb|KDP38188.1| hypothetical protein JCGZ_04831 [Jatropha curcas]	sp|Q7G765|NADO2_ORYSJ Probable NAD(P)H-dependent oxidoreductase 2 OS=Oryza sativa subsp. japonica GN=Os10g0113100 PE=2 SV=1	At1g59950| KOG1577 Aldo/keto reductase family proteins	--	AT1G59950.1	AT1G59950.1|GO:0055114 GO:0016491	--	--
TG_867	gi|359473188|ref|XP_003631260.1| PREDICTED: uncharacterized protein LOC100852726 [Vitis vinifera]	--	--	--	AT1G70420.1	AT1G70420.1|GO:0005575 GO:0003674 GO:0008150	--	--
TG_872	gi|357474557|ref|XP_003607563.1| hypothetical protein MTR_4g079680 [Medicago truncatula] gi|355508618|gb|AES89760.1| transmembrane	--	--	--	AT2G31090.1	AT2G31090.1|GO:0003674 GO:0008150 GO:0012505	--	--
TG_873	gi|657833263|ref|WP_029549492.1| hypothetical protein [Staphylococcus aureus]	--	--	--	--	--	--	--
TG_874	gi|587886347|gb|EXB75152.1| hypothetical protein L484_025928 [Morus notabilis]	sp|Q2QMB3|LOL2_ORYSJ Protein LOL2 OS=Oryza sativa subsp. japonica GN=LOL2 PE=2 SV=1	--	--	AT4G20380.7	AT4G20380.7|GO:0010310 GO:0003700 GO:0009862 GO:0010618 GO:0000303 GO:0009626 GO:0043067 GO:0010602 GO:0002240 GO:0010104 GO:0001666	PK02378.1 Csa Cannabis sativa LSD family protein	--
TG_876	gi|242805359|ref|XP_002484510.1| hypothetical protein TSTA_040370 [Talaromyces stipitatus ATCC 10500] gi|218715135|gb|EED14557.1|	--	--	--	--	--	--	--
TG_879	gi|661883396|emb|CDP13040.1| unnamed protein product [Coffea canephora]	sp|P19684|ROC5_NICSY 33 kDa ribonucleoprotein, chloroplastic OS=Nicotiana sylvestris PE=1 SV=1	At2g35410| KOG0118 FOG: RRM domain	--	AT2G35410.1	AT2G35410.1|GO:0009579 GO:0009570 GO:0003723 GO:0000166	Lus10021035 Lus Linum usitatissimum RNA-binding (RRM/RBD/RNP motifs) family protein	--
TG_880	gi|296086254|emb|CBI31695.3| unnamed protein product [Vitis vinifera] Length=113	sp|Q9LNW0|HS178_ARATH 17.8 kDa class I heat shock protein OS=Arabidopsis thaliana GN=HSP17.8 PE=2 SV=1	At1g07400| KOG0710 Molecular chaperone (small heat-shock protein Hsp26/Hsp42)	--	AT1G07400.1	AT1G07400.1|GO:0009408 GO:0006979	--	--
TG_882	gi|514823310|ref|XP_004986315.1| PREDICTED: uncharacterized protein LOC101757445 [Setaria italica]	--	--	--	--	--	--	--
TG_883	gi|2204102|emb|CAA74197.1| glutathione-S-transferase [Brassica juncea]	sp|P49332|GSTXC_TOBAC Probable glutathione S-transferase parC OS=Nicotiana tabacum GN=PARC PE=2 SV=1	At1g17180| KOG0406 Glutathione S-transferase	--	AT1G17180.1	AT1G17180.1|GO:0005737 GO:0004364 GO:0009407	--	--
TG_884	gi|586669380|ref|XP_006836372.1| hypothetical protein AMTR_s00092p00118580 [Amborella trichopoda] gi|548838890|gb|ERM99225.1|	sp|P49332|GSTXC_TOBAC Probable glutathione S-transferase parC OS=Nicotiana tabacum GN=PARC PE=2 SV=1	At1g17180| KOG0406 Glutathione S-transferase	--	AT1G17180.1	AT1G17180.1|GO:0005737 GO:0004364 GO:0009407	--	--
TG_885	gi|586643391|ref|XP_006826749.1| hypothetical protein AMTR_s00136p00062620 [Amborella trichopoda] gi|548831169|gb|ERM93986.1|	sp|Q8LQJ9|FTSH4_ORYSJ ATP-dependent zinc metalloprotease FTSH 4, mitochondrial OS=Oryza sativa subsp. japonica GN=FTSH4 PE=3 SV=1	At2g26140| KOG0734 AAA+-type ATPase containing the peptidase M41 domain	--	AT2G26140.1	AT2G26140.1|GO:0004176 GO:0009536 GO:0005739 GO:0008237	--	--
TG_886	gi|225463868|ref|XP_002267796.1| PREDICTED: uncharacterized protein LOC100246803 [Vitis vinifera] gi|296081056|emb|CBI18337.3|	sp|Q5XJ13|ANKS6_DANRE Ankyrin repeat and SAM domain-containing protein 6 OS=Danio rerio GN=anks6 PE=2 SV=1	At3g07170| KOG4374 RNA-binding protein Bicaudal-C	--	AT3G07170.1	AT3G07170.1|GO:0005575 GO:0008150 GO:0016757	Aquca_001_00015.1 Aco Aquilegia coerulea B3 family protein	--
TG_887	gi|643705220|gb|KDP21837.1| hypothetical protein JCGZ_00624 [Jatropha curcas]	sp|Q96EX2|RNFT2_HUMAN RING finger and transmembrane domain-containing protein 2 OS=Homo sapiens GN=RNFT2 PE=2 SV=2	At5g01960| KOG4638 Uncharacterized conserved protein	--	AT5G01960.1	AT5G01960.1|GO:0008270 GO:0005515 GO:0009507	--	--
TG_888	gi|502180595|ref|XP_004516673.1| PREDICTED: uncharacterized protein LOC101507704 [Cicer arietinum]	--	--	--	AT5G16110.1	AT5G16110.1|GO:0008150 GO:0003674 GO:0009507	--	--
TG_889	gi|586708149|ref|XP_006846297.1| hypothetical protein AMTR_s00012p00252410 [Amborella trichopoda] gi|548849067|gb|ERN07972.1|	sp|Q9STE8|TC753_ARATH Protein TOC75-3, chloroplastic OS=Arabidopsis thaliana GN=TOC75-3 PE=1 SV=1	--	--	AT3G46740.1	AT3G46740.1|GO:0048598 GO:0005739 GO:0009658 GO:0010006 GO:0031359 GO:0045036	MDP0000295064 Mdo Malus domestica outer envelope protein of 80 kDa	--
TG_891	gi|494495725|ref|WP_007285192.1| hypothetical protein [Intestinibacter bartlettii] gi|164603822|gb|EDQ97287.1| hypothetical	--	--	--	--	--	--	--
TG_892	gi|225441133|ref|XP_002265852.1| PREDICTED: thaumatin-like protein 1 [Vitis vinifera] gi|297739994|emb|CBI30176.3| unnamed	sp|Q9FSG7|TP1A_MALDO Thaumatin-like protein 1a OS=Malus domestica GN=TL1 PE=1 SV=1	--	--	AT1G75040.1	AT1G75040.1|GO:0010224 GO:0003674 GO:0009627 GO:0031540	--	--
TG_893	gi|222631513|gb|EEE63645.1| hypothetical protein OsJ_18462 [Oryza sativa Japonica Group]	sp|B9DHT4|ARIA_ARATH ARM REPEAT PROTEIN INTERACTING WITH ABF2 OS=Arabidopsis thaliana GN=ARIA PE=1 SV=2	At5g13060| KOG0167 FOG: Armadillo/beta-catenin-like repeats	--	AT5G19330.1	AT5G19330.1|GO:0005515 GO:0005886	--	--
TG_894	gi|242085018|ref|XP_002442934.1| hypothetical protein SORBIDRAFT_08g005060 [Sorghum bicolor] gi|241943627|gb|EES16772.1|	sp|O22938|Y2182_ARATH Leucine-rich repeat receptor-like tyrosine-protein kinase At2g41820 OS=Arabidopsis thaliana GN=At2g41820 PE=2 SV=1	--	--	AT1G34420.1	AT1G34420.1|GO:0005575 GO:0006468 GO:0004713 GO:0005524 GO:0005515	mrna27137.1-v1.0-hybrid Fve Fragaria vesca SH2 domain protein B	--
TG_895	gi|353441184|gb|AEQ94176.1| acyl carrier protein precursor [Elaeis guineensis]	sp|P53665|ACPM1_ARATH Acyl carrier protein 1, mitochondrial OS=Arabidopsis thaliana GN=MTACP1 PE=2 SV=1	At2g44620| KOG1748 Acyl carrier protein/NADH-ubiquinone oxidoreductase, NDUFAB1/SDAP subunit	ko:K03955|NDUFAB1; NADH dehydrogenase (ubiquinone) 1 alpha/beta subcomplex 1	AT2G44620.1	AT2G44620.1|GO:0006633 GO:0005759 GO:0000036	--	--
TG_898	gi|566158604|ref|XP_002301437.2| hypothetical protein POPTR_0002s17870g [Populus trichocarpa] gi|550345251|gb|EEE80710.2|	--	--	--	AT2G46735.1	AT2G46735.1|GO:0005575 GO:0003674 GO:0008150	--	--
TG_901	gi|571496509|ref|XP_006593631.1| PREDICTED: uncharacterized protein LOC100802278 isoform X1 [Glycine max] gi|571496511|ref|XP_006593632.1|	--	--	--	AT2G26920.1	AT2G26920.1|GO:0008150 GO:0003674 GO:0009507	--	--
TG_902	gi|547776271|ref|WP_022187435.1| putative uncharacterized protein [Azospirillum sp. CAG:260] gi|524390510|emb|CDB39267.1|	--	--	--	--	--	--	--
TG_905	gi|566206830|ref|XP_006374544.1| hypothetical protein POPTR_0015s09830g [Populus trichocarpa] gi|550322400|gb|ERP52341.1|	sp|Q9SKB2|SBIR1_ARATH Leucine-rich repeat receptor-like serine/threonine/tyrosine-protein kinase SOBIR1 OS=Arabidopsis thaliana GN=SOBIR1 PE=1 SV=1	--	--	AT2G31880.1	AT2G31880.1|GO:0007169 GO:0006468 GO:0005886 GO:0005524 GO:0004674	mrna27137.1-v1.0-hybrid Fve Fragaria vesca SH2 domain protein B	--
TG_906	gi|306450603|gb|ADM88555.1| lactate dehydrogenase [Camellia sinensis] Length=350	sp|P22988|LDHA_HORVU L-lactate dehydrogenase A OS=Hordeum vulgare PE=1 SV=1	At4g17260| KOG1495 Lactate dehydrogenase	ko:K00016|LDH, ldh; L-lactate dehydrogenase [EC:1.1.1.27]	AT4G17260.1	AT4G17260.1|GO:0004459 GO:0009651 GO:0009737 GO:0005488 GO:0005886	--	--
TG_907	gi|27263220|gb|AAN88026.1| unknown [Diachasmimorpha longicaudata entomopoxvirus]	--	--	--	--	--	--	--
TG_908	gi|661920526|gb|AIE40060.1| heavy metal-associated isoprenylated protein 1 [Triticum aestivum]	sp|Q9SZN7|HIP26_ARATH Heavy metal-associated isoprenylated plant protein 26 OS=Arabidopsis thaliana GN=HIPP26 PE=1 SV=1	At4g38580| KOG1603 Copper chaperone	--	AT4G38580.1	AT4G38580.1|GO:0046872 GO:0010286	Scf00007.g1310.t1 Ugi Utricularia gibba MIKC family protein	--
TG_909	gi|502156670|ref|XP_004510589.1| PREDICTED: uncharacterized protein LOC101496820 [Cicer arietinum]	sp|O13942|YEPC_SCHPO Uncharacterized protein C23H3.12c OS=Schizosaccharomyces pombe (strain 972 / ATCC 24843) GN=SPAC23H3.12c PE=4 SV=1	At1g53760| KOG4539 Uncharacterized conserved protein	--	AT1G53760.1	AT1G53760.1|GO:0008150 GO:0009536 GO:0003674 GO:0005739 GO:0005886	--	--
TG_910	gi|587913268|gb|EXC01085.1| Chaperone protein DnaJ [Morus notabilis] Length=252	sp|Q9SMS0|NDHT_ARATH NAD(P)H-quinone oxidoreductase subunit T, chloroplastic OS=Arabidopsis thaliana GN=ndhT PE=1 SV=1	At4g09350| KOG0715 Molecular chaperone (DnaJ superfamily)	--	AT4G09350.1	AT4G09350.1|GO:0031072 GO:0006457 GO:0009507	EuGene.0900010089 Mrc Micromonas sp. RCC299 C2H2 family protein	--
TG_911	gi|125562592|gb|EAZ08040.1| hypothetical protein OsI_30304 [Oryza sativa Indica Group] gi|125604358|gb|EAZ43683.1| hypothetical	sp|B0BLT0|ZN593_XENTR Zinc finger protein 593 OS=Xenopus tropicalis GN=znf593 PE=2 SV=1	At2g36930| KOG3408 U1-like Zn-finger-containing protein, probabl erole in RNA processing/splicing	ko:K14821|BUD20; bud site selection protein 20	AT2G36930.1	AT2G36930.1|GO:0008150 GO:0008270 GO:0003676 GO:0005622	--	--
TG_915	gi|242045254|ref|XP_002460498.1| hypothetical protein SORBIDRAFT_02g029470 [Sorghum bicolor] gi|241923875|gb|EER97019.1|	sp|Q6Z1G7|ODPB1_ORYSJ Pyruvate dehydrogenase E1 component subunit beta-1, mitochondrial OS=Oryza sativa subsp. japonica GN=Os08g0536000 PE=2 SV=1	At5g50850| KOG0524 Pyruvate dehydrogenase E1, beta subunit	ko:K00162|PDHB, pdhB; pyruvate dehydrogenase E1 component beta subunit [EC:1.2.4.1]	AT5G50850.1	AT5G50850.1|GO:0004739 GO:0005739	Han006117 Han Helianthus annuus NAC family protein	--
TG_917	gi|5478797|dbj|BAA82479.1| chlorophyll b synthase [Oryza sativa] Length=356	sp|Q8S7E1|CAO_ORYSJ Chlorophyllide a oxygenase, chloroplastic OS=Oryza sativa subsp. japonica GN=CAO PE=2 SV=1	--	ko:K13600|CAO; chlorophyllide a oxygenase [EC:1.14.13.122]	AT1G44446.1	AT1G44446.1|GO:0042651 GO:0010277 GO:0009706 GO:0015995	--	--
TG_918	gi|566160457|ref|XP_006385279.1| hypothetical protein POPTR_0003s02410g [Populus trichocarpa] gi|566160459|ref|XP_006385280.1|	sp|Q0WV90|TPR1_ARATH Topless-related protein 1 OS=Arabidopsis thaliana GN=TPR1 PE=1 SV=3	At1g80490| KOG0266 WD40 repeat-containing protein	--	AT1G80490.1	AT1G80490.1|GO:0010072 GO:0005829	--	--
TG_919	gi|225438325|ref|XP_002272045.1| PREDICTED: diacylglycerol kinase 1-like [Vitis vinifera]	sp|Q9FFN7|DGK2_ARATH Diacylglycerol kinase 2 OS=Arabidopsis thaliana GN=DGK2 PE=1 SV=1	At5g63770| KOG1169 Diacylglycerol kinase	ko:K00901|dgkA, DGK; diacylglycerol kinase (ATP) [EC:2.7.1.107]	AT5G63770.2	AT5G63770.2|GO:0007205 GO:0009611 GO:0048366 GO:0048364 GO:0009409 GO:0004143	--	--
TG_920	gi|255583960|ref|XP_002532727.1| lsm1, putative [Ricinus communis] gi|223527535|gb|EEF29658.1| lsm1, putative [Ricinus communis]	sp|Q8LFL8|LSM1B_ARATH Sm-like protein LSM1B OS=Arabidopsis thaliana GN=LSM1B PE=1 SV=1	At1g19120| KOG1782 Small Nuclear ribonucleoprotein splicing factor	ko:K12620|LSM1; U6 snRNA-associated Sm-like protein LSm1	AT3G14080.2	AT3G14080.2|GO:0005634 GO:0003674 GO:0005732	--	--
TG_921	gi|590597930|ref|XP_007018753.1| Outer arm dynein light chain 1 protein, putative isoform 1 [Theobroma cacao] gi|508724081|gb|EOY15978.1|	sp|Q8NEP3|DAAF1_HUMAN Dynein assembly factor 1, axonemal OS=Homo sapiens GN=DNAAF1 PE=1 SV=5	At1g78230| KOG0531 Protein phosphatase 1, regulatory subunit, and related proteins	--	AT1G78230.1	AT1G78230.1|GO:0005773 GO:0008150 GO:0005515	--	--
TG_922	gi|359492396|ref|XP_002284482.2| PREDICTED: sister chromatid cohesion protein PDS5 homolog A-like [Vitis vinifera]	--	At1g77600| KOG1525 Sister chromatid cohesion complex Cohesin, subunit PDS5	ko:K11267|PDS5; sister chromatid cohesion protein PDS5	AT1G77600.2	--	--	--
TG_923	gi|590653607|ref|XP_007033470.1| Nuclear shuttle interacting isoform 2 [Theobroma cacao] gi|508712499|gb|EOY04396.1| Nuclear	sp|Q5KQI6|NSI_ORYSJ Probable acetyltransferase NSI OS=Oryza sativa subsp. japonica GN=NSI PE=2 SV=1	--	--	AT1G32070.3	AT1G32070.3|GO:0005634 GO:0008152 GO:0008080	--	--
TG_924	gi|661889363|emb|CDP06950.1| unnamed protein product [Coffea canephora]	sp|Q9ZUX1|C94C1_ARATH Cytochrome P450 94C1 OS=Arabidopsis thaliana GN=CYP94C1 PE=2 SV=1	At2g27690| KOG0157 Cytochrome P450 CYP4/CYP19/CYP26 subfamilies	--	AT2G27690.1	AT2G27690.1|GO:0019825 GO:0008393 GO:0005792	Bradi2g44117.1 Bdi Brachypodium distachyon bHLH family protein	--
TG_925	gi|658015937|ref|XP_008343311.1| PREDICTED: ras-related protein RABH1e [Malus domestica]	sp|Q9LFT9|RAH1E_ARATH Ras-related protein RABH1e OS=Arabidopsis thaliana GN=RABH1E PE=2 SV=1	At5g10260| KOG0094 GTPase Rab6/YPT6/Ryh1, small G protein superfamily	ko:K07893|RAB6A; Ras-related protein Rab-6A	AT5G10260.1	AT5G10260.1|GO:0005525	MDP0000300402 Mdo Malus domestica Ras-related small GTP-binding family protein	--
TG_927	gi|326490167|dbj|BAJ94157.1| predicted protein [Hordeum vulgare subsp. vulgare]	sp|Q9C889|PR1F2_ARATH PRA1 family protein F2 OS=Arabidopsis thaliana GN=PRA1F2 PE=1 SV=1	At1g55190| KOG3142 Prenylated rab acceptor 1	--	AT1G55190.1	AT1G55190.1|GO:0016192 GO:0005783	mrna11429.1-v1.0-hybrid Fve Fragaria vesca sucrose synthase 4	--
TG_928	gi|388506542|gb|AFK41337.1| unknown [Medicago truncatula] Length=150	sp|Q9FT97|AGAL1_ARATH Alpha-galactosidase 1 OS=Arabidopsis thaliana GN=AGAL1 PE=1 SV=1	At5g08380| KOG2366 Alpha-D-galactosidase (melibiase)	--	AT5G08380.1	AT5G08380.1|GO:0048046 GO:0004557 GO:0009505	--	--
TG_929	gi|460396519|ref|XP_004243820.1| PREDICTED: uncharacterized protein LOC101267826 [Solanum lycopersicum]	--	--	--	AT2G34070.1	AT2G34070.1|GO:0008150 GO:0012505	--	--
TG_930	gi|242087075|ref|XP_002439370.1| hypothetical protein SORBIDRAFT_09g005250 [Sorghum bicolor] gi|241944655|gb|EES17800.1|	sp|Q9SUV1|BRT1_ARATH Adenine nucleotide transporter BT1, chloroplastic/mitochondrial OS=Arabidopsis thaliana GN=BT1 PE=1 SV=1	At4g32400| KOG0752 Mitochondrial solute carrier protein	--	AT4G32400.1	AT4G32400.1|GO:0009536 GO:0015215 GO:0006862 GO:0005743 GO:0005488 GO:0006839	--	--
TG_931	gi|242064246|ref|XP_002453412.1| hypothetical protein SORBIDRAFT_04g005590 [Sorghum bicolor] gi|241933243|gb|EES06388.1|	sp|Q9LST7|PSB3_ORYSJ Proteasome subunit beta type-3 OS=Oryza sativa subsp. japonica GN=PBC1 PE=2 SV=1	At1g21720| KOG0180 20S proteasome, regulatory subunit beta type PSMB3/PUP3	ko:K02735|PSMB3; 20S proteasome subunit beta 3 [EC:3.4.25.1]	AT1G21720.1	AT1G21720.1|GO:0008233 GO:0006511 GO:0005839	--	--
TG_932	gi|326531696|dbj|BAJ97852.1| predicted protein [Hordeum vulgare subsp. vulgare]	sp|Q2V9B0|MY1R1_SOLTU Transcription factor MYB1R1 OS=Solanum tuberosum PE=2 SV=1	--	--	AT5G61620.1	AT5G61620.1|GO:0003700 GO:0045449	PDK_30s761711g002 Pda Phoenix dactylifera MYB_related family protein	--
TG_934	gi|590666388|ref|XP_007036962.1| Uncharacterized protein isoform 2 [Theobroma cacao] gi|508774207|gb|EOY21463.1| Uncharacterized	--	--	--	AT3G17800.2	AT3G17800.2|GO:0010224 GO:0003674 GO:0009507	mrna13716.1-v1.0-hybrid Fve Fragaria vesca basic region/leucine zipper transcription factor 16	--
TG_935	gi|242040377|ref|XP_002467583.1| hypothetical protein SORBIDRAFT_01g030490 [Sorghum bicolor] gi|241921437|gb|EER94581.1|	sp|Q9ZUM2|TOM3_ARATH Tobamovirus multiplication protein 3 OS=Arabidopsis thaliana GN=TOM3 PE=1 SV=2	--	--	AT2G02180.1	AT2G02180.1|GO:0046786 GO:0005515	--	--
TG_936	gi|148540434|gb|ABQ85921.1| S-adenosyl methionine synthase [Arachis diogoi]	sp|P31155|METK1_PETCR S-adenosylmethionine synthase 1 (Fragment) OS=Petroselinum crispum GN=SMS-1 PE=2 SV=1	At4g01850| KOG1506 S-adenosylmethionine synthetase	--	AT4G01850.2	AT4G01850.2|GO:0006556 GO:0004478	--	--
TG_937	gi|586750727|ref|XP_006851824.1| hypothetical protein AMTR_s00041p00056550 [Amborella trichopoda] gi|548855407|gb|ERN13291.1|	sp|Q9XJ36|CLPR2_ARATH ATP-dependent Clp protease proteolytic subunit-related protein 2, chloroplastic OS=Arabidopsis thaliana GN=CLPR2 PE=1 SV=1	At1g12410| KOG0840 ATP-dependent Clp protease, proteolytic subunit	--	AT1G12410.1	AT1G12410.1|GO:0009658 GO:0009534 GO:0010287 GO:0009840	--	--
TG_938	gi|659122550|ref|XP_008461203.1| PREDICTED: uncharacterized protein LOC103499856 isoform X1 [Cucumis melo]	--	--	--	AT1G16080.1	AT1G16080.1|GO:0048046 GO:0009941 GO:0009570	--	--
TG_941	gi|596004620|ref|XP_007218316.1| hypothetical protein PRUPE_ppa010962mg [Prunus persica] gi|462414778|gb|EMJ19515.1| hypothetical	--	At1g12240| KOG0228 Beta-fructofuranosidase (invertase)	--	AT1G12244.1	AT1G12244.1|GO:0006310 GO:0006281 GO:0004518 GO:0000150 GO:0012505 GO:0003677	--	--
TG_942	gi|593160563|ref|XP_007131998.1| hypothetical protein PHAVU_011G058100g [Phaseolus vulgaris] gi|561004998|gb|ESW03992.1|	sp|Q6H7P8|SAP4_ORYSJ Zinc finger A20 and AN1 domain-containing stress-associated protein 4 OS=Oryza sativa subsp. japonica GN=SAP4 PE=2 SV=1	Hs5174755| KOG3173 Predicted Zn-finger protein	--	AT1G12440.2	AT1G12440.2|GO:0005575 GO:0008150 GO:0008270 GO:0003677	Aan006516 Aan Artemisia annua MYB family protein	--
TG_943	gi|254030287|gb|ACT53874.1| zinc finger protein [Saccharum officinarum] gi|304435657|gb|ADM33793.1| SAP1 [Saccharum officinarum]	sp|Q6H7P8|SAP4_ORYSJ Zinc finger A20 and AN1 domain-containing stress-associated protein 4 OS=Oryza sativa subsp. japonica GN=SAP4 PE=2 SV=1	At1g51200| KOG3173 Predicted Zn-finger protein	--	AT1G51200.4	--	Aan006516 Aan Artemisia annua MYB family protein	--
TG_944	gi|254030287|gb|ACT53874.1| zinc finger protein [Saccharum officinarum] gi|304435657|gb|ADM33793.1| SAP1 [Saccharum officinarum]	sp|A3BDI8|SAP8_ORYSJ Zinc finger A20 and AN1 domain-containing stress-associated protein 8 OS=Oryza sativa subsp. japonica GN=SAP8 PE=2 SV=1	At1g51200| KOG3173 Predicted Zn-finger protein	--	AT1G51200.4	--	Aan006516 Aan Artemisia annua MYB family protein	--
TG_946	gi|125543270|gb|EAY89409.1| hypothetical protein OsI_10914 [Oryza sativa Indica Group]	--	--	--	--	--	--	--
TG_948	gi|643725588|gb|KDP34593.1| hypothetical protein JCGZ_11970 [Jatropha curcas]	--	--	--	AT1G34320.1	AT1G34320.1|GO:0005886	--	--
TG_949	gi|449529238|ref|XP_004171608.1| PREDICTED: CLPTM1-like membrane protein cnrB-like, partial [Cucumis sativus]	sp|Q54RJ1|CNRB_DICDI CLPTM1-like membrane protein cnrB OS=Dictyostelium discoideum GN=cnrB PE=3 SV=1	At5g08500| KOG2489 Transmembrane protein	--	AT5G23575.1	AT5G23575.1|GO:0016020 GO:0008150 GO:0005783	--	--
TG_950	gi|225445394|ref|XP_002284986.1| PREDICTED: 3-ketoacyl-CoA synthase 11 [Vitis vinifera] gi|147838768|emb|CAN67313.1| hypothetical	sp|O48780|KCS11_ARATH 3-ketoacyl-CoA synthase 11 OS=Arabidopsis thaliana GN=KCS11 PE=2 SV=1	--	--	AT2G26640.1	AT2G26640.1|GO:0009409 GO:0009416	--	--
TG_951	gi|1732359|gb|AAC06383.1| elongation factor 1 alpha, partial [Malus domestica]	sp|P43643|EF1A_TOBAC Elongation factor 1-alpha OS=Nicotiana tabacum PE=2 SV=1	At5g60390| KOG0052 Translation elongation factor EF-1 alpha/Tu	--	AT5G60390.3	AT5G60390.3|GO:0003746 GO:0005634 GO:0006414 GO:0005516 GO:0005739	--	--
TG_953	gi|326495000|dbj|BAJ85595.1| predicted protein [Hordeum vulgare subsp. vulgare]	sp|Q0J709|UP12_ORYSJ ACT domain-containing protein DS12, chloroplastic OS=Oryza sativa subsp. japonica GN=Os08g0242700 PE=3 SV=2	--	--	AT1G16880.1	AT1G16880.1|GO:0009409 GO:0009570 GO:0010319 GO:0009535 GO:0009941	--	--
TG_954	gi|475462520|gb|EMT02091.1| hypothetical protein F775_29164 [Aegilops tauschii]	--	--	--	AT3G15840.2	AT3G15840.2|GO:0009570 GO:0003674 GO:0010478	--	--
TG_956	gi|297726199|ref|NP_001175463.1| Os08g0242700 [Oryza sativa Japonica Group] gi|255678275|dbj|BAH94191.1| Os08g0242700 [Oryza	sp|Q0J709|UP12_ORYSJ ACT domain-containing protein DS12, chloroplastic OS=Oryza sativa subsp. japonica GN=Os08g0242700 PE=3 SV=2	--	--	AT1G16880.1	AT1G16880.1|GO:0009409 GO:0009570 GO:0010319 GO:0009535 GO:0009941	--	--
TG_957	gi|568819819|ref|XP_006464442.1| PREDICTED: putative dual specificity protein phosphatase DSP8-like isoform X2 [Citrus sinensis]	sp|Q9ZQP1|DSP8_ARATH Putative dual specificity protein phosphatase DSP8 OS=Arabidopsis thaliana GN=DSP8 PE=2 SV=2	At2g35680| KOG1719 Dual specificity phosphatase	--	AT2G35680.1	AT2G35680.1|GO:0005575 GO:0006470 GO:0004725 GO:0008138	--	--
TG_959	gi|218196389|gb|EEC78816.1| hypothetical protein OsI_19089 [Oryza sativa Indica Group]	sp|Q8VYI3|ECH2_ARATH Enoyl-CoA hydratase 2, peroxisomal OS=Arabidopsis thaliana GN=ECH2 PE=1 SV=1	At1g76150| KOG1206 Peroxisomal multifunctional beta-oxidation protein and related enzymes	--	AT1G76150.1	AT1G76150.1|GO:0080023 GO:0005777 GO:0033542 GO:0016491	Tae041569 Tae Triticum aestivum MYB_related family protein	--
TG_960	gi|118484313|gb|ABK94034.1| unknown [Populus trichocarpa] Length=102	sp|F4JWS8|QCR72_ARATH Cytochrome b-c1 complex subunit 7-2 OS=Arabidopsis thaliana GN=QCR7-2 PE=1 SV=1	At5g25450| KOG3440 Ubiquinol cytochrome c reductase, subunit QCR7	ko:K00417|QCR7, UQCRB; ubiquinol-cytochrome c reductase subunit 7	AT5G25450.1	AT5G25450.1|GO:0005750 GO:0008121 GO:0006122	--	--
TG_962	gi|645257892|ref|XP_008234623.1| PREDICTED: uncharacterized calcium-binding protein At1g02270 [Prunus mume]	sp|O81916|YC22_ARATH Uncharacterized calcium-binding protein At1g02270 OS=Arabidopsis thaliana GN=At1g02270 PE=2 SV=2	--	--	AT5G54130.2	AT5G54130.2|GO:0005509	MDP0000575835 Mdo Malus domestica Calcium-binding endonuclease/exonuclease/phosphatase family	--
TG_965	gi|194700796|gb|ACF84482.1| unknown [Zea mays] Length=488	sp|Q9AWL7|GIGAN_ORYSJ Protein GIGANTEA OS=Oryza sativa subsp. japonica GN=GI PE=2 SV=2	--	ko:K12124|GI; GIGANTEA	AT1G22770.1	AT1G22770.1|GO:0042542 GO:0048578 GO:0010378 GO:0010218 GO:0009637 GO:0005654 GO:0045449 GO:0009409 GO:0009908	--	--
TG_966	gi|587921053|gb|EXC08476.1| hypothetical protein L484_009619 [Morus notabilis]	sp|Q9ASV6|RR20_ARATH 30S ribosomal protein S20, chloroplastic OS=Arabidopsis thaliana GN=RPS20 PE=2 SV=1	--	ko:K02968|RP-S20, rpsT; small subunit ribosomal protein S20	AT3G15190.1	AT3G15190.1|GO:0005840 GO:0009570 GO:0016020 GO:0042254 GO:0003735 GO:0003723 GO:0006412	--	--
TG_967	gi|590672269|ref|XP_007038563.1| Peptidoglycan-binding LysM domain-containing protein [Theobroma cacao] gi|508775808|gb|EOY23064.1|	--	--	--	AT5G62150.1	AT5G62150.1|GO:0003674 GO:0012505 GO:0016998	--	--
TG_968	gi|225446374|ref|XP_002274155.1| PREDICTED: uncharacterized protein LOC100255813 [Vitis vinifera] gi|302143297|emb|CBI21858.3|	--	--	--	AT1G53035.1	AT1G53035.1|GO:0003674 GO:0008150 GO:0012505	--	--
TG_969	gi|374256017|gb|AEZ00870.1| putative actin depolymerizing factor protein, partial [Elaeis guineensis]	sp|Q9FVI2|ADF1_PETHY Actin-depolymerizing factor 1 OS=Petunia hybrida GN=ADF1 PE=2 SV=1	At1g01750| KOG1735 Actin depolymerizing factor	ko:K05765|CFL; cofilin	AT1G01750.1	AT1G01750.1|GO:0008150 GO:0005622	Thecc1EG042823t1 Tca Theobroma cacao Actin depolymerizing factor 4 (86%P)	--
TG_971	gi|629097885|gb|KCW63650.1| hypothetical protein EUGRSUZ_G01289 [Eucalyptus grandis]	sp|Q05024|TRI1_YEAST Protein TRI1 OS=Saccharomyces cerevisiae (strain ATCC 204508 / S288c) GN=TRI1 PE=1 SV=1	At4g34290| KOG1946 RNA polymerase I transcription factor UAF	--	AT4G34290.1	AT4G34290.1|GO:0008150 GO:0003674 GO:0009507	Carubv10012799m Cru Capsella rubella nucleic acid binding;zinc ion binding;DNA binding	--
TG_974	gi|449437446|ref|XP_004136503.1| PREDICTED: ubiquitin-conjugating enzyme E2 variant 1C-like [Cucumis sativus] gi|449526672|ref|XP_004170337.1|	sp|Q9SJ44|UEV1C_ARATH Ubiquitin-conjugating enzyme E2 variant 1C OS=Arabidopsis thaliana GN=UEV1C PE=1 SV=1	At2g36060| KOG0896 Ubiquitin-conjugating enzyme E2	--	AT2G36060.1	AT2G36060.1|GO:0031372 GO:0004842 GO:0005515 GO:0006301	--	--
TG_975	gi|590712842|ref|XP_007049474.1| Endomembrane protein 70 protein family [Theobroma cacao] gi|508701735|gb|EOX93631.1| Endomembrane	sp|F4JRE0|TMN12_ARATH Transmembrane 9 superfamily member 12 OS=Arabidopsis thaliana GN=TMN12 PE=2 SV=1	At4g12650| KOG1278 Endosomal membrane proteins, EMP70	--	AT4G12650.1	AT4G12650.1|GO:0005773 GO:0005794 GO:0016021 GO:0005886	MA_10163994g0020 Pab Picea abies GRAS family protein	--
TG_976	gi|661882333|emb|CDP13913.1| unnamed protein product [Coffea canephora]	sp|Q8GYH6|RTNLP_ARATH Reticulon-like protein B16 OS=Arabidopsis thaliana GN=RTNLB16 PE=2 SV=1	At2g15280| KOG1792 Reticulon	--	AT3G10915.3	AT3G10915.3|GO:0008150 GO:0005783	--	--
TG_977	gi|573941146|ref|XP_006652968.1| PREDICTED: protein IQ-DOMAIN 32-like [Oryza brachyantha]	sp|Q9FXI5|IQD32_ARATH Protein IQ-DOMAIN 32 OS=Arabidopsis thaliana GN=IQD32 PE=1 SV=3	--	--	AT1G19870.1	AT1G19870.1|GO:0005829 GO:0008150 GO:0005634 GO:0005516	--	--
TG_978	gi|255576756|ref|XP_002529265.1| 60S ribosomal protein L13, putative [Ricinus communis] gi|223531254|gb|EEF33097.1| 60S ribosomal	sp|P41129|RL132_BRANA 60S ribosomal protein L13-2 OS=Brassica napus PE=2 SV=1	At3g49010| KOG3295 60S Ribosomal protein L13	--	AT3G49010.5	AT3G49010.5|GO:0003735 GO:0006412 GO:0042254 GO:0022625	--	--
TG_980	gi|225432674|ref|XP_002282531.1| PREDICTED: probable prefoldin subunit 2-like isoform 2 [Vitis vinifera]	sp|Q9LJ98|PFD2_ARATH Probable prefoldin subunit 2 OS=Arabidopsis thaliana GN=At3g22480 PE=2 SV=1	At3g22480| KOG4098 Molecular chaperone Prefoldin, subunit 2	ko:K09549|PFDN2; prefoldin subunit 2	AT3G22480.1	--	--	--
TG_981	gi|645267380|ref|XP_008239043.1| PREDICTED: uncharacterized protein LOC103337652 [Prunus mume]	--	--	--	--	--	--	--
TG_982	gi|224058306|ref|XP_002299479.1| hypothetical protein POPTR_0001s10550g [Populus trichocarpa] gi|222846737|gb|EEE84284.1|	--	--	--	--	--	--	--
TG_983	gi|242035953|ref|XP_002465371.1| hypothetical protein SORBIDRAFT_01g037380 [Sorghum bicolor] gi|241919225|gb|EER92369.1|	--	At3g17040| KOG1124 FOG:TPR repeat	--	AT3G17040.1	AT3G17040.1|GO:0006417 GO:0009941 GO:0006396 GO:0009657	--	--
TG_984	gi|661882191|emb|CDP14167.1| unnamed protein product [Coffea canephora]	sp|Q8W4L0|CML49_ARATH Probable calcium-binding protein CML49 OS=Arabidopsis thaliana GN=CML49 PE=2 SV=1	At3g10300| KOG0037 Ca2+-binding protein, EF-Hand protein superfamily	ko:K13448|CML; calcium-binding protein CML	AT3G10300.3	AT3G10300.3|GO:0005575 GO:0008150 GO:0005509	--	--
TG_987	gi|225435024|ref|XP_002284215.1| PREDICTED: RNA and export factor-binding protein 2 [Vitis vinifera] gi|297746115|emb|CBI16171.3|	sp|Q8L773|THO4A_ARATH THO complex subunit 4A OS=Arabidopsis thaliana GN=ALY1 PE=1 SV=1	At5g59950| KOG0533 RRM motif-containing protein	ko:K12881|THOC4, ALY; THO complex subunit 4	AT5G59950.5	--	--	--
TG_988	gi|643705184|gb|KDP21801.1| hypothetical protein JCGZ_00588 [Jatropha curcas]	sp|P41129|RL132_BRANA 60S ribosomal protein L13-2 OS=Brassica napus PE=2 SV=1	At3g49010| KOG3295 60S Ribosomal protein L13	--	AT3G49010.5	AT3G49010.5|GO:0003735 GO:0006412 GO:0042254 GO:0022625	--	--
TG_989	gi|388484123|emb|CCH85655.1| protein of unknown function [Modestobacter marinus]	--	--	--	--	--	--	--
TG_990	gi|242035395|ref|XP_002465092.1| hypothetical protein SORBIDRAFT_01g031950 [Sorghum bicolor] gi|241918946|gb|EER92090.1|	sp|Q9STX2|VEP1_ARATH 3-oxo-Delta(4,5)-steroid 5-beta-reductase OS=Arabidopsis thaliana GN=VEP1 PE=1 SV=1	--	--	AT4G24220.1	AT4G24220.1|GO:0005575 GO:0010051 GO:0009611	--	--
TG_991	gi|573951425|ref|XP_006657996.1| PREDICTED: transcription elongation factor 1 homolog [Oryza brachyantha]	sp|Q8LHP0|ELOF1_ORYSJ Transcription elongation factor 1 homolog OS=Oryza sativa subsp. japonica GN=Os07g0631100 PE=3 SV=1	YKL160w| KOG3214 Uncharacterized Zn ribbon-containing protein	--	AT5G46030.1	AT5G46030.1|GO:0005575 GO:0003674 GO:0008150	MDP0000268133 Mdo Malus domestica GroES-like zinc-binding alcohol dehydrogenase family protein	--
TG_992	gi|293336738|ref|NP_001168686.1| uncharacterized LOC100382475 [Zea mays] gi|223950221|gb|ACN29194.1| unknown [Zea mays] gi|413955029|gb|AFW87678.1|	sp|Q8GXZ3|Y5102_ARATH Serine/threonine-protein kinase At5g01020 OS=Arabidopsis thaliana GN=At5g01020 PE=1 SV=1	At2g07180| KOG1187 Serine/threonine protein kinase	--	AT2G07180.2	--	mrna01596.1-v1.0-hybrid Fve Fragaria vesca Protein kinase superfamily protein	--
TG_993	gi|641839528|gb|KDO58457.1| hypothetical protein CISIN_1g0468081mg, partial [Citrus sinensis]	sp|Q31JY3|SYT_SYNE7 Threonine--tRNA ligase OS=Synechococcus elongatus (strain PCC 7942) GN=thrS PE=3 SV=1	--	--	AT2G04842.1	AT2G04842.1|GO:0006435 GO:0009793 GO:0004829 GO:0005739 GO:0009507	--	--
TG_994	gi|56481281|gb|AAV92271.1| early response to dehydration 15-like protein [Pseudotsuga menziesii var. menziesii] gi|56481283|gb|AAV92272.1|	sp|Q94AR4|CID2_ARATH Polyadenylate-binding protein-interacting protein 2 OS=Arabidopsis thaliana GN=CID2 PE=2 SV=1	--	--	AT4G14270.1	AT4G14270.1|GO:0005575 GO:0003674 GO:0008150	--	--
TG_995	gi|586762064|ref|XP_006854593.1| hypothetical protein AMTR_s00030p00124490 [Amborella trichopoda] gi|548858279|gb|ERN16060.1|	sp|Q9ZS97|AB8I_ARATH UPF0051 protein ABCI8, chloroplastic OS=Arabidopsis thaliana GN=ABCI8 PE=2 SV=1	--	ko:K09014|sufB; Fe-S cluster assembly protein SufB	AT4G04770.1	AT4G04770.1|GO:0042626 GO:0009507 GO:0006879 GO:0005515 GO:0016226	--	--
TG_996	gi|514720343|ref|XP_004954462.1| PREDICTED: DEAD-box ATP-dependent RNA helicase 48-like [Setaria italica]	sp|Q6K7R9|RH48_ORYSJ DEAD-box ATP-dependent RNA helicase 48 OS=Oryza sativa subsp. japonica GN=Os02g0826100 PE=2 SV=1	At2g07750| KOG0342 ATP-dependent RNA helicase pitchoune	--	AT2G07750.1	AT2G07750.1|GO:0009507 GO:0003676 GO:0008026 GO:0005524	--	--
TG_998	gi|657942744|ref|XP_008393597.1| PREDICTED: uncharacterized protein LOC103455751 [Malus domestica] gi|657942746|ref|XP_008393671.1|	--	--	--	AT4G11610.1	AT4G11610.1|GO:0005575 GO:0003674 GO:0008150	--	--
TG_999	gi|657942744|ref|XP_008393597.1| PREDICTED: uncharacterized protein LOC103455751 [Malus domestica] gi|657942746|ref|XP_008393671.1|	--	--	--	AT4G11610.1	AT4G11610.1|GO:0005575 GO:0003674 GO:0008150	--	--
TG_1000	gi|50404477|gb|AAT76903.1| IAA type protein [Elaeis guineensis] Length=211	sp|Q5VRD1|IAA1_ORYSJ Auxin-responsive protein IAA1 OS=Oryza sativa subsp. japonica GN=IAA1 PE=2 SV=1	--	--	AT3G04730.1	AT3G04730.1|GO:0009733 GO:0003700	--	--
TG_1001	gi|566178812|ref|XP_006382216.1| serine/threonine/tyrosine kinase family protein [Populus trichocarpa] gi|118488096|gb|ABK95868.1|	sp|Q2MHE4|HT1_ARATH Serine/threonine-protein kinase HT1 OS=Arabidopsis thaliana GN=HT1 PE=1 SV=1	At4g31170| KOG0192 Tyrosine kinase specific for activated (GTP-bound) p21cdc42Hs	--	AT2G24360.1	AT2G24360.1|GO:0006468 GO:0004712 GO:0004713 GO:0005886	mrna27940.1-v1.0-hybrid Fve Fragaria vesca Protein kinase superfamily protein	--
TG_1002	gi|297814221|ref|XP_002874994.1| hypothetical protein ARALYDRAFT_912116 [Arabidopsis lyrata subsp. lyrata] gi|297320831|gb|EFH51253.1|	sp|O04616|CUT1A_ARATH Protein CURVATURE THYLAKOID 1A, chloroplastic OS=Arabidopsis thaliana GN=CURT1A PE=1 SV=1	--	--	AT4G01150.1	AT4G01150.1|GO:0008150 GO:0009941 GO:0010287 GO:0009535 GO:0003674	--	--
TG_1004	gi|514792001|ref|XP_004972466.1| PREDICTED: uncharacterized protein LOC101769924 [Setaria italica]	--	--	--	AT1G10280.1	AT1G10280.1|GO:0005575 GO:0003674 GO:0008150	estExt_fgenesh3_pg.C_130070 Cnc Chlorella sp. NC64A SBP family protein	--
TG_1010	gi|590630845|ref|XP_007027394.1| Aminopeptidase-like protein AC3.5 [Theobroma cacao] gi|508715999|gb|EOY07896.1| Aminopeptidase-like	--	--	--	AT3G09860.1	AT3G09860.1|GO:0005575 GO:0003674 GO:0008150	--	--
TG_1011	gi|488471790|ref|WP_002515460.1| MULTISPECIES: TetR family transcriptional regulator [Propionibacterium] gi|50842317|ref|YP_055544.1|	--	--	--	--	--	--	--
TG_1012	gi|567192925|ref|XP_006405318.1| hypothetical protein EUTSA_v10027977mg [Eutrema salsugineum] gi|567192928|ref|XP_006405319.1|	sp|P35131|UBC8_ARATH Ubiquitin-conjugating enzyme E2 8 OS=Arabidopsis thaliana GN=UBC8 PE=1 SV=1	At5g41700| KOG0417 Ubiquitin-protein ligase	ko:K06689|UBE2D, UBC4, UBC5; ubiquitin-conjugating enzyme E2 D [EC:2.3.2.23]	AT5G41700.5	--	EMT28005 Ata Aegilops tauschii MYB_related family protein	--
TG_1013	gi|586779640|ref|XP_006858581.1| hypothetical protein AMTR_s00071p00186380 [Amborella trichopoda] gi|548862690|gb|ERN20048.1|	sp|Q39019|KSG10_ARATH Shaggy-related protein kinase kappa OS=Arabidopsis thaliana GN=ASK10 PE=2 SV=2	At1g09840| KOG0658 Glycogen synthase kinase-3	--	AT1G57870.3	--	PH01000133G1180 Phe Phyllostachys heterocycla C3H family protein	--
TG_1015	gi|357465343|ref|XP_003602953.1| GLABRA2 expression modulator [Medicago truncatula] gi|355492001|gb|AES73204.1| FH protein	sp|Q8S8F8|GEM_ARATH GLABRA2 expression modulator OS=Arabidopsis thaliana GN=GEM PE=1 SV=1	--	--	AT2G22475.1	AT2G22475.1|GO:0048765 GO:0005575 GO:0003674 GO:0051567 GO:0010482 GO:0010026	MDP0000266040 Mdo Malus domestica GRAM domain family protein	--
TG_1018	gi|566159143|ref|XP_002302707.2| transducin family protein [Populus trichocarpa] gi|550345476|gb|EEE81980.2| transducin family	sp|Q54QU5|WDR89_DICDI WD repeat-containing protein 89 homolog OS=Dictyostelium discoideum GN=wdr89 PE=3 SV=1	At2g47790| KOG1188 WD40 repeat protein	--	AT2G47790.1	AT2G47790.1|GO:0008150 GO:0080008 GO:0000166	--	--
TG_1019	gi|47497364|dbj|BAD19403.1| unknown protein [Oryza sativa Japonica Group]	--	--	--	AT4G24610.1	AT4G24610.1|GO:0003674 GO:0008150 GO:0005886	Bra037494 Bra Brassica rapa MYB_related family protein	--
TG_1020	gi|115459368|ref|NP_001053284.1| Os04g0510200 [Oryza sativa Japonica Group] gi|113564855|dbj|BAF15198.1| Os04g0510200, partial	sp|Q9FUY2|LEUNG_ARATH Transcriptional corepressor LEUNIG OS=Arabidopsis thaliana GN=LUG PE=1 SV=2	At4g32551| KOG0266 WD40 repeat-containing protein	--	AT4G32551.1	AT4G32551.1|GO:0016481 GO:0005634 GO:0046982 GO:0009908 GO:0016564	--	--
TG_1021	gi|590622072|ref|XP_007024947.1| N-terminal nucleophile aminohydrolases (Ntn hydrolases) superfamily protein isoform 1 [Theobroma	sp|Q10KF0|PSA2_ORYSJ Proteasome subunit alpha type-2 OS=Oryza sativa subsp. japonica GN=PAB1 PE=2 SV=1	At1g16470| KOG0181 20S proteasome, regulatory subunit alpha type PSMA2/PRE8	ko:K02726|PSMA2; 20S proteasome subunit alpha 2 [EC:3.4.25.1]	AT1G16470.2	AT1G16470.2|GO:0008233 GO:0006511 GO:0005839	--	--
TG_1022	gi|125550952|gb|EAY96661.1| hypothetical protein OsI_18575 [Oryza sativa Indica Group]	sp|Q10XL4|SYR_TRIEI Arginine--tRNA ligase OS=Trichodesmium erythraeum (strain IMS101) GN=argS PE=3 SV=1	At4g26300| KOG4426 Arginyl-tRNA synthetase	ko:K01887|RARS, argS; arginyl-tRNA synthetase [EC:6.1.1.19]	AT4G26300.1	AT4G26300.1|GO:0004814 GO:0006420 GO:0005739 GO:0009793 GO:0005524 GO:0009507	EMS48478 Tur Triticum urartu B3 family protein	--
TG_1023	gi|514747336|ref|XP_004961342.1| PREDICTED: chaperone protein dnaJ 10-like isoform X1 [Setaria italica] gi|514747340|ref|XP_004961343.1|	sp|Q8GYX8|DNJ10_ARATH Chaperone protein dnaJ 10 OS=Arabidopsis thaliana GN=ATJ10 PE=2 SV=2	At4g39150| KOG0691 Molecular chaperone (DnaJ superfamily)	--	AT4G39150.2	--	ObartAA03S_FGP31756 Oba Oryza barthii NAC family protein	--
TG_1025	gi|225423704|ref|XP_002277425.1| PREDICTED: 60S ribosomal protein L27-3 isoform 1 [Vitis vinifera]	sp|P51419|RL273_ARATH 60S ribosomal protein L27-3 OS=Arabidopsis thaliana GN=RPL27C PE=2 SV=2	At4g15000| KOG3418 60S ribosomal protein L27	ko:K02901|RP-L27e, RPL27; large subunit ribosomal protein L27e	AT4G15000.1	AT4G15000.1|GO:0003735 GO:0006412 GO:0022625	MDP0000289554 Mdo Malus domestica GRAS family transcription factor	--
TG_1027	gi|356552697|ref|XP_003544699.1| PREDICTED: aldehyde dehydrogenase family 3 member H1-like isoformX2 [Glycine max]	sp|Q70DU8|AL3H1_ARATH Aldehyde dehydrogenase family 3 member H1 OS=Arabidopsis thaliana GN=ALDH3H1 PE=1 SV=2	At1g44170| KOG2456 Aldehyde dehydrogenase	ko:K00128|E1.2.1.3; aldehyde dehydrogenase (NAD+) [EC:1.2.1.3]	AT1G44170.2	AT1G44170.2|GO:0009536 GO:0004028 GO:0005783 GO:0009737 GO:0009269 GO:0009651 GO:0004029	MDP0000606021 Mdo Malus domestica aldehyde dehydrogenase 11A3	--
TG_1028	gi|225442615|ref|XP_002284539.1| PREDICTED: thylakoid membrane phosphoprotein 14 kDa, chloroplastic isoform 2 [Vitis vinifera]	sp|Q9M812|CUT1C_ARATH Protein CURVATURE THYLAKOID 1C, chloroplastic OS=Arabidopsis thaliana GN=CURT1C PE=1 SV=1	--	--	AT1G52220.1	AT1G52220.1|GO:0009535 GO:0008150 GO:0003674	--	--
TG_1031	gi|218193731|gb|EEC76158.1| hypothetical protein OsI_13460 [Oryza sativa Indica Group]	--	--	--	AT4G14160.2	AT4G14160.2|GO:0006888 GO:0005215 GO:0006886 GO:0008270 GO:0005515 GO:0030127	--	--
TG_1033	gi|514820734|ref|XP_004985053.1| PREDICTED: U-box domain-containing protein 21-like [Setaria italica]	sp|Q5PNY6|PUB21_ARATH U-box domain-containing protein 21 OS=Arabidopsis thaliana GN=PUB21 PE=2 SV=1	--	--	AT5G37490.1	AT5G37490.1|GO:0004842 GO:0005488 GO:0000151 GO:0010200	--	--
TG_1034	gi|568824780|ref|XP_006466772.1| PREDICTED: uncharacterized protein LOC102620496 isoform X1 [Citrus sinensis]	--	--	--	AT5G65650.1	AT5G65650.1|GO:0005575 GO:0003674 GO:0008150	--	--
TG_1035	gi|225452352|ref|XP_002274778.1| PREDICTED: pescadillo homolog [Vitis vinifera] gi|296087615|emb|CBI34871.3| unnamed protein	--	--	--	--	--	--	--
TG_1036	gi|643730691|gb|KDP38123.1| hypothetical protein JCGZ_04766 [Jatropha curcas]	--	--	--	--	--	PDK_30s847161g004 Pda Phoenix dactylifera ARR-B family protein	--
TG_1039	gi|573943443|ref|XP_006654094.1| PREDICTED: uncharacterized protein LOC102706750 [Oryza brachyantha]	sp|Q2VZE7|APAG_MAGSA Protein ApaG OS=Magnetospirillum magneticum (strain AMB-1 / ATCC 700264) GN=apaG PE=3 SV=1	7296747| KOG4408 Putative Mg2+ and Co2+ transporter CorD	ko:K06195|apaG; ApaG protein	AT1G06110.1	AT1G06110.1|GO:0008150 GO:0019005 GO:0005515	mrna21668.1-v1.0-hybrid Fve Fragaria vesca SKP1/ASK-interacting protein 16	--
TG_1040	gi|460406886|ref|XP_004248889.1| PREDICTED: uncharacterized protein LOC101259790 [Solanum lycopersicum]	--	--	--	--	--	--	--
TG_1042	gi|643739710|gb|KDP45448.1| hypothetical protein JCGZ_09697 [Jatropha curcas]	--	At3g28600| KOG0743 AAA+-type ATPase	--	AT3G28600.1	AT3G28600.1|GO:0005524 GO:0016887 GO:0012505	--	--
TG_1043	gi|659084252|ref|XP_008442791.1| PREDICTED: peroxiredoxin-2E-2, chloroplastic [Cucumis melo]	sp|Q69TY4|PR2E1_ORYSJ Peroxiredoxin-2E-1, chloroplastic OS=Oryza sativa subsp. japonica GN=PRXIIE-1 PE=2 SV=1	At3g52960| KOG0541 Alkyl hydroperoxide reductase/peroxiredoxin	--	AT3G52960.1	AT3G52960.1|GO:0009579 GO:0009570 GO:0016209 GO:0042742 GO:0009505 GO:0016491	--	--
TG_1044	gi|460408479|ref|XP_004249672.1| PREDICTED: heme-binding-like protein At3g10130, chloroplastic-like [Solanum lycopersicum]	sp|Q9SR77|HBPL1_ARATH Heme-binding-like protein At3g10130, chloroplastic OS=Arabidopsis thaliana GN=At3g10130 PE=2 SV=1	--	--	AT2G37970.1	AT2G37970.1|GO:0005488 GO:0010017	ObartAA03S_FGP24804 Oba Oryza barthii FAR1 family protein	--
TG_1045	gi|567862364|ref|XP_006423836.1| hypothetical protein CICLE_v10029256mg [Citrus clementina] gi|557525770|gb|ESR37076.1| hypothetical	sp|Q9FTZ2|EBP_ORYSJ Probable 3-beta-hydroxysteroid-Delta(8),Delta(7)-isomerase OS=Oryza sativa subsp. japonica GN=Os01g0103600 PE=2 SV=1	At1g20050| KOG4826 C-8,7 sterol isomerase	ko:K01824|EBP; cholestenol Delta-isomerase [EC:5.3.3.5]	AT1G20050.1	AT1G20050.1|GO:0016126 GO:0000247	--	--
TG_1046	gi|587873083|gb|EXB62285.1| hypothetical protein L484_022173 [Morus notabilis]	sp|Q8GZA8|ULT1_ARATH Protein ULTRAPETALA 1 OS=Arabidopsis thaliana GN=ULT1 PE=1 SV=1	--	--	AT4G28190.1	AT4G28190.1|GO:0010582 GO:0005634 GO:0005829 GO:0010081 GO:0010080	--	--
TG_1048	gi|225429228|ref|XP_002263457.1| PREDICTED: heat shock 70 kDa protein, mitochondrial-like [Vitis vinifera]	sp|Q01899|HSP7M_PHAVU Heat shock 70 kDa protein, mitochondrial OS=Phaseolus vulgaris PE=1 SV=1	At5g09590| KOG0102 Molecular chaperones mortalin/PBP74/GRP75, HSP70 superfamily	ko:K04043|dnaK; molecular chaperone DnaK	AT5G09590.1	AT5G09590.1|GO:0005759 GO:0009615 GO:0006457 GO:0009408	--	--
TG_1050	gi|663441751|gb|AIF28286.1| PIN-like protein, partial [Xerophyta villosa]	sp|Q5SMQ9|PIN1_ORYSJ Auxin efflux carrier component 1 OS=Oryza sativa subsp. japonica GN=PIN1 PE=2 SV=1	--	ko:K13947|PIN; auxin efflux carrier family	AT1G73590.1	AT1G73590.1|GO:0005737 GO:0010338 GO:0045177 GO:0010051 GO:0005215 GO:0009630 GO:0010358 GO:0048364 GO:0009926 GO:0009925 GO:0009640	--	--
TG_1051	gi|480360226|gb|AGJ84410.1| beta-ketoacyl-ACP synthase I [Cocos nucifera]	sp|P23902|KASC1_HORVU 3-oxoacyl-[acyl-carrier-protein] synthase I, chloroplastic OS=Hordeum vulgare GN=KAS12 PE=1 SV=1	At5g46290| KOG1394 3-oxoacyl-(acyl-carrier-protein) synthase (I and II)	ko:K09458|fabF; 3-oxoacyl-[acyl-carrier-protein] synthase II [EC:2.3.1.179]	AT5G46290.1	AT5G46290.1|GO:0004312	--	--
TG_1053	gi|225450765|ref|XP_002283649.1| PREDICTED: 40S ribosomal protein S21 isoform 1 [Vitis vinifera] gi|296089706|emb|CBI39525.3|	sp|P35687|RS21_ORYSJ 40S ribosomal protein S21 OS=Oryza sativa subsp. japonica GN=RPS21 PE=3 SV=1	At5g27700| KOG3486 40S ribosomal protein S21	ko:K02971|RP-S21e, RPS21; small subunit ribosomal protein S21e	AT5G27700.1	AT5G27700.1|GO:0003735 GO:0006412 GO:0022627 GO:0042254	--	--
TG_1054	gi|587942134|gb|EXC28687.1| hypothetical protein L484_006983 [Morus notabilis]	--	--	--	AT4G29310.1	AT4G29310.1|GO:0003674 GO:0008150 GO:0009505	--	--
TG_1055	gi|242082027|ref|XP_002445782.1| hypothetical protein SORBIDRAFT_07g025710 [Sorghum bicolor] gi|241942132|gb|EES15277.1|	--	--	--	--	--	--	--
TG_1056	gi|359806124|ref|NP_001241191.1| uncharacterized protein LOC100799919 [Glycine max] gi|571485007|ref|XP_006589718.1| PREDICTED:	sp|Q9M4T8|PSA5_SOYBN Proteasome subunit alpha type-5 OS=Glycine max GN=PAE1 PE=1 SV=1	At3g14290| KOG0176 20S proteasome, regulatory subunit alpha type PSMA5/PUP2	ko:K02729|PSMA5; 20S proteasome subunit alpha 5 [EC:3.4.25.1]	AT3G14290.1	AT3G14290.1|GO:0008233 GO:0006511 GO:0005839	--	--
TG_1057	gi|371910375|dbj|BAL44282.1| lectin [Lysichiton camtschatcensis] Length=267	sp|Q9FV99|LEC2_CROVR Mannose-specific lectin 2 OS=Crocus vernus GN=LECCVA2 PE=1 SV=1	--	--	--	--	--	--
TG_1058	gi|388497038|gb|AFK36585.1| unknown [Lotus japonicus] Length=244	sp|Q40977|MDAR_PEA Monodehydroascorbate reductase OS=Pisum sativum PE=1 SV=1	At5g03630| KOG1336 Monodehydroascorbate/ferredoxin reductase	--	AT5G03630.1	AT5G03630.1|GO:0005829 GO:0016656	--	--
TG_1059	gi|388497038|gb|AFK36585.1| unknown [Lotus japonicus] Length=244	sp|Q40977|MDAR_PEA Monodehydroascorbate reductase OS=Pisum sativum PE=1 SV=1	At5g03630| KOG1336 Monodehydroascorbate/ferredoxin reductase	--	AT5G03630.1	AT5G03630.1|GO:0005829 GO:0016656	--	--
TG_1063	gi|297740514|emb|CBI30696.3| unnamed protein product [Vitis vinifera] Length=654	sp|C0LGQ4|MRH1_ARATH Probable LRR receptor-like serine/threonine-protein kinase MRH1 OS=Arabidopsis thaliana GN=MRH1 PE=2 SV=1	--	--	AT4G18640.1	AT4G18640.1|GO:0007169 GO:0006468 GO:0048765 GO:0005524 GO:0004674	GSMUA_Achr5P10740_001 Mac Musa acuminata LBD family protein	--
TG_1064	gi|125524094|gb|EAY72208.1| hypothetical protein OsI_00059 [Oryza sativa Indica Group]	sp|Q8W250|DXR_ORYSJ 1-deoxy-D-xylulose 5-phosphate reductoisomerase, chloroplastic OS=Oryza sativa subsp. japonica GN=DXR PE=2 SV=2	--	ko:K00099|dxr; 1-deoxy-D-xylulose-5-phosphate reductoisomerase [EC:1.1.1.267]	AT5G62790.1	AT5G62790.1|GO:0019288 GO:0009507 GO:0030604	--	--
TG_1065	gi|567862470|ref|XP_006423889.1| hypothetical protein CICLE_v10029548mg [Citrus clementina] gi|557525823|gb|ESR37129.1| hypothetical	sp|Q9SZC9|HMA6_ARATH Copper-transporting ATPase PAA1, chloroplastic OS=Arabidopsis thaliana GN=PAA1 PE=2 SV=1	At4g33520| KOG0207 Cation transport ATPase	--	AT4G33520.2	AT4G33520.2|GO:0009941 GO:0005375 GO:0015662 GO:0009767	--	--
TG_1067	gi|587900943|gb|EXB89231.1| putative isoaspartyl peptidase/L-asparaginase 2 [Morus notabilis]	sp|Q8GXG1|ASPGB_ARATH Probable isoaspartyl peptidase/L-asparaginase 2 OS=Arabidopsis thaliana GN=At3g16150 PE=2 SV=2	At3g16150| KOG1592 Asparaginase	ko:K13051|iaaA, ASRGL1; beta-aspartyl-peptidase (threonine type) [EC:3.4.19.5]	AT3G16150.1	AT3G16150.1|GO:0005575 GO:0006516 GO:0004067	--	--
TG_1069	gi|661892488|emb|CDP03646.1| unnamed protein product [Coffea canephora]	--	--	--	AT3G22530.1	AT3G22530.1|GO:0003674 GO:0008150 GO:0005886	--	--
TG_1070	gi|470126775|ref|XP_004299358.1| PREDICTED: uncharacterized protein LOC101304576 [Fragaria vesca subsp. vesca]	--	--	--	AT5G62440.1	AT5G62440.1|GO:0009790 GO:0005634 GO:0003674 GO:0051302 GO:0017126	GSMUA_Achr8P12010_001 Mac Musa acuminata TCP family protein	--
TG_1071	gi|573951403|ref|XP_006657985.1| PREDICTED: E3 ubiquitin-protein ligase RKP-like isoform X1 [Oryza brachyantha] gi|573951405|ref|XP_006657986.1|	sp|Q9SIZ8|RKP_ARATH E3 ubiquitin-protein ligase RKP OS=Arabidopsis thaliana GN=RKP PE=2 SV=2	At2g22010| KOG4692 Predicted E3 ubiquitin ligase	--	AT2G22010.1	AT2G22010.1|GO:0051603 GO:0051726 GO:0008270 GO:0005515 GO:0009615	--	--
TG_1072	gi|566147964|ref|XP_002298073.2| hypothetical protein POPTR_0001s08640g [Populus trichocarpa] gi|550346846|gb|EEE82878.2|	sp|Q0JAW2|SPXM2_ORYSJ SPX domain-containing membrane protein Os04g0573000 OS=Oryza sativa subsp. japonica GN=Os04g0573000 PE=2 SV=2	At4g11810_2| KOG2325 Predicted transporter/transmembrane protein	--	AT4G22990.2	--	--	--
TG_1073	gi|567900636|ref|XP_006442806.1| hypothetical protein CICLE_v10022278mg [Citrus clementina] gi|557545068|gb|ESR56046.1| hypothetical	sp|Q9SKB2|SBIR1_ARATH Leucine-rich repeat receptor-like serine/threonine/tyrosine-protein kinase SOBIR1 OS=Arabidopsis thaliana GN=SOBIR1 PE=1 SV=1	--	--	AT2G31880.1	AT2G31880.1|GO:0007169 GO:0006468 GO:0005886 GO:0005524 GO:0004674	mrna27137.1-v1.0-hybrid Fve Fragaria vesca SH2 domain protein B	--
TG_1074	gi|356516603|ref|XP_003526983.1| PREDICTED: leucine-rich repeat receptor-like serine/threonine/tyrosine-protein kinase SOBIR1-like	sp|Q9SKB2|SBIR1_ARATH Leucine-rich repeat receptor-like serine/threonine/tyrosine-protein kinase SOBIR1 OS=Arabidopsis thaliana GN=SOBIR1 PE=1 SV=1	--	--	AT2G31880.1	AT2G31880.1|GO:0007169 GO:0006468 GO:0005886 GO:0005524 GO:0004674	--	--
TG_1076	gi|641854855|gb|KDO73649.1| hypothetical protein CISIN_1g0161871mg, partial [Citrus sinensis]	sp|Q3SZK1|AAMP_BOVIN Angio-associated migratory cell protein OS=Bos taurus GN=AAMP PE=2 SV=1	At1g71840| KOG0296 Angio-associated migratory cell protein (contains WD40 repeats)	--	AT1G71840.1	AT1G71840.1|GO:0005834 GO:0008150 GO:0000166	MDP0000288624 Mdo Malus domestica Transducin/WD40 repeat-like superfamily protein	--
TG_1078	gi|586670514|ref|XP_006836804.1| hypothetical protein AMTR_s00099p00026630 [Amborella trichopoda] gi|548839368|gb|ERM99657.1|	sp|F4I114|Y1960_ARATH Probable serine/threonine-protein kinase At1g09600 OS=Arabidopsis thaliana GN=At1g09600 PE=3 SV=1	At1g33770| KOG0600 Cdc2-related protein kinase	--	AT1G33770.1	AT1G33770.1|GO:0005575 GO:0004674 GO:0006468 GO:0005524	--	--
TG_1079	gi|115466224|ref|NP_001056711.1| Os06g0133800 [Oryza sativa Japonica Group] gi|113594751|dbj|BAF18625.1| Os06g0133800, partial	sp|Q7SIC9|TKTC_MAIZE Transketolase, chloroplastic OS=Zea mays PE=1 SV=1	At2g45290| KOG0523 Transketolase	ko:K00615|E2.2.1.1, tktA, tktB; transketolase [EC:2.2.1.1]	AT2G45290.1	AT2G45290.1|GO:0046686 GO:0009570 GO:0004802	Can002796 Can Capsicum annuum MYB_related family protein	--
TG_1080	gi|587847951|gb|EXB38258.1| Subtilisin-like protease [Morus notabilis] Length=787	sp|O65351|SUBL_ARATH Subtilisin-like protease OS=Arabidopsis thaliana GN=ARA12 PE=1 SV=1	--	--	AT3G14240.1	AT3G14240.1|GO:0004252 GO:0012505 GO:0043086 GO:0042802 GO:0006508	OpuncBB_FGP24461 Opu Oryza punctata G2-like family protein	--
TG_1081	gi|475617829|gb|EMT30262.1| GDSL esterase/lipase CPRD49 [Aegilops tauschii]	sp|Q9SRM5|CPR49_ARATH GDSL esterase/lipase CPRD49 OS=Arabidopsis thaliana GN=CPRD49 PE=2 SV=1	At3g11210| KOG3035 Isoamyl acetate-hydrolyzing esterase	--	AT3G11210.1	AT3G11210.1|GO:0004091 GO:0005575 GO:0006629	--	--
TG_1083	gi|643736648|gb|KDP42938.1| hypothetical protein JCGZ_23880 [Jatropha curcas]	--	At5g20930| KOG1151 Tousled-like protein kinase	--	AT5G20935.1	AT5G20935.1|GO:0003674 GO:0008150	--	--
TG_1084	gi|189190756|ref|XP_001931717.1| phosphoenolpyruvate carboxykinase [Pyrenophora tritici-repentis Pt-1C-BFP] gi|187973323|gb|EDU40822.1|	sp|Q7RVS9|PCKA_NEUCR Phosphoenolpyruvate carboxykinase [ATP] OS=Neurospora crassa (strain ATCC 24698 / 74-OR23-1A / CBS 708.71 / DSM 1257 / FGSC 987) GN=acu-6 PE=3 SV=2	--	--	AT4G37870.1	AT4G37870.1|GO:0004612 GO:0005634 GO:0005829 GO:0005524 GO:0006094	--	--
TG_1085	gi|657374188|gb|KEH19791.1| ubiquitin-conjugating enzyme [Medicago truncatula]	sp|P25866|UBC2_WHEAT Ubiquitin-conjugating enzyme E2 2 OS=Triticum aestivum GN=UBC2 PE=1 SV=1	At2g02760| KOG0419 Ubiquitin-protein ligase	--	AT2G02760.1	AT2G02760.1|GO:0009650 GO:0033523 GO:0006511 GO:0004842 GO:0010228	EMT28005 Ata Aegilops tauschii MYB_related family protein	--
TG_1086	gi|643712203|gb|KDP25631.1| hypothetical protein JCGZ_20787 [Jatropha curcas]	sp|B4F2V2|TAL_PROMH Transaldolase OS=Proteus mirabilis (strain HI4320) GN=tal PE=3 SV=1	At1g12230| KOG2772 Transaldolase	ko:K00616|E2.2.1.2, talA, talB; transaldolase [EC:2.2.1.2]	AT1G12230.1	AT1G12230.1|GO:0004801 GO:0005975 GO:0009507	--	--
TG_1088	gi|9230281|gb|AAF85800.1| 60S ribosomal protein L2 [Nicotiana tabacum]	sp|P29766|RL8_SOLLC 60S ribosomal protein L8 OS=Solanum lycopersicum GN=RPL8 PE=2 SV=1	At4g36130| KOG2309 60s ribosomal protein L2/L8	--	AT4G36130.1	AT4G36130.1|GO:0005773 GO:0003735 GO:0005886 GO:0006412 GO:0022625	--	--
TG_1089	gi|449436277|ref|XP_004135919.1| PREDICTED: zinc finger A20 and AN1 domain-containing stress-associated protein 5-like [Cucumis	sp|Q9LHJ8|SAP5_ARATH Zinc finger A20 and AN1 domain-containing stress-associated protein 5 OS=Arabidopsis thaliana GN=SAP5 PE=2 SV=1	At3g12630| KOG3173 Predicted Zn-finger protein	--	AT3G12630.1	AT3G12630.1|GO:0005575 GO:0008150 GO:0008270 GO:0003677	Aan006516 Aan Artemisia annua MYB family protein	--
TG_1092	gi|449448034|ref|XP_004141771.1| PREDICTED: ras-related protein RABG3d-like isoform 2 [Cucumis sativus]	sp|Q9XER8|RAB7_GOSHI Ras-related protein Rab7 OS=Gossypium hirsutum GN=RAB7 PE=2 SV=1	At3g16100| KOG0394 Ras-related GTPase	--	AT3G16100.1	AT3G16100.1|GO:0005525	--	--
TG_1093	gi|449457576|ref|XP_004146524.1| PREDICTED: sugar phosphatase YfbT-like [Cucumis sativus]	sp|Q9X0Y1|P1254_THEMA Phosphorylated carbohydrates phosphatase TM_1254 OS=Thermotoga maritima (strain ATCC 43589 / MSB8 / DSM 3109 / JCM 10099) GN=TM_1254 PE=1 SV=1	At4g11570| KOG2914 Predicted haloacid-halidohydrolase and related hydrolases	--	AT4G11570.2	AT4G11570.2|GO:0005575 GO:0016787 GO:0008152	--	--
TG_1095	gi|460393644|ref|XP_004242419.1| PREDICTED: ER lumen protein retaining receptor-like [Solanum lycopersicum]	sp|Q86JE5|ERD2_DICDI ER lumen protein-retaining receptor OS=Dictyostelium discoideum GN=kdelr PE=3 SV=1	At3g25160| KOG3106 ER lumen protein retaining receptor	--	AT3G25160.1	AT3G25160.1|GO:0046923 GO:0015031 GO:0016021 GO:0004872 GO:0006621	--	--
TG_1096	gi|641834131|gb|KDO53132.1| hypothetical protein CISIN_1g043909mg, partial [Citrus sinensis]	sp|O04066|ACBP_RICCO Acyl-CoA-binding protein OS=Ricinus communis PE=3 SV=1	At1g31812| KOG0817 Acyl-CoA-binding protein	--	AT1G31812.1	AT1G31812.1|GO:0005829 GO:0050826 GO:0031210 GO:0000062 GO:0006869	MDP0000475808 Mdo Malus domestica Duplicated homeodomain-like superfamily protein	--
TG_1097	gi|470134948|ref|XP_004303298.1| PREDICTED: uncharacterized protein LOC101294482 [Fragaria vesca subsp. vesca]	sp|Q9LVZ7|PDCT1_ARATH Phosphatidylcholine:diacylglycerol cholinephosphotransferase 1 OS=Arabidopsis thaliana GN=ROD1 PE=1 SV=1	--	--	AT3G15820.1	AT3G15820.1|GO:0003674 GO:0008150	--	--
TG_1098	gi|643703902|gb|KDP20966.1| hypothetical protein JCGZ_21437 [Jatropha curcas]	sp|Q42877|RPB2_SOLLC DNA-directed RNA polymerase II subunit RPB2 OS=Solanum lycopersicum GN=RPB2 PE=2 SV=1	At4g21710| KOG0214 RNA polymerase II, second largest subunit	ko:K03010|RPB2, POLR2B; DNA-directed RNA polymerase II subunit RPB2 [EC:2.7.7.6]	AT4G21710.1	AT4G21710.1|GO:0006350 GO:0009793 GO:0005665 GO:0003899 GO:0003677	Bra020873 Bra Brassica rapa B3 family protein	--
TG_1099	gi|460365615|ref|XP_004228696.1| PREDICTED: E3 ubiquitin-protein ligase PUB23-like [Solanum lycopersicum]	sp|Q9SVC6|PUB22_ARATH E3 ubiquitin-protein ligase PUB22 OS=Arabidopsis thaliana GN=PUB22 PE=1 SV=1	--	--	AT3G52450.1	AT3G52450.1|GO:0010200 GO:0005829 GO:0002679 GO:0051865 GO:0009414 GO:0004842	--	--
TG_1102	gi|526117862|ref|NP_001267877.1| small basic intrinsic protein 1 [Vitis vinifera] gi|88604775|gb|ABD46741.1| small basic	sp|Q5VR89|SIP11_ORYSJ Aquaporin SIP1-1 OS=Oryza sativa subsp. japonica GN=SIP1-1 PE=2 SV=2	At5g18290| KOG0223 Aquaporin (major intrinsic protein family)	ko:K09875|SIP; aquaporin SIP	AT5G18290.2	--	--	--
TG_1105	gi|586675307|ref|XP_006838335.1| hypothetical protein AMTR_s00103p00148260 [Amborella trichopoda] gi|548840803|gb|ERN00904.1|	sp|P72749|TYPA_SYNY3 GTP-binding protein TypA/BipA homolog OS=Synechocystis sp. (strain PCC 6803 / Kazusa) GN=typA PE=3 SV=1	At5g13650| KOG0462 Elongation factor-type GTP-binding protein	--	AT5G13650.1	AT5G13650.1|GO:0009570 GO:0003746 GO:0003924 GO:0005525	Aan005344 Aan Artemisia annua WRKY family protein	--
TG_1106	gi|449469020|ref|XP_004152219.1| PREDICTED: DEAD-box ATP-dependent RNA helicase 24-like [Cucumis sativus]	sp|Q10MH8|RH24_ORYSJ DEAD-box ATP-dependent RNA helicase 24 OS=Oryza sativa subsp. japonica GN=Os03g0308500 PE=2 SV=1	At2g47330| KOG0339 ATP-dependent RNA helicase	ko:K12835|DDX42, SF3B125; ATP-dependent RNA helicase DDX42 [EC:3.6.4.13]	AT2G47330.1	AT2G47330.1|GO:0005575 GO:0008150 GO:0008026 GO:0003676 GO:0005524	--	--
TG_1107	gi|225430458|ref|XP_002285487.1| PREDICTED: UPF0480 protein At4g32130 [Vitis vinifera] gi|296082124|emb|CBI21129.3| unnamed	sp|Q8VY97|Y4213_ARATH ER membrane protein complex subunit 7 homolog OS=Arabidopsis thaliana GN=At4g32130 PE=2 SV=1	At2g25310| KOG3306 Predicted membrane protein	--	AT2G25310.1	AT2G25310.1|GO:0008150 GO:0030246 GO:0012505	--	--
TG_1108	gi|242090617|ref|XP_002441141.1| hypothetical protein SORBIDRAFT_09g021160 [Sorghum bicolor] gi|241946426|gb|EES19571.1|	sp|Q75HP9|AKT2_ORYSJ Potassium channel AKT2 OS=Oryza sativa subsp. japonica GN=Os05g0428700 PE=2 SV=1	At4g22200| KOG0498 K+-channel ERG and related proteins, contain PAS/PAC sensor domain	--	AT4G22200.1	AT4G22200.1|GO:0042391 GO:0030551 GO:0009737 GO:0005242 GO:0005515	--	--
TG_1109	gi|225423704|ref|XP_002277425.1| PREDICTED: 60S ribosomal protein L27-3 isoform 1 [Vitis vinifera]	sp|P51419|RL273_ARATH 60S ribosomal protein L27-3 OS=Arabidopsis thaliana GN=RPL27C PE=2 SV=2	At4g15000| KOG3418 60S ribosomal protein L27	--	AT4G15000.1	AT4G15000.1|GO:0003735 GO:0006412 GO:0022625	Ahy018720 Ahy Arachis hypogaea B3 family protein	--
TG_1112	gi|659096167|ref|XP_008448957.1| PREDICTED: replication factor C subunit 2 isoform X2 [Cucumis melo]	sp|Q7XRX1|RFC4_ORYSJ Replication factor C subunit 4 OS=Oryza sativa subsp. japonica GN=RFC4 PE=2 SV=2	At1g63160| KOG0991 Replication factor C, subunit RFC2	ko:K10755|RFC2_4; replication factor C subunit 2/4	AT1G63160.1	AT1G63160.1|GO:0003689 GO:0005663 GO:0006260 GO:0005524	MDP0000533379 Mdo Malus domestica ATPase family associated with various cellular activities (AAA)	--
TG_1113	gi|567207895|ref|XP_006409426.1| hypothetical protein EUTSA_v10022840mg [Eutrema salsugineum] gi|557110588|gb|ESQ50879.1|	sp|P0DH94|VATL5_ARATH V-type proton ATPase subunit c5 OS=Arabidopsis thaliana GN=VHA-c5 PE=2 SV=1	At4g38920| KOG0232 Vacuolar H+-ATPase V0 sector, subunits c/c'	ko:K02155|ATPeV0C, ATP6L; V-type H+-transporting ATPase 16kDa proteolipid subunit	AT4G34720.1	AT4G34720.1|GO:0015992 GO:0046961	--	--
TG_1114	gi|218188778|gb|EEC71205.1| hypothetical protein OsI_03119 [Oryza sativa Indica Group]	sp|Q9LV04|PAP14_ARATH Probable plastid-lipid-associated protein 14, chloroplastic OS=Arabidopsis thaliana GN=PAP14 PE=1 SV=1	At5g53450| KOG0594 Protein kinase PCTAIRE and related kinases	--	AT5G53450.2	AT5G53450.2|GO:0016301	--	--
TG_1115	gi|225436878|ref|XP_002273337.1| PREDICTED: uncharacterized protein LOC100240873 [Vitis vinifera] gi|296086680|emb|CBI32315.3|	--	--	--	AT2G48070.2	AT2G48070.2|GO:0009536 GO:0003674 GO:0002229 GO:0010729	--	--
TG_1116	gi|356550212|ref|XP_003543482.1| PREDICTED: uncharacterized protein LOC100814909 [Glycine max]	--	--	--	AT5G60680.1	AT5G60680.1|GO:0003674 GO:0008150	--	--
TG_1118	gi|573941921|ref|XP_006653348.1| PREDICTED: glycinetRNA ligase 1, mitochondrial-like, partial [Oryza brachyantha]	--	--	--	--	--	--	--
TG_1119	gi|568868565|ref|XP_006487557.1| PREDICTED: glycinetRNA ligase 1, mitochondrial-like [Citrus sinensis]	sp|O23627|SYGM1_ARATH Glycine--tRNA ligase 1, mitochondrial OS=Arabidopsis thaliana GN=GLYRS-1 PE=2 SV=1	At1g29880| KOG2298 Glycyl-tRNA synthetase and related class II tRNA synthetase	--	AT1G29880.1	AT1G29880.1|GO:0046686 GO:0006426 GO:0004820 GO:0005524 GO:0005739	--	--
TG_1120	gi|147794070|emb|CAN71162.1| hypothetical protein VITISV_015705 [Vitis vinifera]	sp|Q9FMA3|PEX5_ARATH Peroxisome biogenesis protein 5 OS=Arabidopsis thaliana GN=PEX5 PE=1 SV=1	At5g56290| KOG1125 TPR repeat-containing protein	--	AT5G56290.1	AT5G56290.1|GO:0009733 GO:0006625 GO:0005052 GO:0005515	--	--
TG_1121	gi|661897767|emb|CDO97734.1| unnamed protein product [Coffea canephora]	sp|Q9FWR2|AVPX_ARATH Pyrophosphate-energized membrane proton pump 3 OS=Arabidopsis thaliana GN=AVPL2 PE=3 SV=1	--	ko:K01507|ppa; inorganic pyrophosphatase [EC:3.6.1.1]	AT1G16780.1	AT1G16780.1|GO:0005773 GO:0015992 GO:0009678 GO:0004427	--	--
TG_1122	gi|590625465|ref|XP_007025891.1| Uncharacterized protein isoform 2 [Theobroma cacao] gi|508781257|gb|EOY28513.1| Uncharacterized	--	--	--	AT1G61667.1	AT1G61667.1|GO:0003674 GO:0008150 GO:0012505	--	--
TG_1123	gi|296090626|emb|CBI41010.3| unnamed protein product [Vitis vinifera] Length=154	--	--	--	AT1G61667.1	AT1G61667.1|GO:0003674 GO:0008150 GO:0012505	--	--
TG_1126	gi|657971885|ref|XP_008377730.1| PREDICTED: pre-mRNA-splicing factor syf2 [Malus domestica]	sp|Q6DGP2|SYF2_DANRE Pre-mRNA-splicing factor syf2 OS=Danio rerio GN=syf2 PE=2 SV=1	At2g16860| KOG2609 Cyclin D-interacting protein GCIP	--	AT2G16860.1	AT2G16860.1|GO:0005575 GO:0003674 GO:0008150	--	--
TG_1127	gi|189197635|ref|XP_001935155.1| NADP-dependent leukotriene B4 12-hydroxydehydrogenase [Pyrenophora tritici-repentis Pt-1C-BFP]	sp|Q9C0Y6|YKM8_SCHPO Zinc-type alcohol dehydrogenase-like protein PB24D3.08c OS=Schizosaccharomyces pombe (strain 972 / ATCC 24843) GN=SPAPB24D3.08c PE=3 SV=1	SPAPB24D3.08c| KOG1196 Predicted NAD-dependent oxidoreductase	--	AT5G16980.1	AT5G16980.1|GO:0016491 GO:0008270 GO:0006979	--	--
TG_1128	gi|226498436|ref|NP_001140876.1| uncharacterized protein LOC100272952 [Zea mays] gi|194701550|gb|ACF84859.1| unknown [Zea	--	--	--	--	--	--	--
TG_1130	gi|643741768|gb|KDP47139.1| hypothetical protein JCGZ_22135 [Jatropha curcas]	sp|Q9LHP4|RCH2_ARATH Receptor-like protein kinase 2 OS=Arabidopsis thaliana GN=RCH2 PE=1 SV=1	At2g15320| KOG0619 FOG: Leucine rich repeat	--	AT2G15320.1	AT2G15320.1|GO:0007165 GO:0005515	C.cajan_44612 Cca Cajanus cajan S1Fa-like family protein	--
TG_1133	gi|374096153|gb|AEY84989.1| hypothetical protein [Wolffia australiana] Length=73	--	--	--	AT1G06515.2	--	--	--
TG_1134	gi|357167513|ref|XP_003581200.1| PREDICTED: LOW QUALITY PROTEIN: eukaryotic translation initiation factor 2 subunit 3-like	sp|Q5ZMS3|IF2G_CHICK Eukaryotic translation initiation factor 2 subunit 3 OS=Gallus gallus GN=EIF2S3 PE=1 SV=1	At1g04170| KOG0466 Translation initiation factor 2, gamma subunit (eIF-2gamma; GTPase)	--	AT1G04170.1	AT1G04170.1|GO:0003743	--	--
TG_1137	gi|514800054|ref|XP_004974962.1| PREDICTED: mitochondrial inner membrane protease subunit 1-like isoform X2 [Setaria italica]	--	At1g06200| KOG1568 Mitochondrial inner membrane protease, subunit IMP2	--	AT2G31140.1	AT2G31140.1|GO:0003674 GO:0008150 GO:0005886	--	--
TG_1139	gi|198385790|gb|ACH86231.1| truncated hemoglobin Hb2a [Triticum aestivum]	sp|Q67XG0|GLB3_ARATH Two-on-two hemoglobin-3 OS=Arabidopsis thaliana GN=GLB3 PE=1 SV=1	--	--	AT4G32690.1	AT4G32690.1|GO:0009733 GO:0005575 GO:0005344 GO:0001666 GO:0015671	--	--
TG_1140	gi|195617694|gb|ACG30677.1| histone H4 [Zea mays] Length=149	sp|P0CG89|H4_SOYBN Histone H4 OS=Glycine max PE=3 SV=1	At5g59970| KOG3467 Histone H4	ko:K11254|H4; histone H4	AT5G59970.1	AT5G59970.1|GO:0005773 GO:0006334 GO:0003677	Aan019826 Aan Artemisia annua CO-like family protein	--
TG_1142	gi|62701857|gb|AAX92930.1| maleylacetoacetate isomerase [Oryza sativa Japonica Group] gi|62733729|gb|AAX95838.1| hypothetical	sp|Q9ZVQ3|GSTZ1_ARATH Glutathione S-transferase Z1 OS=Arabidopsis thaliana GN=GSTZ1 PE=1 SV=1	At2g02390| KOG0868 Glutathione S-transferase	--	AT2G02390.1	AT2G02390.1|GO:0005737 GO:0004364 GO:0009407	--	--
TG_1143	gi|645220141|ref|XP_008238889.1| PREDICTED: UPF0481 protein At3g47200 [Prunus mume]	sp|Q9SD53|Y3720_ARATH UPF0481 protein At3g47200 OS=Arabidopsis thaliana GN=At3g47200 PE=2 SV=1	--	--	AT3G50120.1	AT3G50120.1|GO:0003674 GO:0008150 GO:0012505	MDP0000296303 Mdo Malus domestica abscisic acid responsive elements-binding factor 2	--
TG_1144	gi|568883456|ref|XP_006494486.1| PREDICTED: UPF0481 protein At3g47200-like [Citrus sinensis]	sp|Q9SD53|Y3720_ARATH UPF0481 protein At3g47200 OS=Arabidopsis thaliana GN=At3g47200 PE=2 SV=1	--	--	AT3G50120.1	AT3G50120.1|GO:0003674 GO:0008150 GO:0012505	MDP0000296303 Mdo Malus domestica abscisic acid responsive elements-binding factor 2	--
TG_1145	gi|557923430|ref|YP_008802502.1| NADH dehydrogenase subunit 1 (mitochondrion) (mitochondrion) [Asclepias syriaca] gi|556562323|gb|AGZ63019.1|	sp|P31839|NU1M_OENBE NADH-ubiquinone oxidoreductase chain 1 OS=Oenothera berteroana GN=ND1 PE=2 SV=1	AtMi093| KOG4770 NADH dehydrogenase subunit 1	ko:K03878|ND1; NADH-ubiquinone oxidoreductase chain 1 [EC:1.6.5.3]	ATMG01275.1	ATMG01275.1|GO:0045271	--	--
TG_1146	gi|659133027|ref|XP_008466516.1| PREDICTED: probable GTP-binding protein OBGC2 isoform X2 [Cucumis melo]	sp|Q851Q6|OBGC2_ORYSJ Probable GTP-binding protein OBGC2 OS=Oryza sativa subsp. japonica GN=Os03g0799700 PE=2 SV=1	--	--	--	--	--	--
TG_1147	gi|661889015|emb|CDP07458.1| unnamed protein product [Coffea canephora]	sp|Q851Q6|OBGC2_ORYSJ Probable GTP-binding protein OBGC2 OS=Oryza sativa subsp. japonica GN=Os03g0799700 PE=2 SV=1	At5g18570| KOG1489 Predicted GTP-binding protein (ODN superfamily)	--	AT5G18570.1	--	--	--
TG_1148	gi|225458665|ref|XP_002282892.1| PREDICTED: uncharacterized protein LOC100267740 [Vitis vinifera]	sp|Q7XTV7|HIP1_ORYSJ Probable E3 ubiquitin-protein ligase HIP1 OS=Oryza sativa subsp. japonica GN=HIP1 PE=1 SV=2	At5g42940| KOG0800 FOG:Predicted E3 ubiquitin ligase	--	AT5G42940.1	AT5G42940.1|GO:0008270 GO:0005515	MDP0000320739 Mdo Malus domestica RING/U-box superfamily protein	--
TG_1149	gi|297601224|ref|NP_001050548.2| Os03g0579300 [Oryza sativa Japonica Group] gi|255674657|dbj|BAF12462.2| Os03g0579300, partial	sp|P49693|RL193_ARATH 60S ribosomal protein L19-3 OS=Arabidopsis thaliana GN=RPL19C PE=2 SV=3	At4g02230| KOG1696 60s ribosomal protein L19	--	AT4G02230.1	AT4G02230.1|GO:0003735 GO:0005886 GO:0042254 GO:0006412 GO:0022625	--	--
TG_1151	gi|297822855|ref|XP_002879310.1| hypothetical protein ARALYDRAFT_902145 [Arabidopsis lyrata subsp. lyrata] gi|297325149|gb|EFH55569.1|	sp|Q9ZSK2|ADF6_ARATH Actin-depolymerizing factor 6 OS=Arabidopsis thaliana GN=ADF6 PE=1 SV=1	At2g31200| KOG1735 Actin depolymerizing factor	--	AT2G31200.1	AT2G31200.1|GO:0008150 GO:0005622	Lus10023428 Lus Linum usitatissimum actin depolymerizing factor 4	--
TG_1152	gi|297822855|ref|XP_002879310.1| hypothetical protein ARALYDRAFT_902145 [Arabidopsis lyrata subsp. lyrata] gi|297325149|gb|EFH55569.1|	sp|Q9ZSK2|ADF6_ARATH Actin-depolymerizing factor 6 OS=Arabidopsis thaliana GN=ADF6 PE=1 SV=1	At2g31200| KOG1735 Actin depolymerizing factor	--	AT2G31200.1	AT2G31200.1|GO:0008150 GO:0005622	Lus10023428 Lus Linum usitatissimum actin depolymerizing factor 4	--
TG_1157	gi|566156039|ref|XP_006386207.1| hypothetical protein POPTR_0002s03470g, partial [Populus trichocarpa] gi|550344200|gb|ERP64004.1|	sp|Q9FWS4|RK31_ARATH 50S ribosomal protein L31, chloroplastic OS=Arabidopsis thaliana GN=RPL31 PE=2 SV=1	--	--	AT1G75350.1	AT1G75350.1|GO:0003735 GO:0009793 GO:0006412 GO:0042254 GO:0005840	--	--
TG_1158	gi|641836965|gb|KDO55923.1| hypothetical protein CISIN_1g042287mg, partial [Citrus sinensis]	sp|P49689|RS30_ARATH 40S ribosomal protein S30 OS=Arabidopsis thaliana GN=RPS30A PE=3 SV=3	At5g56670| KOG0009 Ubiquitin-like/40S ribosomal S30 protein fusion	ko:K02983|RP-S30e, RPS30; small subunit ribosomal protein S30e	AT5G56670.1	AT5G56670.1|GO:0003735 GO:0022627 GO:0006412	--	--
TG_1159	gi|297743124|emb|CBI35991.3| unnamed protein product [Vitis vinifera] Length=113	sp|P49689|RS30_ARATH 40S ribosomal protein S30 OS=Arabidopsis thaliana GN=RPS30A PE=3 SV=3	At5g56670| KOG0009 Ubiquitin-like/40S ribosomal S30 protein fusion	ko:K02983|RP-S30e, RPS30; small subunit ribosomal protein S30e	AT5G56670.1	AT5G56670.1|GO:0003735 GO:0022627 GO:0006412	--	--
TG_1160	gi|357476845|ref|XP_003608708.1| 40S ribosomal protein S30 [Medicago truncatula] gi|357482045|ref|XP_003611308.1| 40S ribosomal	sp|P49689|RS30_ARATH 40S ribosomal protein S30 OS=Arabidopsis thaliana GN=RPS30A PE=3 SV=3	At2g19750| KOG0009 Ubiquitin-like/40S ribosomal S30 protein fusion	--	AT5G56670.1	AT5G56670.1|GO:0003735 GO:0022627 GO:0006412	--	--
TG_1161	gi|514777097|ref|XP_004968630.1| PREDICTED: protein SEC13 homolog [Setaria italica]	sp|O64740|SC13B_ARATH Protein transport protein SEC13 homolog B OS=Arabidopsis thaliana GN=SEC13B PE=1 SV=1	At2g30050| KOG1332 Vesicle coat complex COPII, subunit SEC13	ko:K14004|SEC13; protein transport protein SEC13	AT2G30050.1	AT2G30050.1|GO:0005834 GO:0000166 GO:0006900 GO:0005730	--	--
TG_1162	gi|413916419|gb|AFW56351.1| hypothetical protein ZEAMMB73_816012 [Zea mays]	sp|Q9LPL5|ODBA1_ARATH 2-oxoisovalerate dehydrogenase subunit alpha 1, mitochondrial OS=Arabidopsis thaliana GN=At1g21400 PE=2 SV=1	At5g09300| KOG1182 Branched chain alpha-keto acid dehydrogenase complex, alpha subunit	ko:K00166|BCKDHA, bkdA1; 2-oxoisovalerate dehydrogenase E1 component alpha subunit [EC:1.2.4.4]	AT5G09300.2	AT5G09300.2|GO:0003863 GO:0008152 GO:0005739	--	--
TG_1164	gi|356537467|ref|XP_003537248.1| PREDICTED: 60S ribosomal protein L4-like isoform 1 [Glycine max]	sp|Q9XF97|RL4_PRUAR 60S ribosomal protein L4 OS=Prunus armeniaca GN=RPL4 PE=2 SV=1	At3g09630| KOG1475 Ribosomal protein RPL1/RPL2/RL4L4	ko:K02930|RP-L4e, RPL4; large subunit ribosomal protein L4e	AT3G09630.1	AT3G09630.1|GO:0005730 GO:0005773 GO:0022625 GO:0003735 GO:0005618 GO:0005886 GO:0006412 GO:0009507	--	--
TG_1165	gi|514780105|ref|XP_004969516.1| PREDICTED: tubby-like F-box protein 1-like [Setaria italica]	sp|Q5QM27|TLP1_ORYSJ Tubby-like F-box protein 1 OS=Oryza sativa subsp. japonica GN=TULP1 PE=2 SV=1	At1g53320_2| KOG2502 Tub family proteins	--	AT1G53320.1	AT1G53320.1|GO:0003700 GO:0045449 GO:0008081	--	--
TG_1166	gi|225425045|ref|XP_002270731.1| PREDICTED: uncharacterized protein LOC100256430 [Vitis vinifera]	--	--	--	AT3G25545.1	AT3G25545.1|GO:0005575 GO:0003674 GO:0008150	--	--
TG_1167	gi|357158853|ref|XP_003578262.1| PREDICTED: glutathione transferase GST 23-like [Brachypodium distachyon]	sp|Q9FQA3|GST23_MAIZE Glutathione transferase GST 23 OS=Zea mays PE=2 SV=1	At2g29420| KOG0406 Glutathione S-transferase	--	AT2G29420.1	AT2G29420.1|GO:0005737 GO:0004364 GO:0009751 GO:0009407	--	--
TG_1168	gi|586670911|ref|XP_006836995.1| hypothetical protein AMTR_s00098p00115780 [Amborella trichopoda] gi|548839574|gb|ERM99848.1|	sp|P92959|RK24_ARATH 50S ribosomal protein L24, chloroplastic OS=Arabidopsis thaliana GN=RPL24 PE=2 SV=2	At5g54600| KOG1708 Mitochondrial/chloroplast ribosomal protein L24	ko:K02895|RP-L24, MRPL24, rplX; large subunit ribosomal protein L24	AT5G54600.1	AT5G54600.1|GO:0003735 GO:0009570 GO:0015934 GO:0006412	--	--
TG_1169	gi|586694898|ref|XP_006843674.1| hypothetical protein AMTR_s00007p00190260 [Amborella trichopoda] gi|548846042|gb|ERN05349.1|	sp|Q05212|DR102_ARATH DNA-damage-repair/toleration protein DRT102 OS=Arabidopsis thaliana GN=DRT102 PE=1 SV=2	--	--	AT3G04880.1	AT3G04880.1|GO:0005737 GO:0009409 GO:0005634 GO:0009411 GO:0000719	--	--
TG_1170	gi|242277436|gb|ACS91931.1| vacuolar sorting receptor protein [Lilium longiflorum]	sp|P93026|VSR1_ARATH Vacuolar-sorting receptor 1 OS=Arabidopsis thaliana GN=VSR1 PE=1 SV=2	--	--	AT3G52850.1	AT3G52850.1|GO:0009940 GO:0006896 GO:0005802 GO:0006623 GO:0005887 GO:0017119	OB11G10730.1 Obr Oryza brachyantha WRKY family protein	--
TG_1173	gi|604299310|gb|EYU19245.1| hypothetical protein MIMGU_mgv11b023272mg, partial [Erythranthe guttata]	sp|Q9SZ42|FAD4_ARATH Fatty acid desaturase 4, chloroplastic OS=Arabidopsis thaliana GN=FAD4 PE=2 SV=1	At4g27030| KOG3011 Ubiquitin-conjugating enzyme	ko:K10704|UBE2V; ubiquitin-conjugating enzyme E2 variant	AT4G27030.1	AT4G27030.1|GO:0019787 GO:0006636 GO:0009507	--	--
TG_1176	gi|643718092|gb|KDP29448.1| hypothetical protein JCGZ_18369 [Jatropha curcas]	--	--	--	AT1G68390.1	AT1G68390.1|GO:0005575 GO:0003674 GO:0008150	estExt_fgenesh3_pg.C_130070 Cnc Chlorella sp. NC64A SBP family protein	--
TG_1177	gi|571477980|ref|XP_006587430.1| PREDICTED: eukaryotic peptide chain release factor subunit 1-3-like [Glycine max]	sp|P35614|ERF1Z_ARATH Eukaryotic peptide chain release factor subunit 1-3 OS=Arabidopsis thaliana GN=ERF1-3 PE=1 SV=1	At3g26618| KOG0688 Peptide chain release factor 1 (eRF1)	ko:K03265|ETF1, ERF1; peptide chain release factor subunit 1	AT3G26618.1	AT3G26618.1|GO:0006415 GO:0003747	MDP0000153244 Mdo Malus domestica DA1-related protein 5	--
TG_1178	gi|59797458|gb|AAX07164.1| superoxide dismutase [Lilium hybrid cultivar]	sp|P11964|SODCP_PEA Superoxide dismutase [Cu-Zn], chloroplastic OS=Pisum sativum GN=SODCP PE=2 SV=1	At2g28190| KOG0441 Cu2+/Zn2+ superoxide dismutase SOD1	ko:K04565|SOD1; superoxide dismutase, Cu-Zn family [EC:1.15.1.1]	AT2G28190.1	AT2G28190.1|GO:0019430 GO:0009416 GO:0046688 GO:0010039 GO:0004784 GO:0006979 GO:0009507	--	--
TG_1179	gi|108707835|gb|ABF95630.1| Eukaryotic aspartyl protease family protein [Oryza sativa Japonica Group]	sp|Q766C2|NEP2_NEPGR Aspartic proteinase nepenthesin-2 OS=Nepenthes gracilis GN=nep2 PE=1 SV=1	At2g03200| KOG1339 Aspartyl protease	--	AT2G03200.1	AT2G03200.1|GO:0006508 GO:0004190 GO:0012505	ObartAA03S_FGP4185 Oba Oryza barthii SRS family protein	--
TG_1180	gi|108707835|gb|ABF95630.1| Eukaryotic aspartyl protease family protein [Oryza sativa Japonica Group]	sp|Q766C3|NEP1_NEPGR Aspartic proteinase nepenthesin-1 OS=Nepenthes gracilis GN=nep1 PE=1 SV=1	At2g03200| KOG1339 Aspartyl protease	--	AT2G03200.1	AT2G03200.1|GO:0006508 GO:0004190 GO:0012505	ObartAA03S_FGP4185 Oba Oryza barthii SRS family protein	--
TG_1181	gi|643723742|gb|KDP33186.1| hypothetical protein JCGZ_13451 [Jatropha curcas]	sp|Q8GT66|TIC40_PEA Protein TIC 40, chloroplastic OS=Pisum sativum GN=TIC40 PE=1 SV=1	At5g16620| KOG1308 Hsp70-interacting protein Hip/Transient component of progesterone receptor complexes and an Hsp70-binding protein	--	AT5G16620.1	AT5G16620.1|GO:0009658 GO:0031897 GO:0045037	--	--
TG_1182	gi|297740445|emb|CBI30627.3| unnamed protein product [Vitis vinifera] Length=114	sp|B6VJS4|ROMT_VITVI Trans-resveratrol di-O-methyltransferase OS=Vitis vinifera GN=ROMT PE=1 SV=2	At4g35160| KOG3178 Hydroxyindole-O-methyltransferase and related SAM-dependent methyltransferases	--	AT4G35160.1	AT4G35160.1|GO:0005829 GO:0008171 GO:0046983	--	--
TG_1183	gi|353441080|gb|AEQ94124.1| putative O-methyltransferase [Elaeis guineensis]	sp|B6VJS4|ROMT_VITVI Trans-resveratrol di-O-methyltransferase OS=Vitis vinifera GN=ROMT PE=1 SV=2	At4g35160| KOG3178 Hydroxyindole-O-methyltransferase and related SAM-dependent methyltransferases	--	AT4G35160.1	AT4G35160.1|GO:0005829 GO:0008171 GO:0046983	--	--
TG_1184	gi|475605847|gb|EMT26211.1| hypothetical protein F775_06000 [Aegilops tauschii]	sp|Q9LV60|CRR55_ARATH Cysteine-rich repeat secretory protein 55 OS=Arabidopsis thaliana GN=CRRSP55 PE=2 SV=1	--	--	AT5G48540.1	AT5G48540.1|GO:0003674 GO:0008150 GO:0012505	MDP0000685403 Mdo Malus domestica cysteine-rich RLK (RECEPTOR-like protein kinase) 26	--
TG_1185	gi|596288670|ref|XP_007225975.1| hypothetical protein PRUPE_ppa012655mg [Prunus persica] gi|645276226|ref|XP_008243188.1|	sp|Q31QE7|CLPS_SYNE7 ATP-dependent Clp protease adapter protein ClpS OS=Synechococcus elongatus (strain PCC 7942) GN=clpS PE=3 SV=1	--	ko:K06891|clpS; ATP-dependent Clp protease adaptor protein ClpS	AT1G68660.1	AT1G68660.1|GO:0003674 GO:0030163	--	--
TG_1186	gi|573925258|ref|XP_006650179.1| PREDICTED: protein TIFY 10B-like [Oryza brachyantha]	sp|Q9S7M2|TI10B_ARATH Protein TIFY 10B OS=Arabidopsis thaliana GN=TIFY10B PE=1 SV=1	--	--	AT1G74950.1	AT1G74950.1|GO:0005575 GO:0003674 GO:0009611 GO:0009753	--	--
TG_1188	gi|586745377|ref|XP_006850586.1| hypothetical protein AMTR_s00034p00071480 [Amborella trichopoda] gi|548854255|gb|ERN12167.1|	sp|Q9C7A2|Y3236_ARATH Ankyrin repeat-containing protein At3g12360 OS=Arabidopsis thaliana GN=At3g12360 PE=2 SV=1	At3g12360| KOG0504 FOG: Ankyrin repeat	--	AT3G12360.1	AT3G12360.1|GO:0009651 GO:0005515 GO:0005886	MA_461630g0010 Pab Picea abies C3H family protein	--
TG_1189	gi|125574244|gb|EAZ15528.1| hypothetical protein OsJ_30936 [Oryza sativa Japonica Group]	sp|Q9SDY5|RCE1_ARATH NEDD8-conjugating enzyme Ubc12 OS=Arabidopsis thaliana GN=RCE1 PE=1 SV=1	At2g18600| KOG0420 Ubiquitin-protein ligase	ko:K10579|UBE2M, UBC12; ubiquitin-conjugating enzyme E2 M	AT4G36800.2	AT4G36800.2|GO:0005575 GO:0009790 GO:0009733 GO:0019788	EMT28005 Ata Aegilops tauschii MYB_related family protein	--
TG_1191	gi|595846985|ref|XP_007209235.1| hypothetical protein PRUPE_ppa007012mg [Prunus persica] gi|462404970|gb|EMJ10434.1| hypothetical	sp|Q9LN71|RING1_ARATH E3 ubiquitin-protein ligase At1g12760 OS=Arabidopsis thaliana GN=At1g12760 PE=1 SV=1	At1g12760| KOG0800 FOG:Predicted E3 ubiquitin ligase	--	AT1G12760.1	AT1G12760.1|GO:0004842 GO:0008270 GO:0005515 GO:0009507	--	--
TG_1195	gi|552546135|ref|YP_008592685.1| NADH-plastoquinone oxidoreductase subunit 2 (chloroplast) [Berberis bealei] gi|536462726|gb|AGU37091.1|	sp|P0CC48|NU2C1_COFAR NAD(P)H-quinone oxidoreductase subunit 2 A, chloroplastic OS=Coffea arabica GN=ndhB1 PE=3 SV=1	AtCh083| KOG4668 NADH dehydrogenase subunits 2, 5, and related proteins	ko:K05573|ndhB; NAD(P)H-quinone oxidoreductase subunit 2 [EC:1.6.5.3]	ATCG01250.1	--	--	--
TG_1197	gi|641833355|gb|KDO52370.1| hypothetical protein CISIN_1g011199mg [Citrus sinensis]	--	--	--	AT5G51670.1	AT5G51670.1|GO:0008150 GO:0009507	--	--
TG_1198	gi|590629278|ref|XP_007026945.1| Avr9/Cf-9 rapidly elicited protein 137, putative [Theobroma cacao] gi|508715550|gb|EOY07447.1|	--	--	--	--	--	--	--
TG_1199	gi|514772583|ref|XP_004967532.1| PREDICTED: putative methyltransferase DDB_G0268948-like [Setaria italica]	sp|Q55EX9|Y8948_DICDI Putative methyltransferase DDB_G0268948 OS=Dictyostelium discoideum GN=DDB_G0268948 PE=1 SV=2	At2g41380| KOG3010 Methyltransferase	--	AT2G41380.1	AT2G41380.1|GO:0046686 GO:0008168 GO:0005739	--	--
TG_1200	gi|118489865|gb|ABK96731.1| unknown [Populus trichocarpa x Populus deltoides]	sp|Q9FM19|HIR1_ARATH Hypersensitive-induced response protein 1 OS=Arabidopsis thaliana GN=HIR1 PE=1 SV=1	At5g62740| KOG2620 Prohibitins and stomatins of the PID superfamily	--	AT5G62740.1	AT5G62740.1|GO:0005773 GO:0005886	--	--
TG_1203	gi|255543965|ref|XP_002513045.1| conserved hypothetical protein [Ricinus communis] gi|223548056|gb|EEF49548.1| conserved	--	--	--	AT5G13500.3	AT5G13500.3|GO:0003674 GO:0008150 GO:0012505	--	--
TG_1204	gi|661886392|emb|CDP09756.1| unnamed protein product [Coffea canephora]	sp|Q9ZRT5|GSTT1_ARATH Glutathione S-transferase T1 OS=Arabidopsis thaliana GN=GSTT1 PE=2 SV=1	At5g41210| KOG0867 Glutathione S-transferase	--	AT5G41210.1	AT5G41210.1|GO:0005737 GO:0004364 GO:0009407	--	--
TG_1206	gi|657977118|ref|XP_008380460.1| PREDICTED: selenium-binding protein 2-like [Malus domestica]	sp|O23264|SEBP1_ARATH Selenium-binding protein 1 OS=Arabidopsis thaliana GN=SBP1 PE=1 SV=1	At4g14030| KOG0918 Selenium-binding protein	--	AT4G14030.2	--	--	--
TG_1207	gi|225461681|ref|XP_002285464.1| PREDICTED: uncharacterized protein LOC100243613 [Vitis vinifera] gi|302142893|emb|CBI20188.3|	sp|Q84JE8|ZDP_ARATH Polynucleotide 3'-phosphatase ZDP OS=Arabidopsis thaliana GN=ZDP PE=1 SV=1	At3g14890_2| KOG2134 Polynucleotide kinase 3' phosphatase	ko:K08073|PNKP; bifunctional polynucleotide phosphatase/kinase [EC:3.1.3.32 2.7.1.78]	AT3G14890.1	AT3G14890.1|GO:0003824 GO:0008270 GO:0003677	--	--
TG_1208	gi|357135418|ref|XP_003569306.1| PREDICTED: uncharacterized protein LOC100837484 [Brachypodium distachyon]	--	--	--	AT4G29480.1	AT4G29480.1|GO:0015986 GO:0015078 GO:0005739	--	--
TG_1209	gi|147846228|emb|CAN81660.1| hypothetical protein VITISV_006043 [Vitis vinifera]	sp|Q9LRR4|R13L1_ARATH Putative disease resistance RPP13-like protein 1 OS=Arabidopsis thaliana GN=RPPL1 PE=3 SV=1	At3g14470| KOG4658 Apoptotic ATPase	--	AT3G14470.1	AT3G14470.1|GO:0006952 GO:0006915 GO:0012505 GO:0005524 GO:0005515	EMT19245 Ata Aegilops tauschii FAR1 family protein	--
TG_1210	gi|568205844|ref|WP_024080208.1| hypothetical protein [Magnetospirillum gryphiswaldense] gi|568146384|ref|YP_008937858.1|	--	--	--	--	--	--	--
TG_1211	gi|414877298|tpg|DAA54429.1| TPA: hypothetical protein ZEAMMB73_269278 [Zea mays]	sp|Q41062|SECA_PEA Protein translocase subunit SecA, chloroplastic OS=Pisum sativum GN=secA PE=2 SV=1	--	--	AT4G01800.1	AT4G01800.1|GO:0009941 GO:0009570 GO:0017038 GO:0006605 GO:0005515 GO:0005524	--	--
TG_1212	gi|661896664|emb|CDO99853.1| unnamed protein product [Coffea canephora]	sp|Q6GL69|MK67I_XENTR MKI67 FHA domain-interacting nucleolar phosphoprotein-like OS=Xenopus tropicalis GN=nifk PE=2 SV=1	At5g04600| KOG4208 Nucleolar RNA-binding protein NIFK	ko:K14838|NOP15; nucleolar protein 15	AT5G04600.1	AT5G04600.1|GO:0000166 GO:0008150 GO:0003723 GO:0005730	Scf00063.g6386.t1 Ugi Utricularia gibba GeBP family protein	--
TG_1213	gi|596188147|ref|XP_007223444.1| hypothetical protein PRUPE_ppa011537mg [Prunus persica] gi|462420380|gb|EMJ24643.1| hypothetical	--	--	--	AT5G47870.1	AT5G47870.1|GO:0008150 GO:0003674 GO:0009507	--	--
TG_1214	gi|154354073|gb|ABS76146.1| naringenin-chalcone synthase [Elaeis oleifera]	sp|P22928|CHSJ_PETHY Chalcone synthase J OS=Petunia hybrida GN=CHSJ PE=2 SV=2	--	--	AT5G13930.1	AT5G13930.1|GO:0009629 GO:0005783 GO:0009753 GO:0009715 GO:0005634 GO:0016210 GO:0009611 GO:0009705 GO:0009926 GO:0010224 GO:0006979 GO:0031540	--	--
TG_1215	gi|154354073|gb|ABS76146.1| naringenin-chalcone synthase [Elaeis oleifera]	sp|P22928|CHSJ_PETHY Chalcone synthase J OS=Petunia hybrida GN=CHSJ PE=2 SV=2	--	--	AT5G13930.1	AT5G13930.1|GO:0009629 GO:0005783 GO:0009753 GO:0009715 GO:0005634 GO:0016210 GO:0009611 GO:0009705 GO:0009926 GO:0010224 GO:0006979 GO:0031540	--	--
TG_1216	gi|641845381|gb|KDO64269.1| hypothetical protein CISIN_1g047859mg, partial [Citrus sinensis]	--	--	--	AT2G41120.1	AT2G41120.1|GO:0008150 GO:0009507	--	--
TG_1217	gi|297745473|emb|CBI40553.3| unnamed protein product [Vitis vinifera] Length=988	--	--	--	AT3G61780.1	AT3G61780.1|GO:0009793 GO:0003674	--	--
TG_1219	gi|474262179|gb|EMS60568.1| hypothetical protein TRIUR3_26687 [Triticum urartu]	--	At5g44670| KOG4735 Extracellular protein with conserved cysteines	--	AT2G33570.1	AT2G33570.1|GO:0005575 GO:0008150	--	--
TG_1220	gi|225429538|ref|XP_002279306.1| PREDICTED: uncharacterized protein LOC100254397 [Vitis vinifera]	--	--	--	--	--	--	--
TG_1221	gi|659128090|ref|XP_008464041.1| PREDICTED: peptidyl-prolyl cis-trans isomerase CYP20-1 [Cucumis melo]	sp|Q8LDP4|CP19D_ARATH Peptidyl-prolyl cis-trans isomerase CYP19-4 OS=Arabidopsis thaliana GN=CYP19-4 PE=1 SV=2	At2g29960| KOG0865 Cyclophilin type peptidyl-prolyl cis-trans isomerase	ko:K01802|E5.2.1.8; peptidylprolyl isomerase [EC:5.2.1.8]	AT2G29960.1	AT2G29960.1|GO:0005795 GO:0006457 GO:0005783 GO:0005624 GO:0005771 GO:0003755 GO:0005829	--	--
TG_1222	gi|226502010|ref|NP_001144296.1| hypothetical protein [Zea mays] gi|195639830|gb|ACG39383.1| hypothetical protein [Zea mays]	--	--	--	AT5G02160.1	AT5G02160.1|GO:0009535 GO:0008150 GO:0003674	--	--
TG_1223	gi|587944317|gb|EXC30799.1| Magnesium-protoporphyrin IX monomethyl ester [oxidative] cyclase [Morus notabilis]	sp|Q945B7|CRD1_EUPES Magnesium-protoporphyrin IX monomethyl ester [oxidative] cyclase, chloroplastic OS=Euphorbia esula GN=CRD1 PE=3 SV=1	--	ko:K04035|E1.14.13.81, acsF, chlE; magnesium-protoporphyrin IX monomethyl ester (oxidative) cyclase [EC:1.14.13.81]	AT3G56940.2	--	--	--
TG_1225	gi|395330|emb|CAA49444.1| cytochrome P450, partial [Catharanthus roseus]	sp|H2DH21|C7A29_PANGI Cytochrome P450 CYP72A219 OS=Panax ginseng PE=2 SV=1	At3g14690| KOG0157 Cytochrome P450 CYP4/CYP19/CYP26 subfamilies	--	AT3G14690.1	AT3G14690.1|GO:0019825	Bradi2g44117.1 Bdi Brachypodium distachyon bHLH family protein	--
TG_1226	gi|27948454|gb|AAO25542.1| GAMYB-binding protein [Hordeum vulgare subsp. vulgare]	sp|O80653|SKIP_ARATH SNW/SKI-interacting protein OS=Arabidopsis thaliana GN=SKIP PE=1 SV=1	At1g77180| KOG2441 mRNA splicing factor/probable chromatin binding snw family nuclear protein	--	AT1G77180.2	AT1G77180.2|GO:0008380 GO:0005515	--	--
TG_1229	gi|296082250|emb|CBI21255.3| unnamed protein product [Vitis vinifera] Length=160	sp|Q9M2F1|RS272_ARATH 40S ribosomal protein S27-2 OS=Arabidopsis thaliana GN=RPS27B PE=2 SV=2	At3g61110| KOG1779 40s ribosomal protein S27	--	AT3G61110.1	AT3G61110.1|GO:0003735 GO:0006412 GO:0022627 GO:0042254	--	--
TG_1230	gi|527197242|gb|EPS65822.1| hypothetical protein M569_08957 [Genlisea aurea]	sp|Q9M2F1|RS272_ARATH 40S ribosomal protein S27-2 OS=Arabidopsis thaliana GN=RPS27B PE=2 SV=2	At3g61110| KOG1779 40s ribosomal protein S27	ko:K02978|RP-S27e, RPS27; small subunit ribosomal protein S27e	AT3G61110.1	AT3G61110.1|GO:0003735 GO:0006412 GO:0022627 GO:0042254	--	--
TG_1231	gi|149392284|gb|ABR25978.1| methylenetetrahydrofolate reductase [Oryza sativa Indica Group]	sp|Q9SE94|MTHR1_MAIZE Methylenetetrahydrofolate reductase 1 OS=Zea mays PE=1 SV=1	At3g59970| KOG0564 5,10-methylenetetrahydrofolate reductase	--	AT2G44160.1	AT2G44160.1|GO:0006555 GO:0004489	--	--
TG_1232	gi|261036397|gb|ACX54449.1| LYTB-like protein 1, partial [Epipremnum aureum]	sp|Q6AVG6|ISPH_ORYSJ 4-hydroxy-3-methylbut-2-enyl diphosphate reductase, chloroplastic OS=Oryza sativa subsp. japonica GN=ISPH PE=2 SV=1	--	--	AT4G34350.1	AT4G34350.1|GO:0009570 GO:0051745 GO:0046429 GO:0046677 GO:0019288	--	--
TG_1233	gi|255582633|ref|XP_002532097.1| phosphoethanolamine n-methyltransferase, putative [Ricinus communis] gi|223528231|gb|EEF30287.1|	sp|Q9M571|PEAMT_SPIOL Phosphoethanolamine N-methyltransferase OS=Spinacia oleracea GN=PEAMT PE=1 SV=1	At3g18000| KOG1269 SAM-dependent methyltransferases	--	AT1G48600.1	AT1G48600.1|GO:0000234 GO:0008152	--	--
TG_1235	gi|29123532|gb|AAO63023.1| flavonol synthase [Allium cepa] Length=335	sp|Q9ZWQ9|FLS_CITUN Flavonol synthase/flavanone 3-hydroxylase OS=Citrus unshiu GN=FLS PE=1 SV=1	At5g08640| KOG0143 Iron/ascorbate family oxidoreductases	ko:K05278|FLS; flavonol synthase [EC:1.14.11.23]	AT5G08640.2	--	Bra001729 Bra Brassica rapa B3 family protein	--
TG_1236	gi|359497021|ref|XP_002265622.2| PREDICTED: zeaxanthin epoxidase, chloroplastic-like [Vitis vinifera] gi|296085721|emb|CBI29521.3|	sp|Q9FGC7|ZEP_ARATH Zeaxanthin epoxidase, chloroplastic OS=Arabidopsis thaliana GN=ZEP PE=1 SV=1	At2g35660| KOG2614 Kynurenine 3-monooxygenase and related flavoprotein monooxygenases	--	AT2G35660.3	AT2G35660.3|GO:0004497	Bra037130 Bra Brassica rapa Nin-like family protein	--
TG_1237	gi|357112459|ref|XP_003558026.1| PREDICTED: endoplasmic reticulum-Golgi intermediate compartment protein 3-like [Brachypodium	sp|Q803I2|ERGI3_DANRE Endoplasmic reticulum-Golgi intermediate compartment protein 3 OS=Danio rerio GN=ergic3 PE=2 SV=1	At1g36050| KOG2667 COPII vesicle protein	--	AT1G36050.2	AT1G36050.2|GO:0003674	--	--
TG_1238	gi|460400946|ref|XP_004245992.1| PREDICTED: acyl-CoA-binding protein-like isoform 2 [Solanum lycopersicum]	sp|Q39315|ACBP_BRANA Acyl-CoA-binding protein OS=Brassica napus PE=3 SV=1	At1g31812| KOG0817 Acyl-CoA-binding protein	--	AT1G31812.1	AT1G31812.1|GO:0005829 GO:0050826 GO:0031210 GO:0000062 GO:0006869	MDP0000475808 Mdo Malus domestica Duplicated homeodomain-like superfamily protein	--
TG_1239	gi|514739199|ref|XP_004959323.1| PREDICTED: acyl-CoA-binding protein-like [Setaria italica]	sp|Q39315|ACBP_BRANA Acyl-CoA-binding protein OS=Brassica napus PE=3 SV=1	At1g31812| KOG0817 Acyl-CoA-binding protein	--	AT1G31812.1	AT1G31812.1|GO:0005829 GO:0050826 GO:0031210 GO:0000062 GO:0006869	MDP0000475808 Mdo Malus domestica Duplicated homeodomain-like superfamily protein	--
TG_1240	gi|568857175|ref|XP_006482142.1| PREDICTED: U-box domain-containing protein 4-like [Citrus sinensis]	sp|O22193|PUB4_ARATH U-box domain-containing protein 4 OS=Arabidopsis thaliana GN=PUB4 PE=1 SV=3	At3g03440| KOG0167 FOG: Armadillo/beta-catenin-like repeats	--	AT3G03440.1	AT3G03440.1|GO:0008150 GO:0005488 GO:0009507	--	--
TG_1241	gi|218191799|gb|EEC74226.1| hypothetical protein OsI_09411 [Oryza sativa Indica Group]	--	At2g32700| KOG0266 WD40 repeat-containing protein	--	AT2G32700.2	AT2G32700.2|GO:0016481 GO:0009790 GO:0003674 GO:0009908 GO:0005575	--	--
TG_1242	gi|359488731|ref|XP_002275276.2| PREDICTED: uncharacterized protein LOC100264617 [Vitis vinifera]	--	--	--	AT5G14910.1	AT5G14910.1|GO:0009535 GO:0009570 GO:0046872 GO:0030001	--	--
TG_1243	gi|565376186|ref|XP_006354593.1| PREDICTED: RING-H2 finger protein ATL51-like [Solanum tuberosum]	sp|Q7XLY8|ATL41_ORYSJ E3 ubiquitin-protein ligase Os04g0590900 OS=Oryza sativa subsp. japonica GN=Os04g0590900 PE=2 SV=2	At5g17600| KOG0800 FOG:Predicted E3 ubiquitin ligase	--	AT5G17600.1	AT5G17600.1|GO:0008270 GO:0005515	GSMUA_Achr7P25320_001 Mac Musa acuminata TCP family protein	--
TG_1244	gi|359495585|ref|XP_002265337.2| PREDICTED: phospholipid-transporting ATPase 3-like [Vitis vinifera]	sp|Q9XIE6|ALA3_ARATH Phospholipid-transporting ATPase 3 OS=Arabidopsis thaliana GN=ALA3 PE=1 SV=2	At1g59820| KOG0206 P-type ATPase	--	AT1G59820.1	AT1G59820.1|GO:0048194 GO:0005548 GO:0005794 GO:0048367 GO:0048364 GO:0015662	--	--
TG_1245	gi|475574369|gb|EMT16972.1| Putative transporter [Aegilops tauschii] Length=428	--	At2g17500| KOG2722 Predicted membrane protein	--	AT2G17500.4	AT2G17500.4|GO:0009926 GO:0016021 GO:0009672 GO:0012505	Jcr4S00206.70 Jcu Jatropha curcas FAR1 family protein	--
TG_1246	gi|255559084|ref|XP_002520564.1| fumarylacetoacetate hydrolase, putative [Ricinus communis] gi|223540224|gb|EEF41797.1| fumarylacetoacetate	sp|A5PKH3|FAAA_BOVIN Fumarylacetoacetase OS=Bos taurus GN=FAH PE=2 SV=1	At1g12050| KOG2843 Fumarylacetoacetase	ko:K01555|FAH, fahA; fumarylacetoacetase [EC:3.7.1.2]	AT1G12050.1	AT1G12050.1|GO:0005575 GO:0004334 GO:0009072	--	--
TG_1247	gi|242037875|ref|XP_002466332.1| hypothetical protein SORBIDRAFT_01g005800 [Sorghum bicolor] gi|241920186|gb|EER93330.1|	sp|Q54SW1|Y2179_DICDI Putative phosphatidylglycerol/phosphatidylinositol transfer protein DDB_G0282179 OS=Dictyostelium discoideum GN=DDB_G0282179 PE=3 SV=2	At3g11780| KOG4680 Uncharacterized conserved protein, contains ML domain	--	AT3G11780.1	AT3G11780.1|GO:0005773 GO:0008150 GO:0003674	--	--
TG_1248	gi|255577465|ref|XP_002529611.1| conserved hypothetical protein [Ricinus communis] gi|223530896|gb|EEF32756.1| conserved	--	At2g41830| KOG1877 Putative transmembrane protein cmp44E	--	AT2G41830.1	AT2G41830.1|GO:0005886	MDP0000305771 Mdo Malus domestica Uncharacterized protein	--
TG_1249	gi|224092534|ref|XP_002309650.1| nodulin family protein [Populus trichocarpa] gi|222855626|gb|EEE93173.1| nodulin family	sp|Q9AV57|FLOT1_ORYSJ Flotillin-like protein 1 OS=Oryza sativa subsp. japonica GN=FLOT1 PE=3 SV=1	At5g25260| KOG2668 Flotillins	--	AT5G25260.1	AT5G25260.1|GO:0003674 GO:0008150 GO:0005886	--	--
TG_1250	--	sp|P40934|CYB5_BRAOB Cytochrome b5 OS=Brassica oleracea var. botrytis GN=CYB5 PE=1 SV=1	At5g53560| KOG0537 Cytochrome b5	--	AT5G53560.1	AT5G53560.1|GO:0020037 GO:0005789	--	--
TG_1251	--	sp|P40934|CYB5_BRAOB Cytochrome b5 OS=Brassica oleracea var. botrytis GN=CYB5 PE=1 SV=1	At5g53560| KOG0537 Cytochrome b5	--	AT5G53560.1	AT5G53560.1|GO:0020037 GO:0005789	--	--
TG_1252	gi|353441032|gb|AEQ94100.1| putative plastid ACP synthase [Elaeis guineensis]	sp|P52413|ACP3_CUPLA Acyl carrier protein 3, chloroplastic OS=Cuphea lanceolata GN=ACL1.3 PE=2 SV=1	At1g54630| KOG1748 Acyl carrier protein/NADH-ubiquinone oxidoreductase, NDUFAB1/SDAP subunit	--	AT1G54630.1	AT1G54630.1|GO:0006633 GO:0000036	--	--
TG_1253	gi|125606210|gb|EAZ45246.1| hypothetical protein OsJ_29889 [Oryza sativa Japonica Group]	sp|Q9SJA7|SOX_ARATH Probable sarcosine oxidase OS=Arabidopsis thaliana GN=At2g24580 PE=2 SV=1	At2g24580| KOG2820 FAD-dependent oxidoreductase	--	AT2G24580.1	AT2G24580.1|GO:0005575 GO:0046653 GO:0008115	--	--
TG_1255	gi|449509092|ref|XP_004163490.1| PREDICTED: inositol-3-phosphate synthase-like [Cucumis sativus]	sp|Q9SSV4|INO1_NICPA Inositol-3-phosphate synthase OS=Nicotiana paniculata GN=INPS1 PE=2 SV=1	At5g10170| KOG0693 Myo-inositol-1-phosphate synthase	ko:K01858|INO1, ISYNA1; myo-inositol-1-phosphate synthase [EC:5.5.1.4]	AT5G10170.1	AT5G10170.1|GO:0005575 GO:0004512 GO:0006021 GO:0008654	--	--
TG_1258	gi|514776322|ref|XP_004968449.1| PREDICTED: lysine-specific demethylase 4B-like [Setaria italica]	sp|Q9H3R0|KDM4C_HUMAN Lysine-specific demethylase 4C OS=Homo sapiens GN=KDM4C PE=1 SV=2	At3g14740| KOG0955 PHD finger protein BR140/LIN-49	ko:K11380|NTO1; NuA3 HAT complex component NTO1	AT3G14740.1	AT3G14740.1|GO:0008270 GO:0005515	--	--
TG_1259	gi|514801764|ref|XP_004975781.1| PREDICTED: dihydrofolate reductase-like [Setaria italica]	sp|Q7QBJ0|U483_ANOGA UPF0483 protein AGAP003155 OS=Anopheles gambiae GN=AGAP003155 PE=3 SV=3	At4g24380| KOG2551 Phospholipase/carboxyhydrolase	--	AT4G24380.1	--	--	--
TG_1260	gi|643723742|gb|KDP33186.1| hypothetical protein JCGZ_13451 [Jatropha curcas]	sp|Q8GT66|TIC40_PEA Protein TIC 40, chloroplastic OS=Pisum sativum GN=TIC40 PE=1 SV=1	At5g16620| KOG1308 Hsp70-interacting protein Hip/Transient component of progesterone receptor complexes and an Hsp70-binding protein	--	AT5G16620.1	AT5G16620.1|GO:0009658 GO:0031897 GO:0045037	--	--
TG_1261	gi|629086215|gb|KCW52572.1| hypothetical protein EUGRSUZ_J01947 [Eucalyptus grandis]	sp|Q84TH4|SR45A_ARATH Serine/arginine-rich splicing factor SR45a OS=Arabidopsis thaliana GN=SR45A PE=1 SV=1	At1g07350| KOG4661 Hsp27-ERE-TATA-binding protein/Scaffold attachment factor (SAF-B)	--	AT1G07350.2	AT1G07350.2|GO:0000166 GO:0008380 GO:0003723	28582.m000318 Rco Ricinus communis conserved hypothetical protein	--
TG_1262	gi|590578314|ref|XP_007013474.1| Tetratricopeptide repeat-like superfamily protein, putative [Theobroma cacao] gi|508783837|gb|EOY31093.1|	--	--	--	AT5G20190.1	AT5G20190.1|GO:0008150 GO:0005488 GO:0009507	--	--
TG_1263	gi|502083601|ref|XP_004487508.1| PREDICTED: vacuolar protein sorting-associated protein 4-like [Cicer arietinum]	sp|Q9ZNT0|VPS4_ARATH Protein SUPPRESSOR OF K(+) TRANSPORT GROWTH DEFECT 1 OS=Arabidopsis thaliana GN=SKD1 PE=1 SV=1	At2g27600| KOG0739 AAA+-type ATPase	ko:K12196|VPS4; vacuolar protein-sorting-associated protein 4	AT2G27600.1	AT2G27600.1|GO:0007032 GO:0005771 GO:0016192 GO:0005524	EMT26392 Ata Aegilops tauschii FAR1 family protein	--
TG_1264	gi|90399078|emb|CAJ86300.1| H0124B04.17 [Oryza sativa Indica Group]	sp|Q8GXS3|CFIS2_ARATH Pre-mRNA cleavage factor Im 25 kDa subunit 2 OS=Arabidopsis thaliana GN=CFIS2 PE=1 SV=1	At4g25550| KOG1689 mRNA cleavage factor I subunit	--	AT4G25550.1	AT4G25550.1|GO:0005575 GO:0008150 GO:0005515	NNU_017667-RA Nnu Nelumbo nucifera EIL family protein	--
TG_1267	gi|448872690|gb|AGE46030.1| alpha-1,4-glucan-protein synthase [Elaeis guineensis]	sp|Q8RU27|UPTG2_SOLTU Alpha-1,4-glucan-protein synthase [UDP-forming] 2 OS=Solanum tuberosum GN=UPTG2 PE=1 SV=1	--	ko:K13379|RGP, UTM; reversibly glycosylated polypeptide / UDP-arabinopyranose mutase [EC:2.4.1.- 5.4.99.30]	AT3G08900.1	AT3G08900.1|GO:0016020	--	--
TG_1270	gi|566210362|ref|XP_002323697.2| hypothetical protein POPTR_0016s14960g [Populus trichocarpa] gi|550321542|gb|EEF05458.2|	sp|Q9ZVI6|LOR8_ARATH Protein LURP-one-related 8 OS=Arabidopsis thaliana GN=At2g38640 PE=2 SV=1	--	--	AT2G38640.1	AT2G38640.1|GO:0005575 GO:0003674 GO:0008150	--	--
TG_1271	gi|658030623|ref|XP_008350758.1| PREDICTED: protein BONZAI 3-like [Malus domestica]	sp|Q941L3|BON1_ARATH Protein BONZAI 1 OS=Arabidopsis thaliana GN=BON1 PE=1 SV=2	At5g61900| KOG1327 Copine	--	AT5G61900.3	AT5G61900.3|GO:0019725 GO:0045793 GO:0060548 GO:0005886 GO:0005544 GO:0009626 GO:0010186 GO:0009270 GO:0009266	--	--
TG_1272	gi|326491571|dbj|BAJ94263.1| predicted protein [Hordeum vulgare subsp. vulgare]	sp|P27484|GRP2_NICSY Glycine-rich protein 2 OS=Nicotiana sylvestris GN=GRP-2 PE=2 SV=1	At4g36020| KOG3070 Predicted RNA-binding protein containing PIN domain and invovled in translation or RNA processing	ko:K09250|CNBP; cellular nucleic acid-binding protein	AT4G36020.1	AT4G36020.1|GO:0032508 GO:0005575 GO:0003723 GO:0009409 GO:0003690 GO:0010501 GO:0003697	--	--
TG_1273	gi|586768172|ref|XP_006855927.1| hypothetical protein AMTR_s00037p00206460 [Amborella trichopoda] gi|548859748|gb|ERN17394.1|	sp|Q948T6|LGUL_ORYSJ Lactoylglutathione lyase OS=Oryza sativa subsp. japonica GN=GLX-I PE=1 SV=2	At1g11840| KOG2943 Predicted glyoxalase	ko:K01759|GLO1, gloA; lactoylglutathione lyase [EC:4.4.1.5]	AT1G11840.6	--	--	--
TG_1274	gi|514729253|ref|XP_004956656.1| PREDICTED: mitochondrial outer membrane protein porin 1-like [Setaria italica]	sp|Q6K548|VDAC1_ORYSJ Mitochondrial outer membrane protein porin 1 OS=Oryza sativa subsp. japonica GN=VDAC1 PE=1 SV=3	At3g01280| KOG3126 Porin/voltage-dependent anion-selective channel protein	ko:K15040|VDAC2; voltage-dependent anion channel protein 2	AT3G01280.1	AT3G01280.1|GO:0005741 GO:0006820 GO:0009617 GO:0008308 GO:0009507	Scf00018.g2634.t1 Ugi Utricularia gibba WOX family protein	--
TG_1275	gi|657834356|ref|WP_029550480.1| hypothetical protein, partial [Staphylococcus aureus]	--	--	--	--	--	--	--
TG_1276	gi|645270690|ref|XP_008240570.1| PREDICTED: myb-related protein 306 [Prunus mume]	--	At3g28910| KOG0048 Transcription factor, Myb superfamily	--	AT1G08810.2	AT1G08810.2|GO:0009733 GO:0009737 GO:0009753 GO:0003700 GO:0009739 GO:0009751 GO:0006355 GO:0009416 GO:0010118 GO:0009414 GO:0046686 GO:0009651 GO:0009723	PDK_30s722991g003 Pda Phoenix dactylifera MYB family protein	--
TG_1278	gi|225437501|ref|XP_002274824.1| PREDICTED: uncharacterized protein LOC100245192 [Vitis vinifera]	--	--	--	AT5G38700.1	AT5G38700.1|GO:0008150 GO:0003674 GO:0005739	--	--
TG_1279	gi|85036100|gb|ABC69036.1| mannose-binding lectin [Alocasia macrorrhizos] Length=270	sp|Q9FV99|LEC2_CROVR Mannose-specific lectin 2 OS=Crocus vernus GN=LECCVA2 PE=1 SV=1	--	--	--	--	--	--
TG_1280	gi|308051819|gb|ADO00337.1| RING protein [Elaeis guineensis] Length=281	sp|Q4KLR8|ZNRF3_XENLA E3 ubiquitin-protein ligase ZNRF3 OS=Xenopus laevis GN=znrf3 PE=2 SV=1	At1g49850| KOG0800 FOG:Predicted E3 ubiquitin ligase	--	AT1G49850.1	AT1G49850.1|GO:0008270 GO:0005515	Neem_24780_f_1 Ain Azadirachta indica bHLH family protein	--
TG_1281	gi|359840824|gb|AEV89263.1| IAA9 [Musa acuminata AAA Group] Length=314	sp|Q5Z749|IAA21_ORYSJ Auxin-responsive protein IAA21 OS=Oryza sativa subsp. japonica GN=IAA21 PE=2 SV=1	--	ko:K14484|IAA; auxin-responsive protein IAA	AT4G29080.1	AT4G29080.1|GO:0009733 GO:0003700 GO:0006417 GO:0005622	Tp4g28570 Tpa Thellungiella parvula ARF family protein	--
TG_1284	gi|502150092|ref|XP_004507784.1| PREDICTED: cytochrome c oxidase subunit 6b-3-like [Cicer arietinum]	sp|Q9S7L9|CX6B1_ARATH Cytochrome c oxidase subunit 6b-1 OS=Arabidopsis thaliana GN=COX6B-1 PE=1 SV=1	At1g22450| KOG3057 Cytochrome c oxidase, subunit VIb/COX12	ko:K02267|COX6B; cytochrome c oxidase subunit 6b	AT5G57815.1	AT5G57815.1|GO:0004129 GO:0005739	--	--
TG_1285	gi|618625592|gb|AHX80458.1| ATP synthase CF1 beta chain [Paris verticillata]	sp|Q09G39|ATPB_PLAOC ATP synthase subunit beta, chloroplastic OS=Platanus occidentalis GN=atpB PE=3 SV=1	AtCh030| KOG1350 F0F1-type ATP synthase, beta subunit	ko:K02112|ATPF1B, atpD; F-type H+-transporting ATPase subunit beta [EC:3.6.3.14]	ATCG00480.1	ATCG00480.1|GO:0015986 GO:0009544 GO:0010319 GO:0015078 GO:0005754 GO:0009409 GO:0010287	--	--
TG_1286	gi|659071231|ref|XP_008458800.1| PREDICTED: uncharacterized protein C3F10.06c isoform X2 [Cucumis melo]	sp|Q10181|YAW6_SCHPO Uncharacterized protein C3F10.06c OS=Schizosaccharomyces pombe (strain 972 / ATCC 24843) GN=SPAC3F10.06c PE=4 SV=1	At2g40570| KOG2634 Initiator tRNA phosphoribosyl-transferase	ko:K15463|RIT1; tRNA A64-2'-O-ribosylphosphate transferase [EC:2.4.2.-]	AT2G40570.1	AT2G40570.1|GO:0005575 GO:0006417 GO:0016763	--	--
TG_1287	gi|241865279|gb|ACS68717.1| photosystem I subunit XI [Sonneratia alba] gi|241865512|gb|ACS68788.1| photosystem I subunit	sp|Q41385|PSAL_SPIOL Photosystem I reaction center subunit XI, chloroplastic OS=Spinacia oleracea GN=PSAL PE=1 SV=1	--	--	AT4G12800.1	AT4G12800.1|GO:0019684 GO:0003674 GO:0009538 GO:0010287	--	--
TG_1288	gi|470107878|ref|XP_004290265.1| PREDICTED: probable VAMP-like protein At1g33475-like [Fragaria vesca subsp. vesca]	sp|Q84WF5|VAMPL_ARATH Probable VAMP-like protein At1g33475 OS=Arabidopsis thaliana GN=At1g33475 PE=2 SV=1	--	--	AT4G10170.2	AT4G10170.2|GO:0003674 GO:0016192	--	--
TG_1289	gi|573923339|ref|XP_006649250.1| PREDICTED: uncharacterized protein LOC102706362 [Oryza brachyantha]	--	--	--	--	--	--	--
TG_1290	gi|225444871|ref|XP_002281323.1| PREDICTED: uncharacterized protein LOC100266443 [Vitis vinifera]	--	--	--	AT5G11970.1	AT5G11970.1|GO:0003674 GO:0008150 GO:0005886	Neem_1766_f_3 Ain Azadirachta indica C2H2 family protein	--
TG_1291	gi|506498094|ref|YP_008003891.1| RNA polymerase RPO132 [Adoxophyes honmai entomopoxvirus 'L'] gi|502523584|emb|CCU55389.1|	sp|Q9J544|RP132_FOWPN DNA-directed RNA polymerase 132 kDa polypeptide OS=Fowlpox virus (strain NVSL) GN=RPO132 PE=3 SV=1	At4g21710| KOG0214 RNA polymerase II, second largest subunit	--	AT4G21710.1	AT4G21710.1|GO:0006350 GO:0009793 GO:0005665 GO:0003899 GO:0003677	Bra020873 Bra Brassica rapa B3 family protein	--
TG_1293	gi|125549044|gb|EAY94866.1| hypothetical protein OsI_16665 [Oryza sativa Indica Group]	sp|E1U332|ALL12_OLEEU Isoflavone reductase-like protein OS=Olea europaea PE=1 SV=1	--	--	AT1G75290.1	AT1G75290.1|GO:0005575 GO:0006808 GO:0016651	--	--
TG_1294	gi|629122396|gb|KCW86886.1| hypothetical protein EUGRSUZ_B03471 [Eucalyptus grandis] gi|629122397|gb|KCW86887.1| hypothetical	sp|Q5BJC2|KISHA_DANRE Protein kish-A OS=Danio rerio GN=tmem167a PE=3 SV=1	7293589| KOG3808 Uncharacterized conserved protein	--	AT5G20165.1	AT5G20165.1|GO:0003674 GO:0008150 GO:0012505	--	--
TG_1295	gi|657966884|ref|XP_008375144.1| PREDICTED: clustered mitochondria protein [Malus domestica]	--	--	--	AT3G52140.1	AT3G52140.1|GO:0009507 GO:0008150 GO:0005488 GO:0005886	--	--
TG_1296	gi|359475902|ref|XP_002283433.2| PREDICTED: protein TIC 55, chloroplastic-like [Vitis vinifera] gi|296082166|emb|CBI21171.3|	sp|O49931|TIC55_PEA Protein TIC 55, chloroplastic OS=Pisum sativum GN=TIC55 PE=1 SV=1	--	--	AT2G24820.1	--	--	--
TG_1297	gi|356505246|ref|XP_003521403.1| PREDICTED: cell division cycle protein 48 homolog [Glycine max]	sp|P54774|CDC48_SOYBN Cell division cycle protein 48 homolog OS=Glycine max GN=CDC48 PE=1 SV=1	At5g03340| KOG0730 AAA+-type ATPase	--	AT5G03340.1	AT5G03340.1|GO:0005618 GO:0005524 GO:0016887	EMT26392 Ata Aegilops tauschii FAR1 family protein	--
TG_1298	gi|593566033|ref|XP_007142507.1| hypothetical protein PHAVU_008G286500g [Phaseolus vulgaris] gi|561015640|gb|ESW14501.1|	--	At4g26650| KOG4205 RNA-binding protein musashi/mRNA cleavage and polyadenylation factor I complex, subunit HRP1	--	AT4G26650.1	AT4G26650.1|GO:0003723 GO:0000166	--	--
TG_1299	gi|586686306|ref|XP_006841904.1| hypothetical protein AMTR_s00042p00120080 [Amborella trichopoda] gi|548843930|gb|ERN03579.1|	sp|P49592|NC2B_ARATH Protein Dr1 homolog OS=Arabidopsis thaliana GN=DR1 PE=2 SV=1	At5g23090| KOG0871 Class 2 transcription repressor NC2, beta subunit (Dr1)	--	AT5G23090.4	AT5G23090.4|GO:0003700 GO:0045449	PDK_30s65509273g002 Pda Phoenix dactylifera NF-YB family protein	--
TG_1301	gi|527186504|gb|EPS59445.1| hypothetical protein M569_15362, partial [Genlisea aurea]	sp|O24653|GDI2_ARATH Guanosine nucleotide diphosphate dissociation inhibitor 2 OS=Arabidopsis thaliana GN=GDI2 PE=2 SV=1	At3g59920| KOG1439 RAB proteins geranylgeranyltransferase component A (RAB escort protein)	--	AT3G59920.1	AT3G59920.1|GO:0005575 GO:0005093 GO:0015031	--	--
TG_1303	gi|19352045|dbj|BAB85916.1| auxin response factor 7a [Oryza sativa] Length=1123	sp|Q0D9R7|ARFS_ORYSJ Auxin response factor 19 OS=Oryza sativa subsp. japonica GN=ARF19 PE=2 SV=2	--	--	AT1G19220.1	AT1G19220.1|GO:0009733 GO:0003700 GO:0005634 GO:0009723 GO:0048366 GO:0010386	PDK_30s1065691g002 Pda Phoenix dactylifera ARF family protein	--
TG_1304	gi|225470000|ref|XP_002278144.1| PREDICTED: uncharacterized protein LOC100257020 [Vitis vinifera]	--	--	--	AT5G20130.1	AT5G20130.1|GO:0003674 GO:0008150	--	--
TG_1305	gi|242047448|ref|XP_002461470.1| hypothetical protein SORBIDRAFT_02g003160 [Sorghum bicolor] gi|241924847|gb|EER97991.1|	sp|Q9C6Z0|FBK17_ARATH F-box/kelch-repeat protein At1g30090 OS=Arabidopsis thaliana GN=At1g30090 PE=2 SV=1	At1g30090| KOG1072 FOG:Kelch repeat	--	AT1G30090.1	AT1G30090.1|GO:0003674 GO:0008150	ObartAA03S_FGP11094 Oba Oryza barthii bZIP family protein	--
TG_1306	gi|115440789|ref|NP_001044674.1| Os01g0826000 [Oryza sativa Japonica Group] gi|14587363|dbj|BAB61264.1| unknown protein [Oryza	--	--	--	--	--	--	--
TG_1307	gi|255573637|ref|XP_002527741.1| conserved hypothetical protein [Ricinus communis] gi|223532882|gb|EEF34654.1| conserved	--	--	--	AT5G32440.3	--	--	--
TG_1308	gi|658047105|ref|XP_008359227.1| PREDICTED: uncharacterized protein LOC103422941 [Malus domestica]	--	At2g13260| KOG0017 FOG: Transposon-encoded proteins with TYA, reverse transcriptase, integrase domains in various combinations	--	--	--	--	--
TG_1309	gi|242041711|ref|XP_002468250.1| hypothetical protein SORBIDRAFT_01g042484 [Sorghum bicolor] gi|241922104|gb|EER95248.1|	--	--	--	AT5G17610.1	AT5G17610.1|GO:0003674 GO:0008150 GO:0012505	--	--
TG_1311	gi|225434592|ref|XP_002278579.1| PREDICTED: uncharacterized protein LOC100262214 [Vitis vinifera]	sp|Q84R36|MIK_ORYSJ Inositol 3-kinase OS=Oryza sativa subsp. japonica GN=MIK PE=2 SV=1	At5g58730| KOG2855 Ribokinase	--	AT5G58730.1	AT5G58730.1|GO:0016301 GO:0008150	mrna13356.1-v1.0-hybrid Fve Fragaria vesca pfkB-like carbohydrate kinase family protein	--
TG_1313	gi|566180693|ref|XP_002310726.2| hypothetical protein POPTR_0007s11000g [Populus trichocarpa] gi|550334620|gb|EEE91176.2|	--	At4g36980| KOG2548 SWAP mRNA splicing regulator	--	AT4G36980.2	AT4G36980.2|GO:0003674 GO:0008150	--	--
TG_1316	gi|587940102|gb|EXC26723.1| hypothetical protein L484_023337 [Morus notabilis]	sp|P30640|BUD13_CAEEL BUD13 homolog OS=Caenorhabditis elegans GN=R08D7.1 PE=3 SV=1	At1g31870| KOG2654 Uncharacterized conserved protein	ko:K13106|BUD13, CWC26; pre-mRNA-splicing factor CWC26	AT1G31870.2	AT1G31870.2|GO:0008150 GO:0005829 GO:0003674 GO:0005634	--	--
TG_1317	gi|218186927|gb|EEC69354.1| hypothetical protein OsI_38471 [Oryza sativa Indica Group]	sp|Q5I7K3|RS29_WHEAT 40S ribosomal protein S29 OS=Triticum aestivum GN=RPS29 PE=1 SV=1	At3g44010| KOG3506 40S ribosomal protein S29	ko:K02980|RP-S29e, RPS29; small subunit ribosomal protein S29e	AT4G33865.1	AT4G33865.1|GO:0003735 GO:0022627 GO:0006412	--	--
TG_1318	gi|413938056|gb|AFW72607.1| hypothetical protein ZEAMMB73_230937 [Zea mays]	sp|Q54HG7|AUHM_DICDI Methylglutaconyl-CoA hydratase, mitochondrial OS=Dictyostelium discoideum GN=auh PE=3 SV=1	At4g16800| KOG1679 Enoyl-CoA hydratase	ko:K05607|AUH; methylglutaconyl-CoA hydratase [EC:4.2.1.18]	AT4G16800.1	AT4G16800.1|GO:0005575 GO:0004300 GO:0006631	--	--
TG_1319	gi|21593378|gb|AAM65327.1| putative amino acid transport protein [Arabidopsis thaliana]	--	At4g38250| KOG1304 Amino acid transporters	--	AT4G38250.1	AT4G38250.1|GO:0016020 GO:0006865 GO:0015171	--	--
TG_1320	gi|604331768|gb|EYU36626.1| hypothetical protein MIMGU_mgv1a0068452mg, partial [Erythranthe guttata] gi|604331769|gb|EYU36627.1|	sp|O24653|GDI2_ARATH Guanosine nucleotide diphosphate dissociation inhibitor 2 OS=Arabidopsis thaliana GN=GDI2 PE=2 SV=1	At3g59920| KOG1439 RAB proteins geranylgeranyltransferase component A (RAB escort protein)	--	AT3G59920.1	AT3G59920.1|GO:0005575 GO:0005093 GO:0015031	--	--
TG_1321	gi|643738424|gb|KDP44377.1| hypothetical protein JCGZ_20057 [Jatropha curcas]	sp|B9FDT1|OST1B_ORYSJ Dolichyl-diphosphooligosaccharide--protein glycosyltransferase subunit 1B OS=Oryza sativa subsp. japonica GN=OST1B PE=2 SV=1	At2g01720| KOG2291 Oligosaccharyltransferase, alpha subunit (ribophorin I)	ko:K12666|OST1, RPN1; oligosaccharyltransferase complex subunit alpha (ribophorin I)	AT2G01720.1	AT2G01720.1|GO:0009505 GO:0004579 GO:0005783 GO:0006486 GO:0005886	--	--
TG_1323	gi|568881222|ref|XP_006493485.1| PREDICTED: UNC93-like protein 1-like [Citrus sinensis]	sp|Q8LG53|UN932_ARATH UNC93-like protein 2 OS=Arabidopsis thaliana GN=At1g18010 PE=2 SV=2	At1g18010| KOG3098 Uncharacterized conserved protein	--	AT1G18010.1	AT1G18010.1|GO:0005575 GO:0003674 GO:0008150	--	--
TG_1324	gi|474451399|gb|EMS68893.1| Cysteine-rich receptor-like protein kinase 10 [Triticum urartu]	sp|O65469|CRK9_ARATH Putative cysteine-rich receptor-like protein kinase 9 OS=Arabidopsis thaliana GN=CRK9 PE=5 SV=1	--	--	AT4G23170.1	AT4G23170.1|GO:0009751 GO:0004672	MDP0000685403 Mdo Malus domestica cysteine-rich RLK (RECEPTOR-like protein kinase) 26	--
TG_1325	gi|573952742|ref|XP_006658644.1| PREDICTED: cysteine-rich receptor-like protein kinase 10-like, partial [Oryza brachyantha]	--	--	--	--	--	--	--
TG_1326	gi|514734524|ref|XP_004957931.1| PREDICTED: cysteine-rich receptor-like protein kinase 10-like [Setaria italica]	sp|Q9LRJ9|CRR38_ARATH Cysteine-rich repeat secretory protein 38 OS=Arabidopsis thaliana GN=CRRSP38 PE=2 SV=1	--	--	AT3G22060.1	AT3G22060.1|GO:0005618 GO:0009737 GO:0003674 GO:0005773	MDP0000685403 Mdo Malus domestica cysteine-rich RLK (RECEPTOR-like protein kinase) 26	--
TG_1327	gi|514777663|ref|XP_004968886.1| PREDICTED: uncharacterized protein LOC101755703 [Setaria italica]	sp|Q3UDK1|TRAD1_MOUSE TRAF-type zinc finger domain-containing protein 1 OS=Mus musculus GN=Trafd1 PE=1 SV=1	--	--	AT4G15420.1	AT4G15420.1|GO:0008233 GO:0006511 GO:0008270 GO:0005622	NNU_024067-RA Nnu Nelumbo nucifera C2H2 family protein	--
TG_1329	gi|590655866|ref|XP_007034107.1| NAD(P)-linked oxidoreductase superfamily protein [Theobroma cacao] gi|508713136|gb|EOY05033.1|	sp|Q7XT99|AKR2_ORYSJ Probable aldo-keto reductase 2 OS=Oryza sativa subsp. japonica GN=Os04g0338000 PE=2 SV=2	At1g60750| KOG1575 Voltage-gated shaker-like K+ channel, subunit beta/KCNAB	--	AT1G60750.1	AT1G60750.1|GO:0055114 GO:0016491	--	--
TG_1332	gi|590710016|ref|XP_007048711.1| Multiprotein bridging factor 1B [Theobroma cacao] gi|508700972|gb|EOX92868.1| Multiprotein	sp|Q9LXT3|MBF1B_ARATH Multiprotein-bridging factor 1b OS=Arabidopsis thaliana GN=MBF1B PE=2 SV=1	At3g58680| KOG3398 Transcription factor MBF1	ko:K03627|MBF1; putative transcription factor	AT3G58680.1	AT3G58680.1|GO:0005737 GO:0005730 GO:0003713 GO:0009723 GO:0045941 GO:0003677	MDP0000537221 Mdo Malus domestica FAR1-related sequence 3	--
TG_1333	gi|514806241|ref|XP_004977978.1| PREDICTED: F-box protein At3g44326-like [Setaria italica]	sp|Q9SIH5|FB322_ARATH Probable F-box protein At1g60180 OS=Arabidopsis thaliana GN=At2g36090 PE=2 SV=1	--	--	AT2G36090.1	AT2G36090.1|GO:0008150	--	--
TG_1334	gi|109900626|gb|ABG47806.1| pectin methlyesterase inhibitor protein 1 [Capsicum annuum] gi|110631514|gb|ABG81102.1| pectin	sp|P17407|21KD_DAUCA 21 kDa protein OS=Daucus carota PE=2 SV=1	--	--	AT5G62360.1	AT5G62360.1|GO:0005575 GO:0046910 GO:0008150 GO:0030599	--	--
TG_1335	gi|586676353|ref|XP_006838616.1| hypothetical protein AMTR_s00002p00229990 [Amborella trichopoda] gi|548841122|gb|ERN01185.1|	sp|P17407|21KD_DAUCA 21 kDa protein OS=Daucus carota PE=2 SV=1	--	--	AT5G62360.1	AT5G62360.1|GO:0005575 GO:0046910 GO:0008150 GO:0030599	--	--
TG_1336	gi|218197303|gb|EEC79730.1| hypothetical protein OsI_21063 [Oryza sativa Indica Group]	--	At1g64350| KOG2445 Nuclear pore complex component (sc Seh1)	--	AT1G64355.1	AT1G64355.1|GO:0008150 GO:0003674 GO:0009507	--	--
TG_1337	gi|590709906|ref|XP_007048683.1| DNA/RNA polymerases superfamily protein [Theobroma cacao] gi|508700944|gb|EOX92840.1| DNA/RNA	--	At4g07850| KOG0017 FOG: Transposon-encoded proteins with TYA, reverse transcriptase, integrase domains in various combinations	--	--	--	--	--
TG_1338	gi|449505675|ref|XP_004162538.1| PREDICTED: xylulose kinase-like [Cucumis sativus]	sp|Q3SYZ6|XYLB_BOVIN Xylulose kinase OS=Bos taurus GN=XYLB PE=2 SV=1	At5g49650| KOG2531 Sugar (pentulose and hexulose) kinases	ko:K00854|xylB, XYLB; xylulokinase [EC:2.7.1.17]	AT5G49650.1	AT5G49650.1|GO:0005997 GO:0005829 GO:0004856	--	--
TG_1339	gi|590676462|ref|XP_007039743.1| PPPDE thiol peptidase family protein, putative [Theobroma cacao] gi|508776988|gb|EOY24244.1|	sp|Q93VG8|PPDEX_ARATH DeSI-like protein At4g17486 OS=Arabidopsis thaliana GN=At4g17486 PE=2 SV=1	At5g47310| KOG0324 Uncharacterized conserved protein	--	AT5G47310.1	AT5G47310.1|GO:0005575 GO:0003674 GO:0008150	--	--
TG_1340	gi|659092257|ref|XP_008446979.1| PREDICTED: NADH dehydrogenase [ubiquinone] 1 alpha subcomplex subunit 6 [Cucumis melo]	sp|Q9LHI0|NDUA6_ARATH NADH dehydrogenase [ubiquinone] 1 alpha subcomplex subunit 6 OS=Arabidopsis thaliana GN=At3g12260 PE=2 SV=1	At3g12260| KOG3426 NADH:ubiquinone oxidoreductase, NDUFA6/B14 subunit	ko:K03950|NDUFA6; NADH dehydrogenase (ubiquinone) 1 alpha subcomplex subunit 6	AT3G12260.1	AT3G12260.1|GO:0003824 GO:0045271 GO:0005739	MDP0000320524 Mdo Malus domestica TGACG motif-binding factor 6	--
TG_1341	gi|12247468|gb|AAG49895.1| PnFL-1 [Ipomoea nil] Length=209	sp|Q9SUW4|LPPB_ARATH Probable lipid phosphate phosphatase beta OS=Arabidopsis thaliana GN=LPPB PE=2 SV=1	At4g22550| KOG4268 Uncharacterized conserved protein containing PAP2 domain	--	AT4G22550.1	AT4G22550.1|GO:0003824 GO:0016020 GO:0008150	--	--
TG_1342	gi|12247468|gb|AAG49895.1| PnFL-1 [Ipomoea nil] Length=209	sp|Q9SUW4|LPPB_ARATH Probable lipid phosphate phosphatase beta OS=Arabidopsis thaliana GN=LPPB PE=2 SV=1	At4g22550| KOG4268 Uncharacterized conserved protein containing PAP2 domain	--	AT4G22550.1	AT4G22550.1|GO:0003824 GO:0016020 GO:0008150	--	--
TG_1343	gi|357472201|ref|XP_003606385.1| 60S ribosomal protein L12 [Medicago truncatula] gi|217071520|gb|ACJ84120.1| unknown [Medicago	sp|Q9FF52|RL123_ARATH 60S ribosomal protein L12-3 OS=Arabidopsis thaliana GN=RPL12C PE=2 SV=1	At5g60670| KOG0886 40S ribosomal protein S2	--	AT5G60670.1	AT5G60670.1|GO:0003735 GO:0006412 GO:0042254 GO:0022625	--	--
TG_1346	gi|596159324|ref|XP_007222898.1| hypothetical protein PRUPE_ppa009971mg [Prunus persica] gi|462419834|gb|EMJ24097.1| hypothetical	--	--	--	AT1G44920.1	AT1G44920.1|GO:0008150 GO:0003674 GO:0009507	--	--
TG_1347	gi|474434110|gb|EMS68105.1| 40S ribosomal protein S28 [Triticum urartu]	sp|P46302|RS28_MAIZE 40S ribosomal protein S28 OS=Zea mays GN=RPS28 PE=3 SV=1	At5g64140| KOG3502 40S ribosomal protein S28	--	AT5G64140.1	AT5G64140.1|GO:0003735 GO:0006412 GO:0022627 GO:0042254	--	--
TG_1349	gi|568862234|ref|XP_006484590.1| PREDICTED: probable LRR receptor-like serine/threonine-protein kinase At3g47570-like [Citrus	sp|C0LGP4|Y3475_ARATH Probable LRR receptor-like serine/threonine-protein kinase At3g47570 OS=Arabidopsis thaliana GN=At3g47570 PE=2 SV=1	--	--	AT3G47570.1	AT3G47570.1|GO:0007169 GO:0006468 GO:0005886 GO:0005524 GO:0004674	MDP0000560255 Mdo Malus domestica Protein kinase superfamily protein	--
TG_1350	gi|380691606|emb|CCA60897.1| phosphoenolpyruvate carboxylase, partial [Sacciolepis indica]	sp|P29193|CAPP1_SACHY Phosphoenolpyruvate carboxylase, housekeeping isozyme OS=Saccharum hybrid PE=3 SV=1	--	ko:K01595|ppc; phosphoenolpyruvate carboxylase [EC:4.1.1.31]	AT3G14940.1	AT3G14940.1|GO:0006099 GO:0005829 GO:0008964	--	--
TG_1352	gi|590650544|ref|XP_007032667.1| Plant calmodulin-binding protein-related, putative isoform 1 [Theobroma cacao] gi|590650547|ref|XP_007032668.1|	--	--	--	AT5G39380.1	AT5G39380.1|GO:0003674 GO:0008150 GO:0005886	--	--
TG_1353	gi|586716964|ref|XP_006847935.1| hypothetical protein AMTR_s00029p00129160 [Amborella trichopoda] gi|548851240|gb|ERN09516.1|	sp|A3AVP1|CKX8_ORYSJ Cytokinin dehydrogenase 8 OS=Oryza sativa subsp. japonica GN=CKX8 PE=3 SV=1	At1g75450| KOG1231 Proteins containing the FAD binding domain	--	AT1G75450.2	--	PGSC0003DMP400000652 Stu Solanum tuberosum bHLH family protein	--
TG_1354	gi|629123480|gb|KCW87905.1| hypothetical protein EUGRSUZ_A00293, partial [Eucalyptus grandis]	sp|Q9LMN7|WAK5_ARATH Wall-associated receptor kinase 5 OS=Arabidopsis thaliana GN=WAK5 PE=2 SV=1	--	--	AT1G21230.1	AT1G21230.1|GO:0004674 GO:0006468 GO:0005886	EMT07921 Ata Aegilops tauschii FAR1 family protein	--
TG_1355	gi|658020605|ref|XP_008345681.1| PREDICTED: mitochondrial Rho GTPase 1-like [Malus domestica]	sp|Q8RXF8|MIRO1_ARATH Mitochondrial Rho GTPase 1 OS=Arabidopsis thaliana GN=MIRO1 PE=1 SV=1	At5g27540| KOG1707 Predicted Ras related/Rac-GTP binding protein	ko:K07870|RHOT1, ARHT1; Ras homolog gene family, member T1	AT5G27540.2	AT5G27540.2|GO:0009793 GO:0009860 GO:0005739 GO:0007005	--	--
TG_1357	gi|357124142|ref|XP_003563764.1| PREDICTED: pleiotropic drug resistance protein 12-like [Brachypodium distachyon]	sp|Q7FMW4|PDR15_ORYSJ Pleiotropic drug resistance protein 15 OS=Oryza sativa subsp. japonica GN=PDR15 PE=3 SV=1	At3g16340| KOG0065 Pleiotropic drug resistance proteins (PDR1-15), ABC superfamily	--	AT3G16340.1	AT3G16340.1|GO:0042626 GO:0006855	--	--
TG_1359	gi|226508880|ref|NP_001144115.1| uncharacterized protein LOC100276955 [Zea mays] gi|195637086|gb|ACG38011.1| hypothetical	sp|Q9C8L2|FAP3_ARATH Fatty-acid-binding protein 3 OS=Arabidopsis thaliana GN=FAP3 PE=1 SV=1	--	--	AT3G45210.1	AT3G45210.1|GO:0003674 GO:0008150	--	--
TG_1361	gi|225425821|ref|XP_002264828.1| PREDICTED: proteasome subunit beta type-5 [Vitis vinifera] gi|297738390|emb|CBI27591.3|	sp|O24361|PSB5_SPIOL Proteasome subunit beta type-5 OS=Spinacia oleracea PE=2 SV=1	At3g26340| KOG0175 20S proteasome, regulatory subunit beta type PSMB5/PSMB8/PRE2	ko:K02737|PSMB5; 20S proteasome subunit beta 5 [EC:3.4.25.1]	AT3G26340.1	AT3G26340.1|GO:0006511 GO:0005839 GO:0004298	--	--
TG_1362	gi|115453797|ref|NP_001050499.1| Os03g0565200 [Oryza sativa Japonica Group] gi|108709353|gb|ABF97148.1| HAD-superfamily hydrolase,	sp|Q94K71|GPPL2_ARATH Haloacid dehalogenase-like hydrolase domain-containing protein At3g48420 OS=Arabidopsis thaliana GN=At3g48420 PE=2 SV=1	At3g48420_1| KOG2914 Predicted haloacid-halidohydrolase and related hydrolases	--	AT3G48420.1	AT3G48420.1|GO:0009941 GO:0016787 GO:0008152 GO:0009570	--	--
TG_1363	gi|590620371|ref|XP_007024517.1| Acid phosphatase [Theobroma cacao] gi|508779883|gb|EOY27139.1| Acid phosphatase [Theobroma	sp|A1VY14|SURE_CAMJJ 5'-nucleotidase SurE OS=Campylobacter jejuni subsp. jejuni serotype O:23/36 (strain 81-176) GN=surE PE=3 SV=1	--	ko:K03787|surE; 5'-nucleotidase [EC:3.1.3.5]	AT1G72880.1	AT1G72880.1|GO:0005575 GO:0008150 GO:0003993	GSVIVT01015183001 Vvi Vitis vinifera Survival protein SurE-like phosphatase/nucleotidase	--
TG_1364	gi|326513382|dbj|BAK06931.1| predicted protein [Hordeum vulgare subsp. vulgare]	--	--	--	AT5G43310.2	--	--	--
TG_1365	gi|449529341|ref|XP_004171658.1| PREDICTED: omega-6 fatty acid desaturase, endoplasmic reticulum-like, partial [Cucumis sativus]	sp|P48631|FD6E2_SOYBN Omega-6 fatty acid desaturase, endoplasmic reticulum isozyme 2 OS=Glycine max GN=FAD2-2 PE=2 SV=1	--	--	AT3G12120.2	AT3G12120.2|GO:0016720 GO:0045485 GO:0005783	--	--
TG_1366	gi|514817558|ref|XP_004983498.1| PREDICTED: G-type lectin S-receptor-like serine/threonine-protein kinase At1g34300-like	sp|Q9XID3|Y1343_ARATH G-type lectin S-receptor-like serine/threonine-protein kinase At1g34300 OS=Arabidopsis thaliana GN=At1g34300 PE=2 SV=1	--	--	AT1G34300.1	AT1G34300.1|GO:0004674 GO:0006468 GO:0005529 GO:0005524 GO:0005886	EMT05641 Ata Aegilops tauschii FAR1 family protein	--
TG_1367	gi|645280889|ref|XP_008245382.1| PREDICTED: uncharacterized protein LOC103343500 [Prunus mume]	--	--	--	AT5G13470.1	AT5G13470.1|GO:0005575 GO:0003674 GO:0008150	mrna14412.1-v1.0-hybrid Fve Fragaria vesca AP2/B3-like transcriptional factor family protein	--
TG_1368	gi|447198885|ref|WP_001276141.1| hypothetical protein, partial [Acinetobacter baumannii] gi|332728417|gb|EGJ59792.1| hypothetical	--	--	--	--	--	--	--
TG_1369	gi|590654533|ref|XP_007033723.1| O-acetylserine lyase B isoform 1 [Theobroma cacao] gi|508712752|gb|EOY04649.1| O-acetylserine	sp|O81155|CYSKP_SOLTU Cysteine synthase, chloroplastic/chromoplastic OS=Solanum tuberosum PE=2 SV=1	At2g43750| KOG1252 Cystathionine beta-synthase and related enzymes	ko:K01738|cysK; cysteine synthase A [EC:2.5.1.47]	AT3G59760.1	AT3G59760.1|GO:0048868 GO:0019344 GO:0004124 GO:0005739	--	--
TG_1370	gi|60418878|gb|AAX19866.1| unknown, partial [Doryanthes excelsa] Length=283	sp|Q93WN0|SEBP2_ARATH Selenium-binding protein 2 OS=Arabidopsis thaliana GN=SBP2 PE=1 SV=1	At4g14040| KOG0918 Selenium-binding protein	--	AT4G14040.1	AT4G14040.1|GO:0005575 GO:0010197 GO:0008430	--	--
TG_1371	gi|587854376|gb|EXB44439.1| hypothetical protein L484_013857 [Morus notabilis]	sp|Q94K41|SDR3B_ARATH Short-chain dehydrogenase reductase 3b OS=Arabidopsis thaliana GN=SDR3b PE=2 SV=1	At2g47140| KOG0725 Reductases with broad range of substrate specificities	--	AT2G47140.1	AT2G47140.1|GO:0005575 GO:0005488 GO:0008152 GO:0016491	MDP0000247912 Mdo Malus domestica aspartate kinase 3	--
TG_1372	gi|567865701|ref|XP_006425473.1| hypothetical protein CICLE_v10025251mg [Citrus clementina] gi|567865703|ref|XP_006425474.1|	sp|Q9FKW4|CDPKS_ARATH Calcium-dependent protein kinase 28 OS=Arabidopsis thaliana GN=CPK28 PE=1 SV=1	At5g66210| KOG0032 Ca2+/calmodulin-dependent protein kinase, EF-Hand protein superfamily	--	AT5G66210.1	AT5G66210.1|GO:0006468 GO:0004683	MDP0000318339 Mdo Malus domestica calcium-dependent protein kinase 20	--
TG_1374	gi|115464651|ref|NP_001055925.1| Os05g0494500 [Oryza sativa Japonica Group] gi|52353475|gb|AAU44041.1| unknown protein [Oryza	sp|Q9SUV2|PT432_ARATH Probable sugar phosphate/phosphate translocator At4g32390 OS=Arabidopsis thaliana GN=At4g32390 PE=3 SV=1	At4g32390| KOG1441 Glucose-6-phosphate/phosphate and phosphoenolpyruvate/phosphate antiporter	--	AT4G32390.1	AT4G32390.1|GO:0008514 GO:0012505	BGIOSGA034759-PA Osi Oryza sativa Indica Group bZIP family protein	--
TG_1376	gi|326526221|dbj|BAJ97127.1| predicted protein [Hordeum vulgare subsp. vulgare]	sp|B9SLR1|Y231_RICCO UPF0392 protein RCOM_0530710 OS=Ricinus communis GN=RCOM_0530710 PE=3 SV=1	--	--	AT5G40720.1	AT5G40720.1|GO:0005575 GO:0003674 GO:0008150	--	--
TG_1377	gi|147802931|emb|CAN68476.1| hypothetical protein VITISV_029625 [Vitis vinifera]	sp|O59668|YB83_SCHPO LisH domain-containing protein C29A3.03c OS=Schizosaccharomyces pombe (strain 972 / ATCC 24843) GN=SPBC29A3.03c PE=3 SV=1	At4g37880| KOG2817 Predicted E3 ubiquitin ligase	--	AT4G37880.1	AT4G37880.1|GO:0005575 GO:0008150 GO:0008270 GO:0005515	--	--
TG_1378	gi|595875243|ref|XP_007212170.1| hypothetical protein PRUPE_ppa012498mg [Prunus persica] gi|645241228|ref|XP_008226981.1|	sp|O32107|YUID_BACSU Uncharacterized membrane protein YuiD OS=Bacillus subtilis (strain 168) GN=yuiD PE=4 SV=1	--	ko:K09775|K09775; uncharacterized protein	AT3G21610.1	AT3G21610.1|GO:0005575 GO:0003674 GO:0008150	--	--
TG_1381	gi|587944497|gb|EXC30969.1| hypothetical protein L484_021269 [Morus notabilis]	sp|O80934|Y2766_ARATH Uncharacterized protein At2g37660, chloroplastic OS=Arabidopsis thaliana GN=At2g37660 PE=1 SV=2	At2g37660| KOG1203 Predicted dehydrogenase	--	AT2G37660.1	AT2G37660.1|GO:0009579 GO:0050662 GO:0009570 GO:0048046 GO:0003824 GO:0042742	--	--
TG_1383	gi|225459318|ref|XP_002285795.1| PREDICTED: annexin D1 [Vitis vinifera] gi|147861246|emb|CAN81470.1| hypothetical protein	sp|Q9XEE2|ANXD2_ARATH Annexin D2 OS=Arabidopsis thaliana GN=ANN2 PE=1 SV=1	At5g65020| KOG0819 Annexin	--	AT5G65020.2	AT5G65020.2|GO:0015774 GO:0005829 GO:0005544 GO:0005509 GO:0009986 GO:0005634	Aan020124 Aan Artemisia annua MYB family protein	--
TG_1384	gi|47848479|dbj|BAD22334.1| putative acetyl-CoA C-acyltransferase [Oryza sativa Japonica Group] gi|125562924|gb|EAZ08304.1|	sp|Q9FIK7|THIC2_ARATH Probable acetyl-CoA acetyltransferase, cytosolic 2 OS=Arabidopsis thaliana GN=At5g47720 PE=2 SV=1	At5g47720| KOG1390 Acetyl-CoA acetyltransferase	ko:K00626|E2.3.1.9, atoB; acetyl-CoA C-acetyltransferase [EC:2.3.1.9]	AT5G47720.4	AT5G47720.4|GO:0005575 GO:0003985 GO:0008152	--	--
TG_1385	gi|149392099|gb|ABR25918.1| constans-like b-box zinc finger protein [Oryza sativa Indica Group]	sp|O22800|COL14_ARATH Zinc finger protein CONSTANS-LIKE 14 OS=Arabidopsis thaliana GN=COL14 PE=2 SV=2	--	--	AT2G33500.1	AT2G33500.1|GO:0003700 GO:0045449 GO:0008270 GO:0005622	Sobic.002G408500.1.p Sbi Sorghum bicolor CO-like family protein	--
TG_1386	gi|514807701|ref|XP_004978703.1| PREDICTED: uncharacterized protein LOC101756992 [Setaria italica]	--	--	--	--	--	--	--
TG_1387	gi|30172151|emb|CAD89783.1| peptidylprolyl cis-trans isomerase [Oryza sativa Indica Group]	sp|Q9M2S7|FK201_ARATH Peptidyl-prolyl cis-trans isomerase FKBP20-1 OS=Arabidopsis thaliana GN=FKBP20-1 PE=1 SV=1	At3g55520| KOG0543 FKBP-type peptidyl-prolyl cis-trans isomerase	ko:K01802|E5.2.1.8; peptidylprolyl isomerase [EC:5.2.1.8]	AT3G55520.1	AT3G55520.1|GO:0005528 GO:0006457 GO:0003755 GO:0009543	--	--
TG_1388	gi|242037363|ref|XP_002466076.1| hypothetical protein SORBIDRAFT_01g000730 [Sorghum bicolor] gi|241919930|gb|EER93074.1|	sp|Q84T61|HSFA1_ORYSJ Heat stress transcription factor A-1 OS=Oryza sativa subsp. japonica GN=HSFA1 PE=2 SV=1	At5g16820| KOG0627 Heat shock transcription factor	--	AT5G16820.2	AT5G16820.2|GO:0003700 GO:0009408	GSMUA_Achr4P04500_001 Mac Musa acuminata HSF family protein	--
TG_1389	gi|587863744|gb|EXB53501.1| Succinyl-CoA ligase [ADP-forming] subunit beta [Morus notabilis]	sp|Q84LB6|SUCB_SOLLC Succinyl-CoA ligase [ADP-forming] subunit beta, mitochondrial OS=Solanum lycopersicum PE=1 SV=1	At2g20420| KOG2799 Succinyl-CoA synthetase, beta subunit	ko:K01900|LSC2; succinyl-CoA synthetase beta subunit [EC:6.2.1.4 6.2.1.5]	AT2G20420.1	AT2G20420.1|GO:0046686 GO:0004776 GO:0008152 GO:0005524 GO:0005739	--	--
TG_1390	gi|15705865|gb|AAL05851.1|AF411121_1 cysteine proteinase precursor [Sandersonia aurantiaca]	sp|Q10716|CYSP1_MAIZE Cysteine proteinase 1 OS=Zea mays GN=CCP1 PE=2 SV=1	At4g39090| KOG1542 Cysteine proteinase Cathepsin F	--	AT4G39090.1	AT4G39090.1|GO:0005773 GO:0005634 GO:0004197 GO:0042742 GO:0006508 GO:0009269 GO:0009651	--	--
TG_1391	gi|380853850|gb|AFE88232.1| acyl ACP-thioesterase [Nicotiana tabacum]	sp|Q39473|FATB_CINCA Dodecanoyl-[acyl-carrier-protein] hydrolase, chloroplastic OS=Cinnamomum camphora GN=FATB1 PE=1 SV=1	--	--	AT1G08510.1	AT1G08510.1|GO:0006633 GO:0000036 GO:0009536 GO:0016297	--	--
TG_1392	gi|380853850|gb|AFE88232.1| acyl ACP-thioesterase [Nicotiana tabacum]	sp|Q39473|FATB_CINCA Dodecanoyl-[acyl-carrier-protein] hydrolase, chloroplastic OS=Cinnamomum camphora GN=FATB1 PE=1 SV=1	--	--	AT1G08510.1	AT1G08510.1|GO:0006633 GO:0000036 GO:0009536 GO:0016297	--	--
TG_1393	gi|573940304|ref|XP_006652558.1| PREDICTED: elicitor-responsive protein 3-like [Oryza brachyantha]	sp|Q0JBH9|ERG3_ORYSJ Elicitor-responsive protein 3 OS=Oryza sativa subsp. japonica GN=ERG3 PE=2 SV=1	At1g63220| KOG1030 Predicted Ca2+-dependent phospholipid-binding protein	--	AT1G63220.1	AT1G63220.1|GO:0005575 GO:0003674 GO:0008150	Bra000970 Bra Brassica rapa bHLH family protein	--
TG_1396	gi|573957341|ref|XP_006660885.1| PREDICTED: uncharacterized protein LOC102721765 isoform X2 [Oryza brachyantha]	--	At4g25290_2| KOG1454 Predicted hydrolase/acyltransferase (alpha/beta hydrolase superfamily)	--	AT4G25290.1	AT4G25290.1|GO:0003913 GO:0006281	--	--
TG_1397	gi|514812783|ref|XP_004981181.1| PREDICTED: uncharacterized protein LOC101770664 [Setaria italica]	--	--	--	AT2G47480.1	AT2G47480.1|GO:0005575 GO:0003674 GO:0008150	Neem_1766_f_3 Ain Azadirachta indica C2H2 family protein	--
TG_1400	gi|593695849|ref|XP_007148423.1| hypothetical protein PHAVU_006G207300g [Phaseolus vulgaris] gi|543177313|gb|AGV54678.1|	sp|P27524|CB4A_SOLLC Chlorophyll a-b binding protein CP24 10A, chloroplastic OS=Solanum lycopersicum GN=CAP10A PE=3 SV=1	--	--	AT1G15820.1	AT1G15820.1|GO:0009783 GO:0016168 GO:0010196 GO:0010287 GO:0015979	--	--
TG_1401	gi|643733725|gb|KDP40568.1| hypothetical protein JCGZ_24567 [Jatropha curcas]	--	--	--	AT5G07020.1	AT5G07020.1|GO:0009535 GO:0008150 GO:0003674	--	--
TG_1404	gi|308081236|ref|NP_001183707.1| uncharacterized protein LOC100502300 [Zea mays] gi|238014044|gb|ACR38057.1| unknown [Zea	sp|Q5S2C3|PIR_ARATH Protein PIR OS=Arabidopsis thaliana GN=PIR PE=1 SV=2	At5g18410| KOG3534 p53 inducible protein PIR121	--	AT5G18410.2	AT5G18410.2|GO:0010090 GO:0031209 GO:0045010 GO:0016563	--	--
TG_1405	gi|496592577|ref|WP_009288700.1| hypothetical protein [Halomonas titanicae] gi|445563935|gb|ELY20074.1| hypothetical protein	--	--	--	--	--	--	--
TG_1406	gi|586701263|ref|XP_006844977.1| hypothetical protein AMTR_s00058p00184970 [Amborella trichopoda] gi|548847468|gb|ERN06652.1|	sp|Q8BHA0|IN80C_MOUSE INO80 complex subunit C OS=Mus musculus GN=Ino80c PE=2 SV=1	Hs17457141| KOG4137 Uncharacterized conserved protein	ko:K11667|INO80C, IES6; INO80 complex subunit C	AT4G38495.1	AT4G38495.1|GO:0005575 GO:0003674 GO:0008150	--	--
TG_1407	gi|586677252|ref|XP_006838874.1| hypothetical protein AMTR_s00002p00267110 [Amborella trichopoda] gi|548841380|gb|ERN01443.1|	sp|Q9SX99|OSB1_ARATH Protein OSB1, mitochondrial OS=Arabidopsis thaliana GN=OSB1 PE=1 SV=1	--	--	AT1G47720.1	AT1G47720.1|GO:0045910 GO:0000002 GO:0003697 GO:0005739	NNU_008264-RA Nnu Nelumbo nucifera E2F/DP family protein	--
TG_1408	gi|568823129|ref|XP_006465973.1| PREDICTED: 60S ribosomal protein L18a-like protein-like isoform X2 [Citrus sinensis]	--	--	--	AT4G26060.1	AT4G26060.1|GO:0005575 GO:0003674 GO:0008150	--	--
TG_1409	gi|356566537|ref|XP_003551487.1| PREDICTED: serine acetyltransferase 3, mitochondrial [Glycine max]	sp|Q42588|SAT1_ARATH Serine acetyltransferase 1, chloroplastic OS=Arabidopsis thaliana GN=SAT1 PE=1 SV=2	At1g55920| KOG4750 Serine O-acetyltransferase	ko:K00640|cysE; serine O-acetyltransferase [EC:2.3.1.30]	AT1G55920.1	AT1G55920.1|GO:0009409 GO:0005829 GO:0009001 GO:0009970 GO:0009507	MDP0000287465 Mdo Malus domestica Pentatricopeptide repeat (PPR) superfamily protein	--
TG_1412	gi|407971016|ref|NP_001236326.1| ferredoxin-thioredoxin reductase catalytic chain, chloroplastic [Glycine max] gi|3913670|sp|O49856.1|FTRC_SOYBN	sp|O49856|FTRC_SOYBN Ferredoxin-thioredoxin reductase catalytic chain, chloroplastic OS=Glycine max GN=FTRC PE=1 SV=1	--	ko:K17892|FTRC; ferredoxin-thioredoxin reductase catalytic chain [EC:1.8.7.2]	AT2G04700.1	AT2G04700.1|GO:0008937 GO:0030385 GO:0009507	--	--
TG_1413	gi|194691558|gb|ACF79863.1| unknown [Zea mays] Length=224	sp|Q9SWB6|PM36_SOYBN Seed maturation protein PM36 OS=Glycine max GN=PM36 PE=2 SV=1	--	--	AT3G16990.1	AT3G16990.1|GO:0005575 GO:0003674	--	--
TG_1414	gi|224087357|ref|XP_002308134.1| prefoldin-related KE2 family protein [Populus trichocarpa] gi|118482598|gb|ABK93219.1| unknown	--	At2g07350| KOG3501 Molecular chaperone Prefoldin, subunit 1	--	AT2G07340.1	AT2G07340.1|GO:0006457 GO:0016272 GO:0051082	--	--
TG_1417	gi|475435217|gb|EMT01302.1| hypothetical protein F775_23183 [Aegilops tauschii]	--	--	--	AT1G18740.1	AT1G18740.1|GO:0003674 GO:0008150	--	--
TG_1418	gi|357145385|ref|XP_003573625.1| PREDICTED: uncharacterized protein LOC100833714 [Brachypodium distachyon]	--	--	--	--	--	--	--
TG_1419	gi|475553896|gb|EMT12112.1| hypothetical protein F775_20631 [Aegilops tauschii]	--	--	--	AT3G47080.1	AT3G47080.1|GO:0005488	--	--
TG_1420	gi|225423935|ref|XP_002279027.1| PREDICTED: uncharacterized protein LOC100262750 [Vitis vinifera] gi|297737840|emb|CBI27041.3|	--	--	--	AT3G25805.1	AT3G25805.1|GO:0003674 GO:0008150	--	--
TG_1421	gi|590616280|ref|XP_007023462.1| Magnesium transporter 2 isoform 2 [Theobroma cacao] gi|508778828|gb|EOY26084.1| Magnesium	sp|Q9S9N4|MRS21_ARATH Magnesium transporter MRS2-1 OS=Arabidopsis thaliana GN=MRS2-1 PE=2 SV=1	At1g16010| KOG2662 Magnesium transporters:CorA family	--	AT1G16010.3	--	Lus10022218 Lus Linum usitatissimum magnesium transporter 7	--
TG_1422	gi|659081552|ref|XP_008441390.1| PREDICTED: thylakoid lumenal 15 kDa protein 1, chloroplastic [Cucumis melo]	sp|O22160|TL15A_ARATH Thylakoid lumenal 15 kDa protein 1, chloroplastic OS=Arabidopsis thaliana GN=At2g44920 PE=1 SV=2	--	--	AT2G44920.1	AT2G44920.1|GO:0009535 GO:0003674 GO:0009543	GRMZM2G010929_P02 Zma Zea mays WOX family protein	--
TG_1427	gi|255579497|ref|XP_002530591.1| homeobox protein, putative [Ricinus communis] gi|223529839|gb|EEF31771.1| homeobox protein,	sp|Q8GRL4|HOX19_ORYSJ Homeobox-leucine zipper protein HOX19 OS=Oryza sativa subsp. japonica GN=HOX19 PE=2 SV=1	At2g22800| KOG0483 Transcription factor HEX, contains HOX and HALZ domains	--	AT2G22800.1	AT2G22800.1|GO:0003700 GO:0006355 GO:0005634	29825.m000313 Rco Ricinus communis homeobox protein, putative	--
TG_1428	gi|590724229|ref|XP_007052407.1| ATPase, F1 complex, delta/epsilon subunit [Theobroma cacao] gi|508704668|gb|EOX96564.1|	sp|Q40089|ATP4_IPOBA ATP synthase subunit delta', mitochondrial OS=Ipomoea batatas PE=1 SV=1	At5g47030| KOG1758 Mitochondrial F1F0-ATP synthase, subunit delta/ATP16	ko:K02134|ATPeF1D, ATP5D, ATP16; F-type H+-transporting ATPase subunit delta	AT5G47030.1	AT5G47030.1|GO:0000275 GO:0009651 GO:0046933	--	--
TG_1429	gi|255635264|gb|ACU17986.1| unknown [Glycine max] Length=230	sp|Q42539|PIMT1_ARATH Protein-L-isoaspartate O-methyltransferase 1 OS=Arabidopsis thaliana GN=PIMT1 PE=1 SV=3	At5g50240| KOG1661 Protein-L-isoaspartate(D-aspartate) O-methyltransferase	--	AT3G48330.2	AT3G48330.2|GO:0009737 GO:0007568 GO:0006464 GO:0005575 GO:0009845 GO:0009651 GO:0004719	--	--
TG_1430	gi|255635264|gb|ACU17986.1| unknown [Glycine max] Length=230	sp|Q42539|PIMT1_ARATH Protein-L-isoaspartate O-methyltransferase 1 OS=Arabidopsis thaliana GN=PIMT1 PE=1 SV=3	At5g50240| KOG1661 Protein-L-isoaspartate(D-aspartate) O-methyltransferase	--	AT3G48330.2	AT3G48330.2|GO:0009737 GO:0007568 GO:0006464 GO:0005575 GO:0009845 GO:0009651 GO:0004719	--	--
TG_1431	gi|231610|sp|P29790.1|ATPG_TOBAC RecName: Full=ATP synthase gamma chain, chloroplastic; AltName: Full=F-ATPase gamma subunit;	sp|P29790|ATPG_TOBAC ATP synthase gamma chain, chloroplastic OS=Nicotiana tabacum GN=ATPC PE=1 SV=1	At4g04640| KOG1531 F0F1-type ATP synthase, gamma subunit	ko:K02115|ATPF1G, atpG; F-type H+-transporting ATPase subunit gamma	AT4G04640.1	AT4G04640.1|GO:0009544 GO:0030234 GO:0015986 GO:0009772	--	--
TG_1432	gi|573965600|ref|XP_006664907.1| PREDICTED: acetolactate synthase small subunit 2, chloroplastic-like [Oryza brachyantha]	sp|Q93YZ7|ILVH2_ARATH Acetolactate synthase small subunit 2, chloroplastic OS=Arabidopsis thaliana GN=At2g31810 PE=1 SV=1	At5g16290| KOG2663 Acetolactate synthase, small subunit	ko:K01653|E2.2.1.6S, ilvH, ilvN; acetolactate synthase I/III small subunit [EC:2.2.1.6]	AT2G31810.1	AT2G31810.1|GO:0003984 GO:0009082 GO:0016597 GO:0009507	--	--
TG_1435	gi|470114331|ref|XP_004293369.1| PREDICTED: probable xyloglucan endotransglucosylase/hydrolase protein 23-like [Fragaria	sp|Q38857|XTH22_ARATH Xyloglucan endotransglucosylase/hydrolase protein 22 OS=Arabidopsis thaliana GN=XTH22 PE=1 SV=1	--	--	AT5G57560.1	AT5G57560.1|GO:0009733 GO:0009664 GO:0009741 GO:0005618 GO:0016798 GO:0009612 GO:0016762 GO:0009409 GO:0009408	--	--
TG_1436	gi|62319498|dbj|BAD94896.1| ubiquinolcytochrome-c reductase - like protein [Arabidopsis thaliana]	sp|P51135|UCRI5_TOBAC Cytochrome b-c1 complex subunit Rieske-5, mitochondrial OS=Nicotiana tabacum PE=2 SV=1	At5g13430| KOG1671 Ubiquinol cytochrome c reductase, subunit RIP1	--	AT5G13430.1	AT5G13430.1|GO:0005750 GO:0046872 GO:0055114	--	--
TG_1438	gi|595801654|ref|XP_007201857.1| hypothetical protein PRUPE_ppa012988mg [Prunus persica] gi|462397257|gb|EMJ03056.1| hypothetical	sp|Q8SAG3|ADF_VITVI Actin-depolymerizing factor OS=Vitis vinifera PE=2 SV=1	At2g31200| KOG1735 Actin depolymerizing factor	--	AT2G31200.1	AT2G31200.1|GO:0008150 GO:0005622	mrna26696.1-v1.0-hybrid Fve Fragaria vesca actin depolymerizing factor 1	--
TG_1440	gi|348689559|gb|EGZ29373.1| hypothetical protein PHYSODRAFT_473095 [Phytophthora sojae]	--	--	--	--	--	--	--
TG_1441	gi|659110217|ref|XP_008455111.1| PREDICTED: hemK methyltransferase family member 2 [Cucumis melo] gi|307136455|gb|ADN34260.1|	sp|Q9Y5N5|HEMK2_HUMAN HemK methyltransferase family member 2 OS=Homo sapiens GN=N6AMT1 PE=1 SV=3	At3g13440| KOG3191 Predicted N6-DNA-methyltransferase	ko:K02493|hemK, prmC, HEMK; release factor glutamine methyltransferase [EC:2.1.1.297]	AT3G13440.1	AT3G13440.1|GO:0005575 GO:0008168 GO:0032259 GO:0003676	--	--
TG_1442	gi|255583924|ref|XP_002532710.1| n6-DNA-methyltransferase, putative [Ricinus communis] gi|223527556|gb|EEF29677.1| n6-DNA-methyltransferase,	sp|Q9Y5N5|HEMK2_HUMAN HemK methyltransferase family member 2 OS=Homo sapiens GN=N6AMT1 PE=1 SV=3	At3g13440| KOG3191 Predicted N6-DNA-methyltransferase	ko:K02493|hemK, prmC, HEMK; release factor glutamine methyltransferase [EC:2.1.1.297]	AT3G13440.1	AT3G13440.1|GO:0005575 GO:0008168 GO:0032259 GO:0003676	--	--
TG_1444	gi|590651398|ref|XP_007032884.1| Pollen Ole e 1 allergen and extensin family protein [Theobroma cacao] gi|508711913|gb|EOY03810.1|	--	--	--	AT5G15780.1	AT5G15780.1|GO:0003674 GO:0008150 GO:0012505	GSMUA_Achr3P25240_001 Mac Musa acuminata Nin-like family protein	--
TG_1447	gi|302143493|emb|CBI22054.3| unnamed protein product [Vitis vinifera] Length=212	sp|Q94B60|CLPP4_ARATH ATP-dependent Clp protease proteolytic subunit 4, chloroplastic OS=Arabidopsis thaliana GN=CLPP4 PE=1 SV=1	At5g45390| KOG0840 ATP-dependent Clp protease, proteolytic subunit	--	AT5G45390.1	AT5G45390.1|GO:0009658 GO:0048510 GO:0009535 GO:0009840	--	--
TG_1448	gi|586701717|ref|XP_006845061.1| hypothetical protein AMTR_s00005p00064010 [Amborella trichopoda] gi|548847574|gb|ERN06736.1|	sp|Q9FY75|POT7_ARATH Potassium transporter 7 OS=Arabidopsis thaliana GN=POT7 PE=1 SV=2	--	--	AT5G09400.1	AT5G09400.1|GO:0006813 GO:0015079 GO:0005774	--	--
TG_1450	gi|629094739|gb|KCW60734.1| hypothetical protein EUGRSUZ_H03464 [Eucalyptus grandis]	sp|O81154|CYSK_SOLTU Cysteine synthase OS=Solanum tuberosum PE=2 SV=1	At3g22460| KOG1252 Cystathionine beta-synthase and related enzymes	--	AT3G22460.1	AT3G22460.1|GO:0010043 GO:0019344 GO:0004124	--	--
TG_1451	gi|125550754|gb|EAY96463.1| hypothetical protein OsI_18360 [Oryza sativa Indica Group]	sp|P17562|METK2_ARATH S-adenosylmethionine synthase 2 OS=Arabidopsis thaliana GN=SAM2 PE=1 SV=1	At4g01850| KOG1506 S-adenosylmethionine synthetase	--	AT4G01850.2	AT4G01850.2|GO:0006556 GO:0004478	--	--
TG_1452	gi|255581884|ref|XP_002531742.1| ATP synthase alpha subunit mitochondrial, putative [Ricinus communis] gi|223528645|gb|EEF30662.1|	--	--	--	--	--	--	--
TG_1453	gi|643728786|gb|KDP36723.1| hypothetical protein JCGZ_08014 [Jatropha curcas]	sp|Q6Z8M8|SPL15_ORYSJ Squamosa promoter-binding-like protein 15 OS=Oryza sativa subsp. japonica GN=SPL15 PE=2 SV=1	--	--	AT1G76580.1	AT1G76580.1|GO:0003700 GO:0045449 GO:0005886	PDK_30s885671g003 Pda Phoenix dactylifera SBP family protein	--
TG_1455	gi|242035815|ref|XP_002465302.1| hypothetical protein SORBIDRAFT_01g035860 [Sorghum bicolor] gi|241919156|gb|EER92300.1|	sp|P42791|RL182_ARATH 60S ribosomal protein L18-2 OS=Arabidopsis thaliana GN=RPL18B PE=1 SV=2	At3g05590| KOG1714 60s ribosomal protein L18	ko:K02883|RP-L18e, RPL18; large subunit ribosomal protein L18e	AT3G05590.1	AT3G05590.1|GO:0003735 GO:0006412 GO:0022625	--	--
TG_1457	gi|388493330|gb|AFK34731.1| unknown [Lotus japonicus] Length=324	sp|Q59I44|CAA43_BURSP 2-haloacrylate reductase OS=Burkholderia sp. GN=caa43 PE=1 SV=1	At5g61510| KOG1197 Predicted quinone oxidoreductase	--	AT5G61510.1	AT5G61510.1|GO:0009644 GO:0030154 GO:0008270 GO:0016491	--	--
TG_1458	gi|388493330|gb|AFK34731.1| unknown [Lotus japonicus] Length=324	sp|Q59I44|CAA43_BURSP 2-haloacrylate reductase OS=Burkholderia sp. GN=caa43 PE=1 SV=1	At5g61510| KOG1197 Predicted quinone oxidoreductase	--	AT5G61510.1	AT5G61510.1|GO:0009644 GO:0030154 GO:0008270 GO:0016491	--	--
TG_1459	gi|570932585|gb|AHF20166.1| cinnamyl alcohol dehydrogenase, partial [Musa acuminata AAA Group]	sp|P42754|MTDH_PETCR Mannitol dehydrogenase (Fragment) OS=Petroselinum crispum GN=ELI3 PE=2 SV=1	At4g39330| KOG0023 Alcohol dehydrogenase, class V	--	AT4G39330.1	--	--	--
TG_1460	gi|226509508|ref|NP_001141740.1| uncharacterized protein LOC100273873 [Zea mays] gi|194705758|gb|ACF86963.1| unknown [Zea	--	--	--	AT3G57880.1	AT3G57880.1|GO:0005618 GO:0003674 GO:0005783	--	--
TG_1461	gi|470126362|ref|XP_004299157.1| PREDICTED: cytochrome P450 71A1-like [Fragaria vesca subsp. vesca]	sp|P24465|C71A1_PERAE Cytochrome P450 71A1 OS=Persea americana GN=CYP71A1 PE=1 SV=2	At3g26210| KOG0156 Cytochrome P450 CYP2 subfamily	--	AT1G13080.2	AT1G13080.2|GO:0010286 GO:0019825	Thecc1EG000515t1 Tca Theobroma cacao Cytochrome P450 (71%P)	--
TG_1462	gi|586684105|ref|XP_006841370.1| hypothetical protein AMTR_s00181p00037470 [Amborella trichopoda] gi|548843338|gb|ERN03045.1|	sp|P24465|C71A1_PERAE Cytochrome P450 71A1 OS=Persea americana GN=CYP71A1 PE=1 SV=2	At5g57260| KOG0156 Cytochrome P450 CYP2 subfamily	--	AT5G57260.1	AT5G57260.1|GO:0019825	Lus10030531 Lus Linum usitatissimum Basic-leucine zipper (bZIP) transcription factor family protein	--
TG_1463	gi|224118040|ref|XP_002317717.1| calmodulin-like protein 6a [Populus trichocarpa] gi|118485369|gb|ABK94542.1| unknown [Populus	sp|P27161|CALM_SOLLC Calmodulin OS=Solanum lycopersicum GN=CALM1 PE=2 SV=2	At5g37780| KOG0027 Calmodulin and related proteins (EF-Hand superfamily)	--	AT1G66410.2	--	Gorai.003G023300.1 Gra Gossypium raimondii centrin2	--
TG_1465	gi|661891245|emb|CDP05127.1| unnamed protein product [Coffea canephora]	sp|Q9SUT5|SGT1B_ARATH Protein SGT1 homolog B OS=Arabidopsis thaliana GN=SGT1B PE=1 SV=1	At4g11260_2| KOG1309 Suppressor of G2 allele of skp1	ko:K12795|SUGT1, SGT1; suppressor of G2 allele of SKP1	AT4G11260.1	AT4G11260.1|GO:0009734 GO:0009867 GO:0050832 GO:0006511 GO:0019005 GO:0005515	--	--
TG_1466	gi|661891245|emb|CDP05127.1| unnamed protein product [Coffea canephora]	sp|Q9SUT5|SGT1B_ARATH Protein SGT1 homolog B OS=Arabidopsis thaliana GN=SGT1B PE=1 SV=1	At4g11260_2| KOG1309 Suppressor of G2 allele of skp1	ko:K12795|SUGT1, SGT1; suppressor of G2 allele of SKP1	AT4G11260.1	AT4G11260.1|GO:0009734 GO:0009867 GO:0050832 GO:0006511 GO:0019005 GO:0005515	--	--
TG_1467	gi|590594659|ref|XP_007017913.1| Chloroplastic drought-induced stress protein of 32 kD [Theobroma cacao] gi|508723241|gb|EOY15138.1|	sp|Q9SGS4|CDSP_ARATH Thioredoxin-like protein CDSP32, chloroplastic OS=Arabidopsis thaliana GN=CDSP32 PE=1 SV=1	At1g76080| KOG0907 Thioredoxin	--	AT1G76080.1	--	--	--
TG_1469	gi|657954025|ref|XP_008365732.1| PREDICTED: protein SUPPRESSOR OF GENE SILENCING 3-like [Malus domestica]	sp|A5YVF1|SGS3_SOLLC Protein SUPPRESSOR OF GENE SILENCING 3 OS=Solanum lycopersicum GN=SGS3 PE=1 SV=1	--	--	AT5G23570.1	AT5G23570.1|GO:0010050 GO:0009616 GO:0010267	--	--
TG_1471	gi|74027234|gb|AAZ94730.1| isopentenyl diphosphate isomerase [Ipomoea batatas]	sp|O48964|IDI1_CAMAC Isopentenyl-diphosphate Delta-isomerase I OS=Camptotheca acuminata GN=IPI1 PE=2 SV=1	At3g02780| KOG0142 Isopentenyl pyrophosphate:dimethylallyl pyrophosphate isomerase	--	AT3G02780.1	AT3G02780.1|GO:0015995 GO:0005829 GO:0005739 GO:0008299 GO:0004452 GO:0009908	--	--
TG_1472	gi|590703993|ref|XP_007047033.1| Coiled-coil domain-containing protein 109A, putative [Theobroma cacao] gi|508699294|gb|EOX91190.1|	sp|O64823|MCU2_ARATH Calcium uniporter protein 2, mitochondrial OS=Arabidopsis thaliana GN=At2g23790 PE=2 SV=1	At2g23790| KOG2966 Uncharacterized conserved protein	--	AT2G23790.1	AT2G23790.1|GO:0003674 GO:0008150	MA_10428770g0010 Pab Picea abies WRKY family protein	--
TG_1473	gi|566173713|ref|XP_006380857.1| hypothetical protein POPTR_0006s00290g [Populus trichocarpa] gi|566173717|ref|XP_006380859.1|	--	--	--	AT2G01060.2	AT2G01060.2|GO:0003700 GO:0045449	PDK_30s714681g011 Pda Phoenix dactylifera G2-like family protein	--
TG_1474	gi|566162852|ref|XP_006385859.1| DREPP plasma membrane polypeptide family protein [Populus trichocarpa] gi|550343252|gb|ERP63656.1|	sp|Q96262|PCAP1_ARATH Plasma membrane-associated cation-binding protein 1 OS=Arabidopsis thaliana GN=PCAP1 PE=1 SV=1	--	--	AT4G20260.5	--	--	--
TG_1475	gi|662036202|gb|AIE43832.1| WRKY transcription factor 27 [Gossypium hirsutum]	sp|Q9SUP6|WRK53_ARATH Probable WRKY transcription factor 53 OS=Arabidopsis thaliana GN=WRKY53 PE=1 SV=1	--	--	AT4G23810.1	AT4G23810.1|GO:0010200 GO:0045941 GO:0009816 GO:0005634 GO:0003700 GO:0006355 GO:0016563 GO:0005515 GO:0031347	PDK_30s1093591g002 Pda Phoenix dactylifera WRKY family protein	--
TG_1476	gi|222641271|gb|EEE69403.1| hypothetical protein OsJ_28761 [Oryza sativa Japonica Group]	sp|Q9SAK5|APL_ARATH Myb family transcription factor APL OS=Arabidopsis thaliana GN=APL PE=2 SV=2	--	--	AT4G13640.1	AT4G13640.1|GO:0003700 GO:0009567	GSMUA_Achr3P11980_001 Mac Musa acuminata G2-like family protein	--
TG_1479	gi|573918435|ref|XP_006646859.1| PREDICTED: uncharacterized protein LOC102704209 isoform X1 [Oryza brachyantha] gi|573918437|ref|XP_006646860.1|	--	--	--	AT3G10250.2	AT3G10250.2|GO:0005575 GO:0003674 GO:0008150	--	--
TG_1480	gi|131225|sp|P23993.1|PSAL_HORVU RecName: Full=Photosystem I reaction center subunit XI, chloroplastic; Short=PSI-L; AltName:	sp|P23993|PSAL_HORVU Photosystem I reaction center subunit XI, chloroplastic OS=Hordeum vulgare GN=PSAL PE=1 SV=1	--	--	AT4G12800.1	AT4G12800.1|GO:0019684 GO:0003674 GO:0009538 GO:0010287	--	--
TG_1482	gi|224097588|ref|XP_002310999.1| DnaJ family protein [Populus trichocarpa] gi|222850819|gb|EEE88366.1| DnaJ family protein	sp|P42824|DNJH2_ALLPO DnaJ protein homolog 2 OS=Allium porrum GN=LDJ2 PE=2 SV=1	At3g44110| KOG0712 Molecular chaperone (DnaJ superfamily)	--	AT3G44110.1	AT3G44110.1|GO:0006457 GO:0005515	GSVIVT01018226001 Vvi Vitis vinifera DNAJ homologue 2	--
TG_1483	gi|46409047|dbj|BAD16679.1| cytochrome P450 [Muscari armeniacum] gi|46409049|dbj|BAD16680.1| cytochrome P450 [Muscari armeniacum]	sp|P24465|C71A1_PERAE Cytochrome P450 71A1 OS=Persea americana GN=CYP71A1 PE=1 SV=2	At4g36220| KOG0156 Cytochrome P450 CYP2 subfamily	--	AT4G36220.1	AT4G36220.1|GO:0010224 GO:0009809 GO:0005783 GO:0046424	Thecc1EG000515t1 Tca Theobroma cacao Cytochrome P450 (71%P)	--
TG_1484	gi|661882437|emb|CDP14017.1| unnamed protein product [Coffea canephora]	sp|Q9VRG7|CNEP1_DROME CTD nuclear envelope phosphatase 1 homolog OS=Drosophila melanogaster GN=Dd PE=2 SV=1	At3g55960| KOG1605 TFIIF-interacting CTD phosphatase, including NLI-interacting factor (involved in RNA polymerase II regulation)	ko:K15731|CTDSP; carboxy-terminal domain RNA polymerase II polypeptide A small phosphatase [EC:3.1.3.16]	AT3G55960.1	AT3G55960.1|GO:0008150 GO:0016791	EMS48626 Tur Triticum urartu ERF family protein	--
TG_1485	gi|225447723|ref|XP_002273150.1| PREDICTED: staphylococcal nuclease domain-containing protein 1 [Vitis vinifera] gi|296088151|emb|CBI35621.3|	sp|Q7KZF4|SND1_HUMAN Staphylococcal nuclease domain-containing protein 1 OS=Homo sapiens GN=SND1 PE=1 SV=1	At5g07350| KOG2039 Transcriptional coactivator p100	ko:K15979|SND1; staphylococcal nuclease domain-containing protein 1	AT5G07350.1	AT5G07350.1|GO:0005515 GO:0005618 GO:0004518 GO:0003676 GO:0005886 GO:0046686 GO:0009507	--	--
TG_1486	gi|658031500|ref|XP_008351222.1| PREDICTED: uncharacterized protein LOC103414636 [Malus domestica]	sp|Q6ZW49|PAXI1_HUMAN PAX-interacting protein 1 OS=Homo sapiens GN=PAXIP1 PE=1 SV=2	At3g21480| KOG2043 Signaling protein SWIFT and related BRCT domain proteins	--	AT3G21480.1	AT3G21480.1|GO:0003674 GO:0008150 GO:0005622	--	--
TG_1487	gi|604305097|gb|EYU24293.1| hypothetical protein MIMGU_mgv1a016063mg [Erythranthe guttata]	sp|Q10993|CYTB_HELAN Cysteine proteinase inhibitor B OS=Helianthus annuus PE=1 SV=1	--	--	--	--	--	--
TG_1488	gi|565358523|ref|XP_006346076.1| PREDICTED: photosystem I reaction center subunit V, chloroplastic-like [Solanum tuberosum]	sp|Q9S7N7|PSAG_ARATH Photosystem I reaction center subunit V, chloroplastic OS=Arabidopsis thaliana GN=PSAG PE=2 SV=1	--	ko:K08905|psaG; photosystem I subunit V	AT1G55670.1	AT1G55670.1|GO:0042550 GO:0050821 GO:0009780 GO:0003674 GO:0009773 GO:0030093	--	--
TG_1489	gi|502183694|ref|XP_004517192.1| PREDICTED: 40S ribosomal protein S16-like, partial [Cicer arietinum]	sp|P16149|RS16_LUPPO 40S ribosomal protein S16 OS=Lupinus polyphyllus GN=RPS16 PE=2 SV=1	At5g18380| KOG1753 40S ribosomal protein S16	--	AT5G18380.1	AT5G18380.1|GO:0003735 GO:0006412 GO:0022627 GO:0009507	--	--
TG_1491	gi|351727995|ref|NP_001236156.1| uncharacterized protein LOC100500051 [Glycine max] gi|255628831|gb|ACU14760.1| unknown [Glycine	sp|Q9SRQ3|PE191_ARATH Peroxisome biogenesis protein 19-1 OS=Arabidopsis thaliana GN=PEX19-1 PE=1 SV=1	At3g03490| KOG3133 40 kDa farnesylated protein associated with peroxisomes	ko:K13337|PEX19; peroxin-19	AT3G03490.1	AT3G03490.1|GO:0003674 GO:0007031 GO:0005777	--	--
TG_1492	gi|161334558|gb|ABX60975.1| TPK1 [Nicotiana tabacum] Length=428	sp|Q69TN4|KCO3_ORYSJ Two pore potassium channel c OS=Oryza sativa subsp. japonica GN=TPKC PE=3 SV=1	At4g18160| KOG1418 Tandem pore domain K+ channel	ko:K05389|KCNKF; potassium channel subfamily K, other eukaryote	AT4G18160.1	AT4G18160.1|GO:0015271 GO:0009705	--	--
TG_1493	gi|657403299|gb|KEH42149.1| phosphatidylinositol-4-phosphate 5-kinase family protein [Medicago truncatula]	sp|Q8L850|PI5K9_ARATH Phosphatidylinositol 4-phosphate 5-kinase 9 OS=Arabidopsis thaliana GN=PIP5K9 PE=1 SV=2	At3g09920| KOG0229 Phosphatidylinositol-4-phosphate 5-kinase	ko:K00889|PIP5K; 1-phosphatidylinositol-4-phosphate 5-kinase [EC:2.7.1.68]	AT3G09920.3	--	--	--
TG_1495	gi|255577761|ref|XP_002529755.1| glutathione peroxidase, putative [Ricinus communis] gi|223530753|gb|EEF32621.1| glutathione	sp|O23968|GPX4_HELAN Probable phospholipid hydroperoxide glutathione peroxidase OS=Helianthus annuus GN=GPXHA-2 PE=2 SV=1	At4g11600| KOG1651 Glutathione peroxidase	--	AT4G11600.1	AT4G11600.1|GO:0005829 GO:0004602 GO:0005739	--	--
TG_1496	gi|593798002|ref|XP_007162039.1| hypothetical protein PHAVU_001G118600g [Phaseolus vulgaris] gi|561035503|gb|ESW34033.1|	sp|Q50EK3|C04C1_PINTA Cytochrome P450 704C1 OS=Pinus taeda GN=CYP704C1 PE=2 SV=1	At3g56630| KOG0157 Cytochrome P450 CYP4/CYP19/CYP26 subfamilies	--	AT3G56630.1	AT3G56630.1|GO:0019825 GO:0008150	--	--
TG_1498	gi|595859703|ref|XP_007210995.1| hypothetical protein PRUPE_ppa021078mg, partial [Prunus persica] gi|462406730|gb|EMJ12194.1|	--	--	--	AT2G04039.1	AT2G04039.1|GO:0003674 GO:0009507	--	--
TG_1499	gi|568865810|ref|XP_006486262.1| PREDICTED: ferritin-3, chloroplastic-like [Citrus sinensis]	sp|Q8H1T3|FRI2_TOBAC Ferritin-2, chloroplastic OS=Nicotiana tabacum GN=FER2 PE=2 SV=1	At2g40300| KOG2332 Ferritin	ko:K00522|FTH1; ferritin heavy chain [EC:1.16.3.2]	AT2G40300.1	AT2G40300.1|GO:0006879 GO:0048366 GO:0000302 GO:0008199 GO:0006826 GO:0010039 GO:0009908 GO:0015979 GO:0009507	--	--
TG_1500	gi|14423862|sp|Q9SNW6.1|PROF2_LILLO RecName: Full=Profilin-2 gi|6425107|gb|AAF08303.1|AF200185_1 profilin 2 [Lilium longiflorum]	sp|Q9SNW6|PROF2_LILLO Profilin-2 OS=Lilium longiflorum PE=2 SV=1	At5g56600| KOG1755 Profilin	ko:K05759|PFN; profilin	AT5G56600.1	AT5G56600.1|GO:0005737 GO:0003779 GO:0005634 GO:0007010 GO:0015629	--	--
TG_1501	gi|514744477|ref|XP_004960644.1| PREDICTED: probable calcium-binding protein CML18-like [Setaria italica]	sp|Q9LE22|CML27_ARATH Probable calcium-binding protein CML27 OS=Arabidopsis thaliana GN=CML27 PE=1 SV=1	At1g18210| KOG0027 Calmodulin and related proteins (EF-Hand superfamily)	--	AT1G18210.2	AT1G18210.2|GO:0008150 GO:0005509	Gorai.003G023300.1 Gra Gossypium raimondii centrin2	--
TG_1503	gi|224104135|ref|XP_002313333.1| nucleolar GTP-binding protein 1 [Populus trichocarpa] gi|222849741|gb|EEE87288.1| nucleolar	sp|Q9C6I8|NOG1_ARATH Nucleolar GTP-binding protein 1 OS=Arabidopsis thaliana GN=At1g50920 PE=2 SV=1	At1g50920| KOG1490 GTP-binding protein CRFG/NOG1 (ODN superfamily)	--	AT1G50920.1	AT1G50920.1|GO:0016020 GO:0005525	--	--
TG_1504	gi|641828482|gb|KDO47631.1| hypothetical protein CISIN_1g0328431mg, partial [Citrus sinensis]	sp|Q9LYK9|RS263_ARATH 40S ribosomal protein S26-3 OS=Arabidopsis thaliana GN=RPS26C PE=2 SV=1	At3g56340| KOG1768 40s ribosomal protein S26	ko:K02976|RP-S26e, RPS26; small subunit ribosomal protein S26e	AT3G56340.1	AT3G56340.1|GO:0003735 GO:0016020 GO:0022627 GO:0006412 GO:0042254	Bra003237 Bra Brassica rapa NAC family protein	--
TG_1508	gi|514778159|ref|XP_004969028.1| PREDICTED: prostaglandin E synthase 2-like isoform X2 [Setaria italica]	sp|Q8BWM0|PGES2_MOUSE Prostaglandin E synthase 2 OS=Mus musculus GN=Ptges2 PE=1 SV=3	At5g42150| KOG3029 Glutathione S-transferase-related protein	ko:K05309|PTGES2; microsomal prostaglandin-E synthase 2 [EC:5.3.99.3]	AT5G42150.1	AT5G42150.1|GO:0045454 GO:0015035 GO:0005739 GO:0009055	--	--
TG_1509	gi|242058311|ref|XP_002458301.1| hypothetical protein SORBIDRAFT_03g030840 [Sorghum bicolor] gi|195605558|gb|ACG24609.1|	sp|Q9FZ48|UBC36_ARATH Ubiquitin-conjugating enzyme E2 36 OS=Arabidopsis thaliana GN=UBC36 PE=1 SV=1	At1g16890| KOG0417 Ubiquitin-protein ligase	ko:K10580|UBE2N, BLU, UBC13; ubiquitin-conjugating enzyme E2 N [EC:2.3.2.23]	AT1G16890.2	AT1G16890.2|GO:0006511 GO:0004842 GO:0005515 GO:0031372	EMT28005 Ata Aegilops tauschii MYB_related family protein	--
TG_1512	gi|62319057|dbj|BAD94190.1| phosphoglycerate kinase like protein [Arabidopsis thaliana]	sp|Q42961|PGKH_TOBAC Phosphoglycerate kinase, chloroplastic OS=Nicotiana tabacum PE=1 SV=1	At1g79550| KOG1367 3-phosphoglycerate kinase	--	AT1G79550.2	AT1G79550.2|GO:0005829 GO:0004618 GO:0006096	--	--
TG_1513	gi|215433374|gb|ACJ66653.1| unknown protein pCav6 [Musa acuminata AAA Group]	sp|Q9JHZ9|S38A3_RAT Sodium-coupled neutral amino acid transporter 3 OS=Rattus norvegicus GN=Slc38a3 PE=2 SV=1	At3g30390| KOG1305 Amino acid transporter protein	ko:K14207|SLC38A2, SNAT2; solute carrier family 38 (sodium-coupled neutral amino acid transporter), member 2	AT3G30390.2	AT3G30390.2|GO:0016020 GO:0006865 GO:0015171	--	--
TG_1514	gi|590677206|ref|XP_007039956.1| HSP70-interacting protein 1 isoform 1 [Theobroma cacao] gi|590677210|ref|XP_007039957.1|	sp|Q93YR3|F10AL_ARATH FAM10 family protein At4g22670 OS=Arabidopsis thaliana GN=At4g22670 PE=1 SV=1	At4g22670_2| KOG1308 Hsp70-interacting protein Hip/Transient component of progesterone receptor complexes and an Hsp70-binding protein	--	AT4G22670.1	--	--	--
TG_1515	gi|604306198|gb|EYU25255.1| hypothetical protein MIMGU_mgv1a015858mg [Erythranthe guttata]	--	--	--	AT4G10810.1	AT4G10810.1|GO:0008150 GO:0003674 GO:0009507	--	--
TG_1516	gi|357467145|ref|XP_003603857.1| hypothetical protein MTR_3g115970 [Medicago truncatula] gi|355492905|gb|AES74108.1| FKBP-type	sp|Q9LM71|FKB18_ARATH Peptidyl-prolyl cis-trans isomerase FKBP18, chloroplastic OS=Arabidopsis thaliana GN=FKBP18 PE=1 SV=2	At1g20810| KOG0552 FKBP-type peptidyl-prolyl cis-trans isomerase	ko:K01802|E5.2.1.8; peptidylprolyl isomerase [EC:5.2.1.8]	AT1G20810.1	AT1G20810.1|GO:0005528 GO:0006457 GO:0003755 GO:0009543	--	--
TG_1518	gi|587903009|gb|EXB91242.1| hypothetical protein L484_016312 [Morus notabilis]	sp|Q949Q5|PSAO_ARATH Photosystem I subunit O OS=Arabidopsis thaliana GN=PSAO PE=1 SV=1	--	ko:K14332|psaO; photosystem I subunit PsaO	AT1G08380.1	AT1G08380.1|GO:0009768 GO:0009522 GO:0003674	--	--
TG_1519	gi|242061058|ref|XP_002451818.1| hypothetical protein SORBIDRAFT_04g008200 [Sorghum bicolor] gi|241931649|gb|EES04794.1|	sp|Q5HZV9|PP1R7_RAT Protein phosphatase 1 regulatory subunit 7 OS=Rattus norvegicus GN=Ppp1r7 PE=1 SV=1	At5g19680| KOG0531 Protein phosphatase 1, regulatory subunit, and related proteins	ko:K17550|PPP1R7, SDS22; protein phosphatase 1 regulatory subunit 7	AT5G19680.1	AT5G19680.1|GO:0005575 GO:0008150 GO:0005515	--	--
TG_1520	gi|356531295|ref|XP_003534213.1| PREDICTED: enolase-phosphatase E1-like [Glycine max]	sp|A3PCG2|EFTS_PROM0 Elongation factor Ts OS=Prochlorococcus marinus (strain MIT 9301) GN=tsf PE=3 SV=1	At4g29060| KOG1071 Mitochondrial translation elongation factor EF-Tsmt, catalyzes nucleotide exchange on EF-Tumt	ko:K02357|tsf, TSFM; elongation factor Ts	AT4G29060.1	AT4G29060.1|GO:0009793 GO:0006414 GO:0003746	--	--
TG_1521	gi|131225|sp|P23993.1|PSAL_HORVU RecName: Full=Photosystem I reaction center subunit XI, chloroplastic; Short=PSI-L; AltName:	sp|P23993|PSAL_HORVU Photosystem I reaction center subunit XI, chloroplastic OS=Hordeum vulgare GN=PSAL PE=1 SV=1	--	--	AT4G12800.1	AT4G12800.1|GO:0019684 GO:0003674 GO:0009538 GO:0010287	--	--
TG_1524	gi|573940174|ref|XP_006652495.1| PREDICTED: glutaredoxin-C6-like [Oryza brachyantha]	sp|P55142|GRXC6_ORYSJ Glutaredoxin-C6 OS=Oryza sativa subsp. japonica GN=GRXC6 PE=1 SV=2	At5g40370| KOG1752 Glutaredoxin and related proteins	ko:K03676|grxC, GLRX, GLRX2; glutaredoxin 3	AT5G40370.1	AT5G40370.1|GO:0005773 GO:0008794 GO:0005886 GO:0045454 GO:0015035 GO:0009055	--	--
TG_1525	gi|573943880|ref|XP_006654297.1| PREDICTED: bifunctional epoxide hydrolase 2-like [Oryza brachyantha]	--	At4g02340| KOG4178 Soluble epoxide hydrolase	--	AT4G02340.1	AT4G02340.1|GO:0004301 GO:0005777	--	--
TG_1527	gi|657400755|gb|KEH39868.1| glycoside hydrolase family 18 protein [Medicago truncatula]	sp|P11220|CHIT_STRPL Chitinase 63 OS=Streptomyces plicatus GN=chtA PE=1 SV=2	At4g19810| KOG2806 Chitinase	--	AT4G19810.1	AT4G19810.1|GO:0005618 GO:0043169 GO:0005975 GO:0004568	MDP0000314088 Mdo Malus domestica Glycosyl hydrolase family protein with chitinase insertion domain	--
TG_1528	gi|334853412|gb|AEH05761.1| CONSTANS-like 1 protein [Phalaenopsis hybrid cultivar]	sp|Q9FHH8|COL5_ARATH Zinc finger protein CONSTANS-LIKE 5 OS=Arabidopsis thaliana GN=COL5 PE=2 SV=2	At5g57660| KOG1601 GATA-4/5/6 transcription factors	--	AT5G57660.1	AT5G57660.1|GO:0003700 GO:0045449 GO:0008270	GSMUA_Achr1P23420_001 Mac Musa acuminata CO-like family protein	--
TG_1529	gi|15705865|gb|AAL05851.1|AF411121_1 cysteine proteinase precursor [Sandersonia aurantiaca]	sp|Q10716|CYSP1_MAIZE Cysteine proteinase 1 OS=Zea mays GN=CCP1 PE=2 SV=1	At4g39090| KOG1542 Cysteine proteinase Cathepsin F	--	AT4G39090.1	AT4G39090.1|GO:0005773 GO:0005634 GO:0004197 GO:0042742 GO:0006508 GO:0009269 GO:0009651	--	--
TG_1533	gi|587931692|gb|EXC18772.1| Eukaryotic translation initiation factor 3 subunit B [Morus notabilis]	sp|P56821|EIF3B_TOBAC Eukaryotic translation initiation factor 3 subunit B OS=Nicotiana tabacum GN=TIF3B1 PE=2 SV=1	At5g27640| KOG2314 Translation initiation factor 3, subunit b (eIF-3b)	--	AT5G27640.2	AT5G27640.2|GO:0005634 GO:0005852 GO:0005829 GO:0003743	--	--
TG_1534	gi|629089376|gb|KCW55629.1| hypothetical protein EUGRSUZ_I01493 [Eucalyptus grandis]	sp|Q9LZT5|EXLA3_ARATH Expansin-like A3 OS=Arabidopsis thaliana GN=EXLA3 PE=2 SV=1	--	--	AT3G45960.1	AT3G45960.1|GO:0009826 GO:0009505 GO:0009828	--	--
TG_1536	gi|110931764|gb|ABH02881.1| MYB transcription factor MYB155 [Glycine max]	sp|Q6R0H1|LHY_ARATH Protein LHY OS=Arabidopsis thaliana GN=LHY PE=1 SV=2	At1g01060| KOG0724 Zuotin and related molecular chaperones (DnaJ superfamily), contains DNA-binding domains	ko:K12133|LHY; MYB-related transcription factor LHY	AT1G01060.4	AT1G01060.4|GO:0009733 GO:0009737 GO:0048574 GO:0009753 GO:0003700 GO:0009739 GO:0009751 GO:0045449 GO:0046686 GO:0009651 GO:0009723	Sobic.007G047400.1.p Sbi Sorghum bicolor MYB_related family protein	--
TG_1537	gi|628068135|ref|XP_007698721.1| hypothetical protein COCSADRAFT_307957 [Bipolaris sorokiniana ND90Pr] gi|451852334|gb|EMD65629.1|	sp|P40292|HSP90_ASPFU Heat shock protein 90 OS=Neosartorya fumigata (strain ATCC MYA-4609 / Af293 / CBS 101355 / FGSC A1100) GN=hsp90 PE=1 SV=3	YPL240c| KOG0019 Molecular chaperone (HSP90 family)	--	AT5G52640.1	AT5G52640.1|GO:0009408 GO:0005829 GO:0046685 GO:0042742	--	--
TG_1538	gi|573965871|ref|XP_006665039.1| PREDICTED: 3-oxo-Delta(4,5)-steroid 5-beta-reductase-like [Oryza brachyantha]	sp|Q9STX2|VEP1_ARATH 3-oxo-Delta(4,5)-steroid 5-beta-reductase OS=Arabidopsis thaliana GN=VEP1 PE=1 SV=1	--	--	AT4G24220.1	AT4G24220.1|GO:0005575 GO:0010051 GO:0009611	--	--
TG_1539	gi|116786768|gb|ABK24229.1| unknown [Picea sitchensis] gi|224286220|gb|ACN40819.1| unknown [Picea sitchensis]	sp|P93253|SAHH_MESCR Adenosylhomocysteinase OS=Mesembryanthemum crystallinum GN=SAHH PE=2 SV=1	At3g23810| KOG1370 S-adenosylhomocysteine hydrolase	--	AT3G23810.1	AT3G23810.1|GO:0006730 GO:0004013	--	--
TG_1540	gi|449451799|ref|XP_004143648.1| PREDICTED: 60S ribosomal protein L7a-like [Cucumis sativus] gi|449506499|ref|XP_004162767.1|	sp|P49692|RL7A1_ARATH 60S ribosomal protein L7a-1 OS=Arabidopsis thaliana GN=RPL7AA PE=1 SV=2	At2g47610| KOG3166 60S ribosomal protein L7A	--	AT3G62870.1	AT3G62870.1|GO:0003735 GO:0005886 GO:0006412 GO:0022625	--	--
TG_1543	gi|296089913|emb|CBI39732.3| unnamed protein product [Vitis vinifera] Length=332	sp|B6SFA4|MAA3_ARATH Probable helicase MAGATAMA 3 OS=Arabidopsis thaliana GN=MAA3 PE=2 SV=1	SPBC29A10.10c| KOG1801 tRNA-splicing endonuclease positive effector (SEN1)	ko:K10706|SETX, ALS4; senataxin [EC:3.6.4.-]	AT4G15570.1	AT4G15570.1|GO:0009553 GO:0005575	EuGene.0900010205 Mrc Micromonas sp. RCC299 C3H family protein	--
TG_1544	gi|10834740|gb|AAG23800.1| chloroplast NADP-dependent glyceraldehyde 3-phosphate dehydrogenase B subunit [Cucurbita pepo]	sp|P12860|G3PB_SPIOL Glyceraldehyde-3-phosphate dehydrogenase B, chloroplastic OS=Spinacia oleracea GN=GAPB PE=1 SV=1	At1g42970| KOG0657 Glyceraldehyde 3-phosphate dehydrogenase	--	AT1G42970.1	AT1G42970.1|GO:0009744 GO:0008886 GO:0010319 GO:0009416 GO:0009409 GO:0006096 GO:0019253 GO:0009507	MDP0000275412 Mdo Malus domestica glyceraldehyde-3-phosphate dehydrogenase C2	--
TG_1545	gi|104763728|gb|ABF74607.1| chloroplast glyceraldehyde-3-phosphate dehydrogenase B subunit [Agave tequilana]	sp|P12860|G3PB_SPIOL Glyceraldehyde-3-phosphate dehydrogenase B, chloroplastic OS=Spinacia oleracea GN=GAPB PE=1 SV=1	At1g42970| KOG0657 Glyceraldehyde 3-phosphate dehydrogenase	--	AT1G42970.1	AT1G42970.1|GO:0009744 GO:0008886 GO:0010319 GO:0009416 GO:0009409 GO:0006096 GO:0019253 GO:0009507	MDP0000275412 Mdo Malus domestica glyceraldehyde-3-phosphate dehydrogenase C2	--
TG_1546	gi|297739132|emb|CBI28783.3| unnamed protein product [Vitis vinifera] Length=724	sp|P93119|TOP1_DAUCA DNA topoisomerase 1 OS=Daucus carota GN=TOP1 PE=2 SV=1	At5g55310| KOG0981 DNA topoisomerase I	ko:K03163|TOP1; DNA topoisomerase I [EC:5.99.1.2]	AT5G55310.1	AT5G55310.1|GO:0006265 GO:0003917	GRMZM2G459156_P01 Zma Zea mays NAC family protein	--
TG_1547	gi|308081568|ref|NP_001183547.1| uncharacterized protein LOC100502115 [Zea mays] gi|238012890|gb|ACR37480.1| unknown [Zea	sp|Q9AUR8|COPA1_ORYSJ Coatomer subunit alpha-1 OS=Oryza sativa subsp. japonica GN=Os03g0711400 PE=2 SV=1	At1g62020| KOG0292 Vesicle coat complex COPI, alpha subunit	--	AT1G62020.1	AT1G62020.1|GO:0006888 GO:0080008 GO:0005215 GO:0006886 GO:0005198 GO:0005515 GO:0005886 GO:0030126	Bra031186 Bra Brassica rapa B3 family protein	--
TG_1548	gi|225454346|ref|XP_002278060.1| PREDICTED: probable receptor-like protein kinase At5g24010-like [Vitis vinifera]	sp|Q9FLW0|Y5241_ARATH Probable receptor-like protein kinase At5g24010 OS=Arabidopsis thaliana GN=At5g24010 PE=1 SV=1	--	--	AT4G00300.2	--	--	--
TG_1549	gi|502117831|ref|XP_004495967.1| PREDICTED: ABC transporter C family member 4-like [Cicer arietinum]	sp|Q9LZJ5|AB14C_ARATH ABC transporter C family member 14 OS=Arabidopsis thaliana GN=ABCC14 PE=1 SV=1	At3g62700| KOG0054 Multidrug resistance-associated protein/mitoxantrone resistance protein, ABC superfamily	--	AT3G62700.1	AT3G62700.1|GO:0042626 GO:0005774	--	--
TG_1551	gi|393793944|dbj|BAM28965.1| phenylalanine ammonia lyase, partial [Lilium hybrid division I]	sp|P45727|PALY_PERAE Phenylalanine ammonia-lyase OS=Persea americana GN=PAL PE=2 SV=1	At3g53260| KOG0222 Phenylalanine and histidine ammonia-lyase	--	AT3G53260.1	AT3G53260.1|GO:0006952 GO:0045548 GO:0009699 GO:0006979 GO:0009611	--	--
TG_1552	gi|225434536|ref|XP_002276692.1| PREDICTED: ran-binding protein 1 homolog c-like [Vitis vinifera]	sp|P92985|RBP1C_ARATH Ran-binding protein 1 homolog c OS=Arabidopsis thaliana GN=RANBP1C PE=2 SV=1	At2g30060| KOG0864 Ran-binding protein RANBP1 and related RanBD domain proteins	ko:K15306|RANBP1; Ran-binding protein 1	AT5G58590.1	AT5G58590.1|GO:0005575 GO:0000060 GO:0005515	--	--
TG_1553	gi|657982239|ref|XP_008383158.1| PREDICTED: phosphoglycerate kinase, cytosolic [Malus domestica]	sp|Q42961|PGKH_TOBAC Phosphoglycerate kinase, chloroplastic OS=Nicotiana tabacum PE=1 SV=1	At1g79550| KOG1367 3-phosphoglycerate kinase	--	AT1G79550.2	AT1G79550.2|GO:0005829 GO:0004618 GO:0006096	--	--
TG_1554	gi|604331807|gb|EYU36665.1| hypothetical protein MIMGU_mgv1a009305mg [Erythranthe guttata]	sp|Q39172|P1_ARATH NADP-dependent alkenal double bond reductase P1 OS=Arabidopsis thaliana GN=P1 PE=1 SV=1	At5g16960| KOG1196 Predicted NAD-dependent oxidoreductase	--	AT5G16960.1	AT5G16960.1|GO:0016491 GO:0008270 GO:0006979	--	--
TG_1555	gi|225428796|ref|XP_002285135.1| PREDICTED: pentatricopeptide repeat-containing protein At2g15690 [Vitis vinifera]	sp|Q9ZQE5|PP153_ARATH Pentatricopeptide repeat-containing protein At2g15690 OS=Arabidopsis thaliana GN=PCMP-H66 PE=2 SV=2	At2g15690_2| KOG4197 FOG:PPR repeat	--	AT2G15690.1	AT2G15690.1|GO:0005575 GO:0003674 GO:0008150	MDP0000287465 Mdo Malus domestica Pentatricopeptide repeat (PPR) superfamily protein	--
TG_1557	gi|590591814|ref|XP_007017121.1| Coiled-coil domain-containing protein 109A isoform 2 [Theobroma cacao] gi|508787484|gb|EOY34740.1|	sp|F4I111|MCU6_ARATH Calcium uniporter protein 6, mitochondrial OS=Arabidopsis thaliana GN=At1g09575 PE=2 SV=1	At1g57610| KOG2966 Uncharacterized conserved protein	--	AT1G09575.1	AT1G09575.1|GO:0008150 GO:0003674 GO:0005739	MA_10428770g0010 Pab Picea abies WRKY family protein	--
TG_1558	gi|475534990|gb|EMT08673.1| N-acetyltransferase 5-like protein [Aegilops tauschii]	sp|Q8SSN5|NAA20_DICDI N-alpha-acetyltransferase 20 OS=Dictyostelium discoideum GN=nat5 PE=3 SV=2	At1g03150| KOG3234 Acetyltransferase, (GNAT) family	ko:K17972|NAA20, NAT3; N-terminal acetyltransferase B complex catalytic subunit [EC:2.3.1.88]	AT1G03150.1	AT1G03150.1|GO:0005575 GO:0008080 GO:0008152	--	--
TG_1559	gi|586701189|ref|XP_006844961.1| hypothetical protein AMTR_s00058p00174410 [Amborella trichopoda] gi|548847452|gb|ERN06636.1|	sp|O49453|Y4844_ARATH Uncharacterized protein At4g28440 OS=Arabidopsis thaliana GN=At4g28440 PE=1 SV=1	--	ko:K07466|RFA1, RPA1, rpa; replication factor A1	AT1G23750.1	AT1G23750.1|GO:0005575 GO:0008150	mrna24978.1-v1.0-hybrid Fve Fragaria vesca Nucleic acid-binding, OB-fold-like protein	--
TG_1563	gi|566149024|ref|XP_006368924.1| hypothetical protein POPTR_0001s14860g [Populus trichocarpa] gi|550347279|gb|ERP65493.1|	sp|Q9SKZ2|CAF1G_ARATH Probable CCR4-associated factor 1 homolog 7 OS=Arabidopsis thaliana GN=CAF1-7 PE=2 SV=2	At2g32070| KOG0304 mRNA deadenylase subunit	--	AT2G32070.1	AT2G32070.1|GO:0005634 GO:0004540 GO:0003676 GO:0009451	--	--
TG_1564	gi|590571640|ref|XP_007011650.1| HOPW1-1-interacting 2 [Theobroma cacao] gi|508782013|gb|EOY29269.1| HOPW1-1-interacting	sp|Q8RXV3|P2C59_ARATH Probable protein phosphatase 2C 59 OS=Arabidopsis thaliana GN=WIN2 PE=1 SV=1	At5g24940| KOG0698 Serine/threonine protein phosphatase	ko:K17506|PPM1L, PP2CE; protein phosphatase 1L [EC:3.1.3.16]	AT4G31750.1	AT4G31750.1|GO:0006470 GO:0004722 GO:0042742	MDP0000283274 Mdo Malus domestica Protein phosphatase 2C family protein	--
TG_1566	gi|359480568|ref|XP_003632494.1| PREDICTED: formamidase-like isoform 2 [Vitis vinifera]	sp|Q50228|FMDA_METME Formamidase OS=Methylophilus methylotrophus GN=fmdA PE=1 SV=1	--	--	AT4G37550.3	--	--	--
TG_1567	gi|453081157|gb|EMF09206.1| Isochorismatase hydrolase [Sphaerulina musiva SO2202]	sp|Q51790|PHZD_PSEFL Probable isochorismatase OS=Pseudomonas fluorescens GN=phzD PE=1 SV=1	--	--	--	--	--	--
TG_1569	gi|357144950|ref|XP_003573470.1| PREDICTED: tricetin 3',4',5'-O-trimethyltransferase-like [Brachypodium distachyon]	sp|Q38J50|FOMT2_WHEAT Tricetin 3',4',5'-O-trimethyltransferase OS=Triticum aestivum GN=OMT2 PE=1 SV=1	At5g54160| KOG3178 Hydroxyindole-O-methyltransferase and related SAM-dependent methyltransferases	--	AT5G54160.1	AT5G54160.1|GO:0030755 GO:0051555 GO:0009809 GO:0033799 GO:0005634 GO:0047763 GO:0005829	--	--
TG_1570	gi|470115098|ref|XP_004293740.1| PREDICTED: uncharacterized protein LOC101308846 [Fragaria vesca subsp. vesca]	sp|Q9LDD1|BRG3_ARATH Probable BOI-related E3 ubiquitin-protein ligase 3 OS=Arabidopsis thaliana GN=BRG3 PE=1 SV=1	At3g12920| KOG1100 Predicted E3 ubiquitin ligase	--	AT3G12920.1	AT3G12920.1|GO:0005634 GO:0008150 GO:0008270 GO:0005515	--	--
TG_1573	gi|169635145|gb|ACA58349.1| putative nitrilase-associated protein [Sandersonia aurantiaca]	sp|Q9LE54|SP1L2_ARATH Protein SPIRAL1-like 2 OS=Arabidopsis thaliana GN=SP1L2 PE=2 SV=1	--	--	AT1G69230.2	AT1G69230.2|GO:0003674 GO:0008150	--	--
TG_1574	gi|641868282|gb|KDO86966.1| hypothetical protein CISIN_1g0394481mg, partial [Citrus sinensis]	sp|Q12754|RRP12_YEAST Ribosomal RNA-processing protein 12 OS=Saccharomyces cerevisiae (strain ATCC 204508 / S288c) GN=RRP12 PE=1 SV=1	At2g34350_2| KOG1248 Uncharacterized conserved protein	ko:K14794|RRP12; ribosomal RNA-processing protein 12	AT2G34357.1	AT2G34357.1|GO:0005575 GO:0008150 GO:0005488	--	--
TG_1577	--	--	--	--	AT1G28420.1	AT1G28420.1|GO:0003700 GO:0006355 GO:0005634	GRMZM2G122750_P01 Zma Zea mays HB-other family protein	--
TG_1578	gi|108706719|gb|ABF94514.1| Eukaryotic porin family protein, expressed [Oryza sativa Japonica Group]	sp|Q84P97|VDAC5_ORYSJ Mitochondrial outer membrane protein porin 5 OS=Oryza sativa subsp. japonica GN=VDAC5 PE=2 SV=1	At5g67500| KOG3126 Porin/voltage-dependent anion-selective channel protein	--	AT5G67500.1	AT5G67500.1|GO:0005741 GO:0006820 GO:0009617 GO:0008308 GO:0009507	Scf00018.g2634.t1 Ugi Utricularia gibba WOX family protein	--
TG_1580	gi|297745009|emb|CBI38601.3| unnamed protein product [Vitis vinifera] Length=226	sp|Q8VY90|EF105_ARATH Ethylene-responsive transcription factor ERF105 OS=Arabidopsis thaliana GN=ERF105 PE=2 SV=1	--	ko:K09286|EREBP; EREBP-like factor	AT5G51190.1	AT5G51190.1|GO:0003700 GO:0006355 GO:0005634 GO:0010200	GSMUA_Achr2P17810_001 Mac Musa acuminata ERF family protein	--
TG_1581	gi|225904439|gb|ACO35358.1| Acyl-CoA dehydrogenase [Elaeis oleifera] Length=237	sp|Q9ZQP2|ACO12_ARATH Putative peroxisomal acyl-coenzyme A oxidase 1.2 OS=Arabidopsis thaliana GN=ACX1.2 PE=2 SV=1	At2g35690| KOG0136 Acyl-CoA oxidase	--	AT4G16760.2	--	--	--
TG_1582	gi|225904439|gb|ACO35358.1| Acyl-CoA dehydrogenase [Elaeis oleifera] Length=237	sp|O65202|ACOX1_ARATH Peroxisomal acyl-coenzyme A oxidase 1 OS=Arabidopsis thaliana GN=ACX1 PE=1 SV=1	At2g35690| KOG0136 Acyl-CoA oxidase	--	AT4G16760.2	--	--	--
TG_1583	gi|643722249|gb|KDP32128.1| hypothetical protein JCGZ_12589 [Jatropha curcas]	sp|Q2TA14|PCP_BOVIN Lysosomal Pro-X carboxypeptidase OS=Bos taurus GN=PRCP PE=2 SV=1	At5g65760| KOG2183 Prolylcarboxypeptidase (angiotensinase C)	ko:K01285|PRCP; lysosomal Pro-X carboxypeptidase [EC:3.4.16.2]	AT5G65760.1	AT5G65760.1|GO:0005773 GO:0006508 GO:0009507 GO:0008236	--	--
TG_1585	gi|125527397|gb|EAY75511.1| hypothetical protein OsI_03411 [Oryza sativa Indica Group] gi|125571720|gb|EAZ13235.1| hypothetical	sp|Q9SPV4|SAMT_CLABR Salicylate carboxymethyltransferase OS=Clarkia breweri GN=SAMT PE=1 SV=1	--	--	AT4G36470.1	AT4G36470.1|GO:0005575 GO:0008757 GO:0008150	EMT20798 Ata Aegilops tauschii MYB_related family protein	--
TG_1586	gi|566168240|ref|XP_006385046.1| hypothetical protein POPTR_0004s23390g [Populus trichocarpa] gi|550341814|gb|ERP62843.1|	sp|P52420|PUR2_ARATH Phosphoribosylamine--glycine ligase, chloroplastic OS=Arabidopsis thaliana GN=PUR2 PE=2 SV=2	At1g09830| KOG0237 Glycinamide ribonucleotide synthetase (GARS)/Aminoimidazole ribonucleotide synthetase (AIRS)	--	AT1G09830.1	AT1G09830.1|GO:0009113 GO:0006164 GO:0004637 GO:0009507	--	--
TG_1587	--	sp|Q04960|DNJH_CUCSA DnaJ protein homolog OS=Cucumis sativus GN=DNAJ1 PE=2 SV=1	--	--	--	--	--	--
TG_1588	gi|326497153|dbj|BAK02161.1| predicted protein [Hordeum vulgare subsp. vulgare]	sp|Q9FLF4|PUB27_ARATH U-box domain-containing protein 27 OS=Arabidopsis thaliana GN=PUB27 PE=2 SV=1	--	--	AT5G64660.1	AT5G64660.1|GO:0010200	--	--
TG_1589	gi|586712702|ref|XP_006847055.1| hypothetical protein AMTR_s00017p00194840 [Amborella trichopoda] gi|548850084|gb|ERN08636.1|	sp|Q9SUT9|RTNLB_ARATH Reticulon-like protein B2 OS=Arabidopsis thaliana GN=RTNLB2 PE=1 SV=1	At4g11220| KOG1792 Reticulon	--	AT4G11220.1	AT4G11220.1|GO:0008150 GO:0005783	--	--
TG_1590	gi|315307972|gb|ADU04389.1| heat shock protein 70, partial [Nicotiana attenuata]	sp|P29357|HSP7E_SPIOL Chloroplast envelope membrane 70 kDa heat shock-related protein OS=Spinacia oleracea GN=SCE70 PE=1 SV=3	At3g12580| KOG0101 Molecular chaperones HSP70/HSC70, HSP70 superfamily	--	AT3G12580.1	AT3G12580.1|GO:0006457 GO:0042542 GO:0009615 GO:0005829 GO:0009617 GO:0009408 GO:0009644	--	--
TG_1592	gi|242095702|ref|XP_002438341.1| hypothetical protein SORBIDRAFT_10g012980 [Sorghum bicolor] gi|241916564|gb|EER89708.1|	sp|Q9S7C9|ESCA_ARATH Putative DNA-binding protein ESCAROLA OS=Arabidopsis thaliana GN=ESC PE=2 SV=1	--	--	AT1G76500.1	AT1G76500.1|GO:0005575 GO:0009640 GO:0003677	--	--
TG_1593	gi|255561405|ref|XP_002521713.1| dihydrodipicolinate synthase, putative [Ricinus communis] gi|223539104|gb|EEF40700.1| dihydrodipicolinate	sp|P24847|DAPA2_WHEAT 4-hydroxy-tetrahydrodipicolinate synthase 2, chloroplastic OS=Triticum aestivum PE=1 SV=1	--	ko:K01714|dapA; 4-hydroxy-tetrahydrodipicolinate synthase [EC:4.3.3.7]	AT2G45440.1	AT2G45440.1|GO:0008840 GO:0009089	GSMUA_Achr5P03330_001 Mac Musa acuminata BBR-BPC family protein	--
TG_1594	gi|82400207|gb|ABB72842.1| NAC protein 1 [Elaeis guineensis] gi|82400211|gb|ABB72844.1| NAC protein 1 splice variant 2 [Elaeis	sp|Q52QH4|NAC68_ORYSJ NAC domain-containing protein 68 OS=Oryza sativa subsp. japonica GN=NAC68 PE=2 SV=1	--	--	AT5G63790.1	AT5G63790.1|GO:0003700 GO:0001666 GO:0007275	PDK_30s731301g004 Pda Phoenix dactylifera NAC family protein	--
TG_1597	gi|326522656|dbj|BAJ88374.1| predicted protein [Hordeum vulgare subsp. vulgare]	sp|P58684|SPCS2_ARATH Probable signal peptidase complex subunit 2 OS=Arabidopsis thaliana GN=At2g39960 PE=2 SV=1	--	ko:K12947|SPCS2, SPC2; signal peptidase complex subunit 2 [EC:3.4.-.-]	AT2G39960.1	AT2G39960.1|GO:0008233 GO:0005783 GO:0006465	--	--
TG_1598	gi|460408947|ref|XP_004249902.1| PREDICTED: guanylate kinase-like [Solanum lycopersicum]	sp|Q10M74|GMK2_ORYSJ Guanylate kinase 2, chloroplastic/mitochondrial OS=Oryza sativa subsp. japonica GN=V2 PE=1 SV=1	At3g06200| KOG0707 Guanylate kinase	ko:K00942|E2.7.4.8, gmk; guanylate kinase [EC:2.7.4.8]	AT3G06200.1	AT3G06200.1|GO:0006163 GO:0004385 GO:0009507	--	--
TG_1599	gi|514815574|ref|XP_004982540.1| PREDICTED: polyadenylate-binding protein RBP45-like [Setaria italica]	sp|Q9LEB4|RBP45_NICPL Polyadenylate-binding protein RBP45 OS=Nicotiana plumbaginifolia GN=RBP45 PE=1 SV=1	At1g11650| KOG0118 FOG: RRM domain	--	AT1G11650.2	AT1G11650.2|GO:0003723	GSMUA_Achr2P20130_001 Mac Musa acuminata WRKY family protein	--
TG_1600	gi|224145099|ref|XP_002325526.1| hypothetical protein POPTR_0019s10500g [Populus trichocarpa] gi|118484488|gb|ABK94119.1|	--	--	--	AT1G33810.1	AT1G33810.1|GO:0008150 GO:0009941 GO:0009535 GO:0003674	--	--
TG_1601	gi|595808867|ref|XP_007202826.1| hypothetical protein PRUPE_ppa014374mg [Prunus persica] gi|645272100|ref|XP_008241232.1|	sp|P46270|QCR9_SOLTU Cytochrome b-c1 complex subunit 9 OS=Solanum tuberosum PE=1 SV=1	At3g52730| KOG3494 Ubiquinol cytochrome c oxidoreductase, subunit QCR9	--	AT3G52730.1	AT3G52730.1|GO:0005750 GO:0008121 GO:0006122	--	--
TG_1603	gi|225455758|ref|XP_002269501.1| PREDICTED: uridine-cytidine kinase C [Vitis vinifera] gi|297734126|emb|CBI15373.3| unnamed	--	At1g73980| KOG4203 Armadillo/beta-Catenin/plakoglobin	--	AT1G73980.1	AT1G73980.1|GO:0016773 GO:0016301 GO:0006171 GO:0005524 GO:0004016	--	--
TG_1604	gi|514775566|ref|XP_004968261.1| PREDICTED: mitochondrial import inner membrane translocase subunit TIM14-1-like [Setaria	sp|Q9SF33|TI142_ARATH Mitochondrial import inner membrane translocase subunit TIM14-2 OS=Arabidopsis thaliana GN=TIM14-2 PE=3 SV=1	At3g09700| KOG0723 Molecular chaperone (DnaJ superfamily)	ko:K09539|DNAJC19; DnaJ homolog subfamily C member 19	AT3G09700.1	AT3G09700.1|GO:0031072 GO:0006457	--	--
TG_1605	gi|586716861|ref|XP_006847910.1| hypothetical protein AMTR_s00029p00112130 [Amborella trichopoda] gi|548851215|gb|ERN09491.1|	sp|Q9C682|BH115_ARATH Transcription factor bHLH115 OS=Arabidopsis thaliana GN=BHLH115 PE=2 SV=1	--	--	AT1G51070.1	AT1G51070.1|GO:0003700 GO:0005634 GO:0045449	PDK_30s1089541g005 Pda Phoenix dactylifera bHLH family protein	--
TG_1606	gi|595258254|gb|AHM26627.1| glycerate dehydrogenase-like protein [Pyrus x bretschneideri]	sp|P13443|DHGY_CUCSA Glycerate dehydrogenase OS=Cucumis sativus GN=HPR-A PE=2 SV=1	At1g68010| KOG0069 Glyoxylate/hydroxypyruvate reductase (D-isomer-specific 2-hydroxy acid dehydrogenase superfamily)	ko:K15893|HPR1; hydroxypyruvate reductase 1	AT1G68010.1	AT1G68010.1|GO:0008266 GO:0009853 GO:0005777 GO:0008465	Bra026967 Bra Brassica rapa bHLH family protein	--
TG_1608	gi|629082994|gb|KCW49439.1| hypothetical protein EUGRSUZ_K02971 [Eucalyptus grandis]	sp|Q6AYD3|PA2G4_RAT Proliferation-associated protein 2G4 OS=Rattus norvegicus GN=Pa2g4 PE=1 SV=1	At3g51800| KOG2776 Metallopeptidase	--	AT3G51800.3	--	--	--
TG_1610	gi|567897712|ref|XP_006441344.1| hypothetical protein CICLE_v10021011mg [Citrus clementina] gi|557543606|gb|ESR54584.1| hypothetical	--	--	--	AT1G53345.1	AT1G53345.1|GO:0008150 GO:0012505	--	--
TG_1612	gi|356513781|ref|XP_003525588.1| PREDICTED: elongation factor Tu, chloroplastic-like [Glycine max]	sp|P46280|EFTU2_SOYBN Elongation factor Tu, chloroplastic OS=Glycine max GN=TUFB1 PE=3 SV=1	At4g20360| KOG0460 Mitochondrial translation elongation factor Tu	ko:K02358|tuf, TUFM; elongation factor Tu	AT4G20360.1	AT4G20360.1|GO:0003746	--	--
TG_1613	gi|225432108|ref|XP_002262955.1| PREDICTED: uncharacterized protein LOC100251180 [Vitis vinifera]	sp|Q75QI0|CFDP1_CHICK Craniofacial development protein 1 OS=Gallus gallus GN=CFDP1 PE=2 SV=1	At5g30145| KOG4776 Uncharacterized conserved protein BCNT	--	AT5G30490.2	AT5G30490.2|GO:0005575 GO:0003674 GO:0008150	--	--
TG_1614	gi|169612599|ref|XP_001799717.1| hypothetical protein SNOG_09423 [Phaeosphaeria nodorum SN15] gi|121920135|sp|Q0UFP1.1|RS3A_PHANO	sp|Q0UFP1|RS3A_PHANO 40S ribosomal protein S1 OS=Phaeosphaeria nodorum (strain SN15 / ATCC MYA-4574 / FGSC 10173) GN=RPS1 PE=3 SV=1	YML063w| KOG1628 40S ribosomal protein S3A	ko:K02984|RP-S3Ae, RPS3A; small subunit ribosomal protein S3Ae	AT4G34670.1	AT4G34670.1|GO:0022627 GO:0005730 GO:0005618 GO:0003735 GO:0005886 GO:0006412	--	--
TG_1615	gi|586758225|ref|XP_006853740.1| hypothetical protein AMTR_s00056p00177520 [Amborella trichopoda] gi|548857401|gb|ERN15207.1|	sp|P27061|PPA1_SOLLC Acid phosphatase 1 OS=Solanum lycopersicum GN=APS1 PE=2 SV=1	--	--	AT4G29260.1	AT4G29260.1|GO:0005773 GO:0008150 GO:0003993 GO:0005886	GSMUA_Achr8P25970_001 Mac Musa acuminata MYB family protein	--
TG_1616	gi|326511581|dbj|BAJ91935.1| predicted protein [Hordeum vulgare subsp. vulgare]	sp|Q8RWE8|GGAP1_ARATH GDP-L-galactose phosphorylase 1 OS=Arabidopsis thaliana GN=VTC2 PE=1 SV=1	At4g26850| KOG2720 Predicted hydrolase (HIT family)	--	AT4G26850.1	AT4G26850.1|GO:0019853 GO:0052544 GO:0009753 GO:0010472 GO:0008928 GO:0005575 GO:0010474 GO:0010475 GO:0080046 GO:0042742 GO:0010471 GO:0009408 GO:0080048 GO:0010473	ObartAA03S_FGP18337 Oba Oryza barthii bHLH family protein	--
TG_1617	gi|590666388|ref|XP_007036962.1| Uncharacterized protein isoform 2 [Theobroma cacao] gi|508774207|gb|EOY21463.1| Uncharacterized	--	--	--	AT3G17800.1	AT3G17800.1|GO:0010224 GO:0003674 GO:0009507	mrna13716.1-v1.0-hybrid Fve Fragaria vesca basic region/leucine zipper transcription factor 16	--
TG_1619	gi|326494190|dbj|BAJ90364.1| predicted protein [Hordeum vulgare subsp. vulgare]	sp|Q6VAF7|TBB5_GOSHI Tubulin beta-5 chain OS=Gossypium hirsutum PE=2 SV=1	At5g62700| KOG1375 Beta tubulin	--	AT5G23860.2	--	--	--
TG_1622	gi|449452837|ref|XP_004144165.1| PREDICTED: peptidyl-prolyl cis-trans isomerase E-like [Cucumis sativus] gi|449529401|ref|XP_004171688.1|	sp|Q9QZH3|PPIE_MOUSE Peptidyl-prolyl cis-trans isomerase E OS=Mus musculus GN=Ppie PE=2 SV=2	At1g13690| KOG0111 Cyclophilin-type peptidyl-prolyl cis-trans isomerase	--	AT1G13690.1	AT1G13690.1|GO:0005575 GO:0008150 GO:0003676	--	--
TG_1624	gi|596009469|ref|XP_007218529.1| hypothetical protein PRUPE_ppa012628mg [Prunus persica] gi|462414991|gb|EMJ19728.1| hypothetical	sp|P35132|UBC9_ARATH SUMO-conjugating enzyme UBC9 OS=Arabidopsis thaliana GN=UBC9 PE=1 SV=1	At4g27960| KOG0417 Ubiquitin-protein ligase	ko:K06689|UBE2D, UBC4, UBC5; ubiquitin-conjugating enzyme E2 D [EC:2.3.2.23]	AT5G41700.3	AT5G41700.3|GO:0005737 GO:0005634 GO:0006511 GO:0004842 GO:0005515	EMT28005 Ata Aegilops tauschii MYB_related family protein	--
TG_1628	gi|255539447|ref|XP_002510788.1| KDEL motif-containing protein 1 precursor, putative [Ricinus communis] gi|223549903|gb|EEF51390.1|	sp|B0X1Q4|RUMI_CULQU O-glucosyltransferase rumi homolog OS=Culex quinquefasciatus GN=CPIJ013394 PE=3 SV=1	At5g23850| KOG2458 Endoplasmic reticulum protein EP58, contains filamin rod domain and KDEL motif	--	AT5G23850.1	AT5G23850.1|GO:0005575 GO:0003674 GO:0008150	--	--
TG_1629	gi|587905221|gb|EXB93406.1| NADP-dependent malic enzyme [Morus notabilis]	sp|P51615|MAOX_VITVI NADP-dependent malic enzyme OS=Vitis vinifera PE=2 SV=1	At5g25880| KOG1257 NADP+-dependent malic enzyme	--	AT5G25880.1	AT5G25880.1|GO:0004473 GO:0005575 GO:0006108 GO:0016652	--	--
TG_1630	gi|122194121|sp|Q1W2L8.2|GSH1_TOBAC RecName: Full=Glutamatecysteine ligase, chloroplastic; AltName: Full=Gamma-ECS; Short=GCS;	sp|Q1W2L8|GSH1_TOBAC Glutamate--cysteine ligase, chloroplastic OS=Nicotiana tabacum GN=GSH1 PE=1 SV=2	--	ko:K01919|gshA; glutamate--cysteine ligase [EC:6.3.2.2]	AT4G23100.3	--	--	--
TG_1631	gi|356530401|ref|XP_003533770.1| PREDICTED: eukaryotic initiation factor 4A-15-like isoformX1 [Glycine max] gi|356530403|ref|XP_003533771.1|	sp|Q40471|IF4A9_TOBAC Eukaryotic initiation factor 4A-9 OS=Nicotiana tabacum PE=2 SV=1	At3g13920| KOG0327 Translation initiation factor 4F, helicase subunit (eIF-4A) and related helicases	ko:K03257|EIF4A; translation initiation factor 4A	AT3G13920.1	AT3G13920.1|GO:0005829 GO:0006413 GO:0008026 GO:0003743	--	--
TG_1632	gi|1518922|gb|AAC49412.1| unknown protein, apparently related to the lectin, partial [Polygonatum multiflorum]	sp|Q9FV99|LEC2_CROVR Mannose-specific lectin 2 OS=Crocus vernus GN=LECCVA2 PE=1 SV=1	--	--	--	--	--	--
TG_1634	gi|514737060|ref|XP_004958671.1| PREDICTED: 60S ribosomal protein L22-2-like [Setaria italica]	sp|Q9FE58|RL223_ARATH 60S ribosomal protein L22-3 OS=Arabidopsis thaliana GN=RPL22C PE=2 SV=1	At5g27770| KOG3434 60S ribosomal protein L22	--	AT5G27770.1	AT5G27770.1|GO:0003735 GO:0005730 GO:0006412 GO:0005886 GO:0022625	--	--
TG_1635	gi|514737060|ref|XP_004958671.1| PREDICTED: 60S ribosomal protein L22-2-like [Setaria italica]	sp|Q9M9W1|RL222_ARATH 60S ribosomal protein L22-2 OS=Arabidopsis thaliana GN=RPL22B PE=2 SV=1	At3g05560| KOG3434 60S ribosomal protein L22	--	AT3G05560.3	AT3G05560.3|GO:0003735 GO:0006412 GO:0022625	--	--
TG_1636	gi|567893215|ref|XP_006439128.1| hypothetical protein CICLE_v10033595mg [Citrus clementina] gi|568858709|ref|XP_006482889.1|	sp|O22342|ADT1_GOSHI ADP,ATP carrier protein 1, mitochondrial OS=Gossypium hirsutum GN=ANT1 PE=2 SV=1	At5g13490| KOG0749 Mitochondrial ADP/ATP carrier proteins	ko:K05863|SLC25A4S, ANT; solute carrier family 25 (mitochondrial adenine nucleotide translocator), member 4/5/6/31	AT5G13490.2	AT5G13490.2|GO:0005743 GO:0009536 GO:0005488 GO:0015865 GO:0005471	--	--
TG_1637	gi|414876637|tpg|DAA53768.1| TPA: hypothetical protein ZEAMMB73_759815 [Zea mays]	--	--	--	AT1G48960.1	AT1G48960.1|GO:0005575 GO:0006950 GO:0003674	--	--
TG_1638	gi|374256075|gb|AEZ00899.1| putative 24 kDa seed maturation protein [Elaeis guineensis]	sp|O82352|RTNLE_ARATH Reticulon-like protein B5 OS=Arabidopsis thaliana GN=RTNLB5 PE=1 SV=1	At2g46170| KOG1792 Reticulon	--	AT2G46170.1	AT2G46170.1|GO:0008150 GO:0005783 GO:0005886	PDK_30s1001281g002 Pda Phoenix dactylifera bHLH family protein	--
TG_1639	gi|4583542|emb|CAB40384.1| 16 kDa polypeptide of oxygen-evolving complex [Arabidopsis thaliana]	sp|Q41932|PSBQ2_ARATH Oxygen-evolving enhancer protein 3-2, chloroplastic OS=Arabidopsis thaliana GN=PSBQ2 PE=1 SV=2	--	--	AT4G21280.1	AT4G21280.1|GO:0030095 GO:0009654 GO:0009543	--	--
TG_1641	gi|225459318|ref|XP_002285795.1| PREDICTED: annexin D1 [Vitis vinifera] gi|147861246|emb|CAN81470.1| hypothetical protein	sp|Q9XEE2|ANXD2_ARATH Annexin D2 OS=Arabidopsis thaliana GN=ANN2 PE=1 SV=1	At5g65020| KOG0819 Annexin	--	AT5G65020.2	AT5G65020.2|GO:0015774 GO:0005829 GO:0005544 GO:0005509 GO:0009986 GO:0005634	Aan020124 Aan Artemisia annua MYB family protein	--
TG_1642	gi|460379951|ref|XP_004235722.1| PREDICTED: monoglyceride lipase-like [Solanum lycopersicum]	sp|Q9C942|CSE_ARATH Caffeoylshikimate esterase OS=Arabidopsis thaliana GN=CSE PE=1 SV=1	At1g52760| KOG1455 Lysophospholipase	--	AT1G52760.1	AT1G52760.1|GO:0005575 GO:0003824	--	--
TG_1643	gi|194466077|gb|ACF74269.1| putative lipase [Arachis hypogaea] Length=235	sp|Q9C942|CSE_ARATH Caffeoylshikimate esterase OS=Arabidopsis thaliana GN=CSE PE=1 SV=1	At1g52760| KOG1455 Lysophospholipase	ko:K18368|CSE; caffeoylshikimate esterase [EC:3.1.1.-]	AT1G52760.1	AT1G52760.1|GO:0005575 GO:0003824	--	--
TG_1644	gi|225458682|ref|XP_002284933.1| PREDICTED: ethylene-responsive transcription factor ERF010-like [Vitis vinifera]	sp|Q9SNE1|ERF11_ARATH Ethylene-responsive transcription factor ERF011 OS=Arabidopsis thaliana GN=ERF011 PE=2 SV=1	--	--	AT3G50260.1	AT3G50260.1|GO:0003700 GO:0006355 GO:0005634 GO:0010200	NNU_002081-RA Nnu Nelumbo nucifera ERF family protein	--
TG_1645	gi|359497135|ref|XP_002265462.2| PREDICTED: uncharacterized protein LOC100242437, partial [Vitis vinifera]	--	--	--	AT4G22320.2	--	--	--
TG_1646	gi|315307972|gb|ADU04389.1| heat shock protein 70, partial [Nicotiana attenuata]	sp|P27322|HSP72_SOLLC Heat shock cognate 70 kDa protein 2 OS=Solanum lycopersicum GN=HSC-2 PE=1 SV=1	At5g02500| KOG0101 Molecular chaperones HSP70/HSC70, HSP70 superfamily	--	AT5G02500.1	AT5G02500.1|GO:0009409 GO:0009615 GO:0005829 GO:0006457 GO:0009408	--	--
TG_1647	gi|315307972|gb|ADU04389.1| heat shock protein 70, partial [Nicotiana attenuata]	sp|P27322|HSP72_SOLLC Heat shock cognate 70 kDa protein 2 OS=Solanum lycopersicum GN=HSC-2 PE=1 SV=1	At5g02500| KOG0101 Molecular chaperones HSP70/HSC70, HSP70 superfamily	--	AT5G02500.1	AT5G02500.1|GO:0009409 GO:0009615 GO:0005829 GO:0006457 GO:0009408	--	--
TG_1648	gi|224090061|ref|XP_002308926.1| putative glucosyltransferase family protein [Populus trichocarpa] gi|222854902|gb|EEE92449.1|	sp|Q9ZSK5|ZOG_PHALU Zeatin O-glucosyltransferase OS=Phaseolus lunatus GN=ZOG1 PE=2 SV=1	At4g01070| KOG1192 UDP-glucuronosyl and UDP-glucosyl transferase	--	AT4G36770.1	AT4G36770.1|GO:0005575 GO:0008194 GO:0008152	PH01002606G0040 Phe Phyllostachys heterocycla HSF family protein	UGT72B1 AL161491, 75572-77014
TG_1649	gi|326487492|dbj|BAJ89730.1| predicted protein [Hordeum vulgare subsp. vulgare]	sp|Q8GSM7|HST_TOBAC Shikimate O-hydroxycinnamoyltransferase OS=Nicotiana tabacum GN=HST PE=1 SV=1	--	--	AT5G48930.1	AT5G48930.1|GO:0009809 GO:0010252 GO:0009963 GO:0005575 GO:0047172 GO:0047205	Scf00343.g15875.t1 Ugi Utricularia gibba ARF family protein	--
TG_1652	--	--	At3g50390| KOG4155 FOG:WD40 repeat	--	AT3G50390.1	AT3G50390.1|GO:0005834 GO:0008150 GO:0000166	--	--
TG_1653	gi|595825447|ref|XP_007205407.1| hypothetical protein PRUPE_ppa007581mg [Prunus persica] gi|462401049|gb|EMJ06606.1| hypothetical	sp|Q9LFG2|DAPF_ARATH Diaminopimelate epimerase, chloroplastic OS=Arabidopsis thaliana GN=DAPF PE=1 SV=1	--	ko:K01778|dapF; diaminopimelate epimerase [EC:5.1.1.7]	AT3G53580.1	AT3G53580.1|GO:0008837 GO:0009089 GO:0009507	--	--
[truncated: 38,690 more rows]
