# Supplementary material for: Spatial transcriptome analysis provides insights of key gene(s) involved in steroidal saponin biosynthesis in medicinally important herb Trillium govanianum
Source: Sci Rep. 2017 Mar 28;7:45295. doi: 10.1038/srep45295 (PMC5368571; doi:10.1038/srep45295)
Supplement: Supplementary Table S4 [file srep45295-s3.xls]

## Sheet: Supplementary Table S4
Original Research Article
Title: Spatial transcriptome analysis provides insights of key gene(s) involved in steroidal saponin biosynthesis in medicinally important herb Trillium govanianum
Authors: Pradeep Singh, Gagandeep Singh, Abhishek Bhandawat, Gopal Singh, Rajni Parmar, Romit Seth, Ram Kumar Sharma*
Affiliations:Biotechnology Department, CSIR-Institute of Himalayan Bioresource Technology, Palampur, Himachal Pradesh, India, 176061
Supplementary Table S4: Classification of Cytochrome P450s (CYPs; 1) and Uridine diphosphate-glycosyltransferases (UGTs; 2).
Family	Sub-family	Gene	Contig iD
1: CYPs
CYP51	CYP51	CYP51	TG_4589, TG_5856, TG_5857, TG_14270, TG_36220, TG_36829
CYP71	CYP71A	CYP71A1	TG_73, TG_407, TG_1461, TG_1462, TG_1483, TG_3505, TG_5446, TG_6995, TG_7794, TG_13619, TG_13620, TG_13776, TG_16301, TG_16334, TG_17517, TG_25222, TG_27814, TG_30425, TG_31941, TG_36731, TG_67793, TG_68295
		CYP71A14	TG_45866
		CYP71A2	TG_3779, TG_32504, TG_50148, TG_59369
		CYP71A23	TG_62069
		CYP71A25	TG_47217
		CYP71A26	TG_16712, TG_17562
		CYP71A9	TG_347, TG_16897, TG_18291, TG_45745
	CYP71B	CYP71B21	TG_66631
		CYP71B34	TG_68500
		CYP71B9	TG_37834
		CYP71BA1	TG_3032, TG_5131, TG_8318, TG_18300, TG_24820, TG_26265, TG_30618
	CYP71C	CYP71C1	TG_44690, TG_64116
		CYP71C3	TG_3885
		CYP71C4	TG_346, TG_3884, TG_9537, TG_64523
	CYP71D	CYP71D10	TG_2856, TG_6289, TG_57978
		CYP71D11	TG_17056, TG_50260
		CYP71D18	TG_37017, TG_50329, TG_54179
		CYP71D55	TG_31942, TG_62610
		CYP71D6	TG_66994
		CYP71D7	TG_10266, TG_16999, TG_19032, TG_60914
		CYP71D9	TG_14782, TG_62354
	CYP71E	CYP71E1	TG_17743, TG_33338, TG_54532
CYP72	CYP72	CYP72A1	TG_21187
		CYP72A11	TG_13246
		CYP72A13	TG_19796
		CYP72A14	TG_8628
		CYP72A15	TG_10675, TG_14426
		CYP72A154	TG_17840, TG_25993, TG_56689
		CYP72A219	TG_1225, TG_7084, TG_9876, TG_17839, TG_28711
		CYP72A63	TG_32456
CYP73	CYP73A	CYP73A1	TG_59805
		CYP73A10	TG_41899
		CYP73A12	TG_41870, TG_66599
		CYP73A13	TG_59375
		CYP73A14	TG_26024
		CYP73A16	TG_17236, TG_39704
CYP74	CYP74A	CYP74A	TG_9503, TG_9621, TG_10307, TG_17721, TG_19627
		CYP74A1	TG_278
	CYP74B	CYP74B2	TG_3213, TG_66687
CYP75	CYP75A	CYP75A3	TG_5050
		CYP75A4	TG_25275
		CYP75A6	TG_21111, TG_22960
	CYP75B	CYP75B1	TG_4015, TG_53282
		CYP75B2	TG_13247, TG_16616, TG_20086, TG_21181, TG_25344, TG_54689
CYP76	CYP76A	CYP76AH1	TG_24052, TG_51972
	CYP76B	CYP76B6	TG_8222, TG_17941, TG_18912, TG_43738, TG_56667, TG_63447
		CYP76B10	TG_25326, TG_49212
	CYP76C	CYP76C1	TG_16898, TG_26294, TG_30031, TG_31788
		CYP76C2	TG_5852, TG_25906
CYP77	CYP77A	CYP77A1	TG_44332, TG_68132
		CYP77A4	TG_53583
CYP78	CYP78A	CYP78A5	TG_9262, TG_30453, TG_53844
		CYP78A6	TG_59746
		CYP78A9	TG_30054
CYP79	CYP79A	CYP79A1	TG_29813, TG_44049, TG_58998
CYP81	CYP81D	CYP81D1	TG_2698, TG_6321, TG_18327, TG_18328, TG_20350, TG_51715, TG_52217, TG_60703, TG_66438
		CYP81D11	TG_22705, TG_24893, TG_24894, TG_39777, TG_48219
	CYP81E	CYP81E1	TG_2166, TG_19642, TG_65756
		CYP81E8	TG_4667, TG_22627, TG_25535, TG_36869, TG_46002
		CYP81E9	TG_16180, TG_24157, TG_25012, TG_31915
	CYP81F	CYP81F1	TG_42829, TG_46550
CYP82	CYP82C	CYP82C3	TG_43059
	CYP82G	CYP82G1	TG_67189
CYP84	CYP84A	CYP84A1	TG_28027, TG_31153, TG_41776, TG_43844, TG_62258
CYP85	CYP85A	CYP85A1	TG_2243, TG_29521, TG_39283
CYP86	CYP86A	CYP86A1	TG_3996
		CYP86A2	TG_60675
		CYP86A8	TG_63353
	CYP86B	CYP86B1	TG_17458, TG_23387, TG_33597, TG_48178, TG_68002
CYP87	CYP87A	CYP87A3	TG_67289
CYP89	CYP89A	CYP89A2	TG_6084, TG_6085, TG_7816, TG_8802, TG_12097, TG_14186, TG_24444, TG_28301, TG_35904
		CYP89A9	TG_41022
CYP90	CYP90A	CYP90A1	TG_67466
	CYP90B	CYP90B1	TG_5713, TG_6304, TG_17239, TG_59904
	CYP90D	CYP90D2	TG_1981
CYP93	CYP93A	CYP93A1	TG_40866
		CYP93A2	TG_18845, TG_67267
		CYP93A3	TG_35717
CYP94	CYP94A	CYP94A1	TG_4607, TG_5137, TG_5456, TG_8986, TG_13090, TG_14945
		CYP94A2	TG_7690
	CYP94B	CYP94B1	TG_29852, TG_66837
	CYP94C	CYP94C1	TG_924, TG_6081
CYP96	CYP96A	CYP96A15	TG_10108, TG_18746, TG_23107, TG_33651, TG_48195, TG_50179, TG_59013, TG_59179, TG_62619
CYP97	CYP97A	CYP97A3	TG_10010
	CYP97B	CYP97B1	TG_9609
		CYP97B2	TG_60184
		CYP97B3	TG_15134, TG_15309
	CYP97C	CYP97C1	TG_27349
CYP98	CYP98A	CYP98A1	TG_1849, TG_31846
		CYP98A3	TG_3740
CYP701	CYP701A	CYP701A6	TG_18628
CYP704	CYP704B	CYP704B1	TG_32210
	CYP704C	CYP704C1	TG_1496, TG_4431, TG_10319, TG_20344, TG_33413, TG_47747, TG_51348, TG_54804
CYP707	CYP707A	CYP707A1	TG_68086
		CYP707A2	TG_33143
		CYP707A5	TG_4049
		CYP707A7	TG_57179
CYP710	CYP710A	CYP710A1	TG_14675, TG_15515
CYP711	CYP711A	CYP711A1	TG_18622
CYP714	CYP714B	CYP714B1	TG_67255
CYP719	CYP719A	CYP719A1	TG_35435, TG_59365
CYP724	CYP724B	CYP724B1	TG_857
CYP734	CYP734A	CYP734A1	TG_46291, TG_59621
		CYP734A2	TG_19461, TG_68998
		CYP734A6	TG_50841, TG_63865
CYP735	CYP735A	CYP735A2	TG_52970
CYP736	CYP736A	CYP736A12	TG_45214, TG_51062, TG_54351
34	52	108	275
2: UGTs
UGT71	UGT71B	UGT71B8	TG_61262
	UGT71C	UGT71C3	TG_43442
UGT72	UGT72B	UGT72B1	TG_1648, TG_14618, TG_34020, TG_41380, TG_46457, TG_50933, TG_51737, TG_68338
		UGT72B2	TG_68281
		UGT72B3	TG_492, TG_15032, TG_46506
UGT73	UGT73B	UGT73B1	TG_19917, TG_22238, TG_29761, TG_53020, TG_67743
		UGT73B2	TG_6683, TG_42913, TG_66089, TG_66566
		UGT73B3	TG_42290, TG_65227
		UGT73B4	TG_3529, TG_4526, TG_8793, TG_16620, TG_17703, TG_30059, TG_38019, TG_59335
		UGT73B5	TG_11961, TG_17806, TG_23168, TG_31227, TG_66633
	UGT73C	UGT73C1	TG_3530, TG_10052, TG_49775
		UGT73C2	TG_365, TG_34191, TG_42047
		UGT73C3	TG_16311, TG_16548, TG_29863, TG_31175, TG_58350
		UGT73C4	TG_10051
		UGT73C5	TG_5925, TG_7165, TG_9996, TG_11894, TG_18361, TG_23299, TG_32654, TG_32948, TG_48982, TG_50550, TG_67453
		UGT73C6	TG_9417, TG_12405, TG_48250, TG_68999
		UGT73C7	TG_3568, TG_4054, TG_6684, TG_27496, TG_33078
	UGT73D	UGT73D1	TG_12184, TG_13735, TG_15242, TG_37449, TG_48984, TG_53570
UGT74	UGT74C	UGT74C1	TG_14505, TG_21676
	UGT74D	UGT74D1	TG_8486, TG_22034, TG_22035, TG_24672
	UGT74E	UGT74E1	TG_51467
		UGT74E2	TG_2073, TG_2074, TG_12019, TG_13499
	UGT74F	UGT74F1	TG_4730
UGT76	UGT76B	UGT76B1	TG_33876, TG_59942
	UGT76C	UGT76C1	TG_37686
		UGT76C2	TG_35404
UGT78	UGT78D	UGT78D2	TG_19034, TG_32727, TG_51571, TG_54323, TG_67980
UGT79	UGT79B	UGT79B3	TG_67871
		UGT79B11	TG_67869
UGT80	UGT80A	UGT80A2	TG_9310, TG_20258, TG_28797, TG_57189
	UGT80B	UGT80B1	TG_8656, TG_33788
UGT81	UGT81A	UGT81A1	TG_6485, TG_6486, TG_20348, TG_37175
		UGT81A3	TG_35588
		UGT81A4	TG_45911
UGT82	UGT82A	UGT82A1	TG_47004
UGT83	UGT83A	UGT83A1	TG_8946, TG_13594, TG_14565, TG_25018, TG_41631
UGT84	UGT84A	UGT84A1	TG_16013
		UGT84A2	TG_15135
	UGT84B	UGT84B2	TG_15844
UGT85	UGT85A	UGT85A1	TG_8741, TG_14876, TG_33240, TG_35882, TG_40763, TG_42224, TG_54512
		UGT85A2	TG_10636, TG_22354
		UGT85A3	TG_10571, TG_35697
		UGT85A4	TG_56318
		UGT85A5	TG_29878, TG_45740, TG_52790, TG_67887
		UGT85A7	TG_50826
UGT86	UGT86A	UGT86A1	TG_44551
UGT87	UGT87A	UGT87A1	TG_707, TG_44551
		UGT87A2	TG_7167, TG_41095
UGT88	UGT88A	UGT88A1	TG_7875, TG_26829, TG_43277, TG_57486
UGT89	UGT89A	UGT89A1	TG_8711, TG_24613
		UGT89A2	TG_6375
	UGT89B	UGT89B1	TG_24431, TG_31182, TG_38987, TG_60223, TG_66319
UGT90	UGT90A	UGT90A1	TG_54621
		UGT90A4	TG_13789, TG_66496
UGT91	UGT91A	UGT91A1	TG_16895, TG_26985, TG_30710, TG_34416, TG_66244
	UGT91B	UGT91B1	TG_48997, TG_53754
	UGT91C	UGT91C1	TG_7974, TG_10916, TG_16698, TG_29597, TG_33237
UGT92	UGT92A	UGT92A1	TG_11985, TG_15749, TG_33522, TG_55328
20	32	58	173
