# Supplementary material for: Spatial transcriptome analysis provides insights of key gene(s) involved in steroidal saponin biosynthesis in medicinally important herb Trillium govanianum
Source: Sci Rep. 2017 Mar 28;7:45295. doi: 10.1038/srep45295 (PMC5368571; doi:10.1038/srep45295)
Supplement: Supplementary Table S5 [file srep45295-s4.xls]

## Sheet: Supplementry Table S5
Original Research Article
Title: Spatial transcriptome analysis provides insights of key gene(s) involved in steroidal saponin biosynthesis in medicinally important herb Trillium govanianum
Authors: Pradeep Singh, Gagandeep Singh, Abhishek Bhandawat, Gopal Singh, Rajni Parmar, Romit Seth, Ram Kumar Sharma*
Affiliations:Biotechnology Department, CSIR-Institute of Himalayan Bioresource Technology, Palampur, Himachal Pradesh, India, 176061
Supplementry Table S5: Global and tissue specific expression of cytochrome P450s (CYPs, s. no 1), uridine diphosphate-glycosyltransferases (UGTs, s. no. 2), secondary metabolite biosynthesis pathways (s.n. 3) and steroidal saponin biosynthesis pathway (s.no. 4) in T. govanianum.
Tissue wise expression of different categories were depicted with green colour (Leaf), Stem (Blue), Rhizome (yellow), Fruit (red)
	LEAF	STEM	RHIOZIME	FRUIT
Transcript-ID's	Gene ID's	Leaf vs Rhizome	Leaf vs Fruit	Leaf vs Stem	Fruit vs Rhizome	Fruit vs Stem	Stem vs Rhizome
1. CYPs
TG_36220	CYP51	1.60843	5.86568	3.67765	0	0	0
TG_3779	CYP71A2	13.3684	6.86083	0.198072	0	-6.71077	13.467
TG_18291	CYP71A9	2.32753	3.95388	3.06772	-1.62789	-0.933305	-0.757368
TG_37834	CYP71B9	6.77632	6.34402	2.30575	0	0	0
TG_3885	CYP71C3	2.5609	5.60343	1.07298	-3.0429	-4.5854	1.4709
TG_3884	CYP71C4	6.01441	3.69479	5.43589	2.30733	1.69197	0.566672
TG_10266	CYP71D7	8.71407	8.27834	9.05297	0	0	0
TG_17743	CYP71E1	1.18039	5.13244	0.241574	-3.94983	-4.95628	0.921567
TG_21187	CYP72A1	8.35248	7.91709	1.40339	0	-6.92134	7.24513
TG_19796	CYP72A13	3.38712	10.8096	2.40215	-7.36302	-8.8153	0.968325
TG_8628	CYP72A14	0.650919	2.76261	0.382448	-2.11268	-2.42438	0.250728
TG_17840	CYP72A154	7.4236	2.209	0.473677	0	-1.78828	7.24513
TG_1225	CYP72A219	1.39095	4.05976	1.88299	-2.66985	-2.22035	-0.509835
TG_32456	CYP72A63	1.70737	4.08491	0.0499567	-2.37846	-4.09955	1.64161
TG_10307	CYP74A	0.593091	5.30389	0.0361363	-4.70785	-5.33316	0.539352
TG_278	CYP74A1	2.22821	4.62505	0.359032	-2.39789	-4.3093	1.85137
TG_3213	CYP74B2	12.6175	3.97693	6.68278	8.57656	2.66191	5.94779
TG_5050	CYP75A3	13.5687	13.1318	5.75597	0	-7.7847	8.10958
TG_22960	CYP75A6	1.65199	2.78881	2.01634	0	0	-0.376691
TG_13247	CYP75B2	2.00494	0.88938	0.469545	1.11267	-0.463574	1.51853
TG_24052	CYP76AH1	7.21342	6.77991	7.551	0	0	0
TG_29813	CYP79A1	0.568316	1.02577	2.432	-0.459815	0	-1.87945
TG_2698	CYP81D1	12.2484	3.49486	1.8779	8.25398	-1.6613	10.6671
TG_19642	CYP81E1	1.38202	3.00858	-1.46377	-1.62789	-4.51802	2.82836
TG_4667	CYP81E8	13.8324	5.34092	2.59954	7.99189	-2.78592	11.5295
TG_46550	CYP81F1	7.48737	0.503264	1.46768	0	0.917132	6.31522
TG_6084	CYP89A2	2.36553	4.52288	1.1614	-2.15841	-3.40505	1.18635
TG_41022	CYP89A9	4.27679	7.05326	0.361706	0	-7.09685	3.92668
TG_5713	CYP90B1	7.09378	1.47814	1.20426	5.59735	-0.317383	5.87999
TG_35717	CYP93A3	7.86882	7.43405	8.20714	0	0	0
TG_10010	CYP97A3	2.93997	2.93803	0.885483	0.000590396	-2.09608	2.03684
TG_9609	CYP97B1	2.67196	1.55793	0.954255	1.10963	-0.648159	1.70163
TG_15309	CYP97B3	3.10349	1.49061	1.42414	1.61003	-0.110266	1.66246
TG_32210	CYP704B1	7.13596	6.70264	3.61538	0	0	0
TG_4431	CYP704C1	5.37597	11.1741	0.32767	0	-11.2537	5.03416
TG_45214	CYP736A12	6.67042	1.45784	3.14902	0	0	0
TG_73	CYP71A1	-1.54078	0.934776	-1.66772	-2.47657	-2.64575	0.109113
TG_17562	CYP71A26	-0.259568	2.7784	-1.34493	-3.03831	-4.16924	1.06749
TG_54179	CYP71D18	2.39868	1.70527	-0.144876	0	-1.89847	2.53255
TG_31942	CYP71D55	0	0	-9.6023	0	-9.23372	9.55943
TG_66994	CYP71D6	0	0	-6.67602	0	-6.31101	6.63352
TG_25326	CYP76B10	0.0799185	0.753631	-1.90798	-0.674728	-2.70487	1.97009
TG_26294	CYP76C1	0	-4.18155	-6.16369	7.75843	-1.97809	10.4878
TG_5852	CYP76C2	7.41071	6.32378	-0.207736	0	-6.58635	7.61677
TG_9262	CYP78A5	4.96644	-0.376699	-1.0821	5.32523	-0.748347	6.03878
TG_67189	CYP82G1	0	0	-7.15741	0	-6.79123	7.11479
TG_2243	CYP85A1	3.84496	5.60755	-0.858623	-1.76425	-6.51276	4.68638
TG_17458	CYP86B1	10.4803	2.50145	-1.74604	7.47974	-4.29197	12.5228
TG_67289	CYP87A3	0	0	-6.76825	0	-6.40298	6.72572
TG_1981	CYP90D2	2.16238	2.10252	-0.983455	0.0584325	-3.12949	3.12824
TG_4607	CYP94A1	-0.374602	2.5129	-1.64648	-2.88848	-4.20287	1.25406
TG_29852	CYP94B1	0	0	-1.2528	0	-6.79123	7.11479
TG_924	CYP94C1	2.41296	3.66849	-1.02028	-1.25665	-4.73223	3.41547
TG_60184	CYP97B2	0	0	-2.64706	0	-0.218106	6.9715
TG_33143	CYP707A2	0.40507	0.784041	-2.08912	-0.380704	-2.9165	2.47681
TG_4049	CYP707A5	1.02785	3.74393	-2.81447	-2.71666	-6.60684	3.82479
TG_18622	CYP711A1	-0.371935	0.0314103	-4.11153	-0.404231	-4.18579	3.72169
TG_62069	CYP71A23	-8.44213	0	0	-7.94506	0	-8.75582
TG_3032	CYP71BA1	-0.796365	3.18219	-0.0113534	-3.97924	-3.23813	-0.802864
TG_57978	CYP71D10	-4.98809	-3.24062	-1.24586	-1.73297	1.97102	-3.76879
TG_50260	CYP71D11	-2.75197	0	-1.22524	-4.2704	-2.80865	-1.549
TG_14782	CYP71D9	-0.51559	3.82888	3.58415	-4.34487	-0.292539	-4.1174
TG_25275	CYP75A4	-0.949518	0	0.785603	-6.02858	0	-1.75498
TG_30054	CYP78A9	-5.50946	-0.207314	-3.11732	-5.3009	-2.95166	-2.41113
TG_22705	CYP81D11	-3.14503	-1.40283	-0.883271	-1.73859	0.480894	-2.28205
TG_31153	CYP84A1	-4.95331	0.572615	-1.512	-5.52604	-2.12779	-3.45954
TG_3996	CYP86A1	-3.33404	-2.47955	0	-0.841051	3.36173	-4.28058
TG_63353	CYP86A8	-6.64511	0	0	-6.15227	0	-1.40629
TG_40866	CYP93A1	-10.5935	0	0	-10.0951	0	-7.08969
TG_19461	CYP734A2	-2.01281	-1.59542	-1.45752	-0.41732	0.0962118	-0.573732
TG_66631	CYP71B21	0	-7.73395	0	4.8966	8.09663	0
TG_68500	CYP71B34	0	-10.0684	0	10.0055	10.4322	0
TG_10675	CYP72A15	1.00527	-1.82327	-0.304626	2.8272	1.47559	1.29222
TG_26024	CYP73A14	-0.386121	-2.81334	-1.00144	2.42683	1.77439	0.596822
TG_53282	CYP75B1	-3.82869	-5.47006	-2.42998	1.65491	3.01991	-1.42518
TG_8222	CYP76B6	2.62281	-0.451409	1.55117	3.07239	1.9592	1.05422
TG_68132	CYP77A1	0	-8.5384	0	8.4757	4.44849	0
TG_53583	CYP77A4	0	-4.94942	0	8.52618	8.95225	0
TG_16180	CYP81E9	-0.0812937	-1.51388	1.54729	1.43152	3.01768	-1.64635
TG_60675	CYP86A2	-6.52089	-9.61165	0	3.52027	9.97543	-6.83231
TG_67267	CYP93A2	0	0	-6.35762	0	1.10828	6.31522
TG_23107	CYP96A15	8.91293	-3.74627	3.6594	12.1605	7.35535	0
TG_18628	CYP701A6	-2.10384	-2.82756	-0.672121	0.72284	2.11242	-1.44963
TG_57179	CYP707A7	-4.78434	-5.6446	-1.4144	0.888571	4.22781	-3.40478
TG_857	CYP724B1	2.30209	-0.0156369	1.8282	2.30733	1.79739	0.460954
TG_50841	CYP734A6	-2.82498	-3.38963	-2.48897	0.570478	0.868689	-0.357894
TG_52970	CYP735A2	0	-10.4963	0	10.4335	7.34267	0
2. UGTs
TG_10052	UGT73C1	2.20299	5.87531	1.58539	-3.67248	-4.34115	0.600124
TG_10051	UGT73C4	0.177604	2.65156	2.32556	-2.47416	-0.377084	-2.16535
TG_3568	UGT73C7	6.29552	12.8228	0.565681	-6.47014	-12.6645	5.71427
TG_12184	UGT73D1	1.45535	5.85787	1.54518	-4.40264	-4.36195	-0.107507
TG_8946	UGT83A1	4.39157	2.81981	1.00948	1.56665	-1.85463	3.36633
TG_16013	UGT84A1	7.91592	3.6489	1.48604	0	-2.22938	6.72572
TG_15135	UGT84A2	3.36303	2.26209	2.84204	0	0.526252	0.511347
TG_22354	UGT85A2	3.08152	2.95441	1.28471	0	-1.72469	1.78657
TG_29878	UGT85A5	2.04744	7.847	0.0807624	0	-8.1722	1.95177
TG_707	UGT87A1	3.41369	1.47276	1.06235	1.93915	-0.453809	2.33389
TG_15032	UGT72B3	0.000280755	0.661657	-1.53123	-0.66222	-2.23611	1.51367
TG_19917	UGT73B1	0.262109	3.22108	-0.144876	-2.95664	-3.42913	0.389549
TG_6683	UGT73B2	0.493466	2.03828	-1.63411	-1.54578	-3.71855	2.11005
TG_42290	UGT73B3	4.60954	0.835434	-0.0277815	0	-0.907754	4.64917
TG_9996	UGT73C5	0.131118	5.30935	-1.1561	-5.17703	-6.52	1.26942
TG_22034	UGT74D1	1.6956	8.22407	-0.062815	-6.47014	-8.6931	1.7422
TG_37686	UGT76C1	0	0	-3.69067	0	-5.46198	9.9614
TG_8656	UGT80B1	-0.837367	0.882267	-1.09317	-1.71976	-2.01909	0.23764
TG_47004	UGT82A1	-2.26404	0	-5.11323	-6.37176	-9.673	2.82132
TG_33240	UGT85A1	2.02299	-0.776533	-1.83509	2.79168	-1.1001	3.84341
TG_56318	UGT85A4	0	0	-3.38559	0	-7.94628	3.84254
TG_42167	UGT85A7	0	0	-4.36168	0	-10.4743	10.8003
TG_7167	UGT87A2	2.57983	2.45868	-0.372283	0.115818	-2.87729	2.93667
TG_48997	UGT91B1	-1.64939	-0.733966	-2.97287	-0.91536	-2.28063	1.30504
TG_16698	UGT91C1	-0.0287041	1.65366	-0.366687	-1.68333	-2.06393	0.320171
TG_17703	UGT73B4	-0.249164	3.7086	0.81785	-3.95828	-2.93658	-1.08483
TG_11961	UGT73B5	-0.951075	9.97144	0.0906954	-10.8605	-10.2879	-1.05967
TG_34191	UGT73C2	-0.153236	4.64795	1.4601	-4.80068	-3.2391	-1.63112
TG_16548	UGT73C3	-0.697407	5.68269	-0.349659	-6.38059	-6.07822	-0.365573
TG_14505	UGT74C1	-3.18712	0	-1.03621	-8.83544	-7.1509	-2.17232
TG_13499	UGT74E2	-5.9731	3.28298	0.239155	-9.25461	-3.09421	-6.23054
TG_10571	UGT85A3	-2.76529	0.72063	-1.98947	-3.48524	-2.75332	-0.7944
TG_8711	UGT89A1P	-1.7656	1.56401	-1.01673	-3.32927	-2.62549	-0.767155
TG_6375	UGT89A2	-1.38238	1.79347	-0.271019	-3.17672	-2.10802	-1.12922
TG_26985	UGT91A1	-9.0927	0	-7.28778	-8.59501	-6.92134	-2.16155
TG_14618	UGT72B1	4.33785	-5.71644	1.52881	9.993	7.20118	2.82099
TG_68281	UGT72B2	0	-13.0288	0	12.966	13.393	0
TG_12405	UGT73C6	-0.24865	-2.23856	-1.20015	1.98907	0.999495	0.933311
TG_19034	UGT78D2	5.50461	-3.11752	0.127114	8.60401	3.20164	5.36784
TG_67871	UGT79B3	0	-11.4691	-6.67602	11.4063	5.52221	6.63352
TG_67869	UGT79B11	0	-11.5731	-7.40733	11.5103	4.89652	7.36466
TG_9310	UGT80A2	-0.0897757	-2.72926	-1.43113	2.63838	1.25588	1.3235
TG_20348	UGT81A1	0.507976	-1.31639	2.08722	1.82254	3.35837	-1.59642
TG_35588	UGT81A3	0	-2.96188	-2.42998	4.70497	0.510308	4.22466
TG_7875	UGT88A1	-0.896627	-1.16659	1.25064	0.26895	2.37394	-2.16509
TG_66319	UGT89B1	0	-9.58702	0	9.52423	4.36469	0
TG_54621	UGT90A1	0	-1.88603	-1.57672	7.37345	0.275308	7.84759
TG_13789	UGT90A4	3.78545	-2.97502	-1.47964	6.72796	1.45477	5.2623
TG_11985	UGT92A1	-2.28	-2.45116	-0.779989	0.171409	1.62965	-1.51854
3. Secondary Metabolite Pathways
a: Brassinosteroid Biosynthesis
TG_1981	K12638	2.16238	2.10252	-0.983455	0.0584325	-3.12949	3.12824
TG_2243	K09590	3.84496	5.60755	-0.858623	-1.76425	-6.51276	4.68638
TG_5713	K09587	7.09378	1.47814	1.20426	5.59735	-0.317383	5.87999
b: Carotenoid Biosynthesis
TG_285	K09840	8.73856	7.94587	2.97152	0.785152	-5.02066	5.75262
TG_2014	K15746	2.26756	1.4034	-0.929289	0.862989	-2.37597	3.1791
TG_3863	K02291	5.61017	4.02967	-0.18677	1.57433	-4.26093	5.78168
TG_4049	K09843	1.02785	3.74393	-2.81447	-2.71666	-6.60684	3.82479
TG_5300	K06444	6.04156	1.49101	4.47061	4.53799	2.93402	1.55887
TG_10010	K15747	2.93997	2.93803	0.885483	0.000590396	-2.09608	2.03684
TG_11075	K09838	5.40937	4.91284	2.79174	0.492352	-2.16642	2.60151
TG_13894	K02293	1.94411	2.70474	1.37084	-0.762322	-1.37869	0.555925
TG_25836	K09839	7.28694	2.07263	1.04712	0	-1.07971	6.53502
TG_66551	K17912	0	-7.05994	-8.90771	6.99755	-1.11774	8.86487
c: Diterpenoid Biosynthesis
TG_18166	K17982	10.408	9.97144	10.7474	0	0	0
TG_18628	K04122	-2.10384	-2.82756	-0.672121	0.72284	2.11242	-1.44963
TG_20510	K04125	8.13082	3.86351	-0.333222	0	-4.2608	8.75975
TG_20653	K04124	-2.2902	4.66788	-0.458959	-6.95383	-5.1917	-1.8495
TG_31062	K05282	1.48386	-5.46322	-0.48205	6.94112	4.94034	1.9503
d: Flavanoid Biosynthesis
TG_1235	K05278	13.1346	3.03799	6.12536	9.59689	3.04123	7.30614
TG_5973	K00475	2.99035	-4.4839	-0.144043	7.47126	4.29683	3.11749
TG_13560	K13065	0.368812	0.199953	-1.80247	0.167547	-2.04531	2.15359
TG_34361	K05277	0	-9.75971	-6.61104	14.2772	3.13062	11.8998
TG_53282	K05280	-3.82869	-5.47006	-2.42998	1.65491	3.01991	-1.42518
TG_66869	K13082	0	-12.7018	-9.45745	12.6389	3.97701	9.41458
e: Phenylpropanoid Biosynthesis
TG_1643	K18368	0.99281	0.409076	-1.70116	0.582418	-2.15342	2.67628
TG_2795	K00083	0.787516	2.46057	1.24764	-1.6741	-1.25631	-0.47792
TG_2797	K09753	2.78238	1.42388	2.96805	1.35739	1.50085	-0.203433
TG_4017	K00430	-3.1545	-2.48243	-2.77916	-0.673102	-0.339953	-0.393168
TG_4604	K05349	-1.77456	-4.25704	-0.928528	2.48166	3.28566	-0.863973
TG_13560	K13065	0.368812	0.199953	-1.80247	0.167547	-2.04531	2.15359
TG_15135	K13068	3.36303	2.26209	2.84204	0	0.526252	0.511347
TG_63788	K03782	-7.95836	0	0	-7.46198	0	-8.27173
TG_68419	K11188	0	-15.6579	0	15.5951	16.0221	0
f: Steroid Biosynthesis
TG_1045	K01824	5.47548	2.80936	0.418317	2.66408	-2.4344	5.03984
TG_2891	K00801	1.3984	2.00574	0.905335	-0.608409	-1.1437	0.475268
TG_5932	K14674	-1.81147	0.406371	-1.03767	-2.21869	-1.48726	-0.791705
TG_10901	K00511	1.98753	-0.10219	-0.723119	2.08688	-0.663973	2.69369
TG_12295	K00559	4.93453	-4.19171	0.406466	9.10828	4.55526	4.51833
TG_15731	K08246	2.35658	0.548647	-0.926382	1.80418	-1.51828	3.26645
TG_18057	K09828	2.59601	-2.63396	1.03683	5.22286	3.62767	1.5443
TG_30966	K14423	-0.686255	-3.35051	0.0313506	2.66345	3.33932	-0.735569
TG_61680	K01853	-6.96415	0	0	0.0176686	1.89467	-1.94316
TG_61997	K01852	0	0	0	0	0	-3.62867
TG_64027	K07748	-6.75948	0	-6.57749	-0.257393	0.217339	-0.536344
g: Terpenoid Biosynthesis
TG_241	K03526	2.94774	1.41925	2.24075	1.52719	0.778125	0.68931
TG_3271	K08658	-1.29379	0.88467	-0.767117	-2.17932	-1.69512	-0.544565
TG_4239	K01597	0.59959	-1.6693	-0.536035	2.2677	1.0902	1.11787
TG_4419	K01770	1.66349	2.0172	2.15739	-0.354876	0.0966627	-0.511633
TG_5199	K05356	0.929521	1.94976	2.39342	-1.0213	0.400241	-1.48168
TG_5901	K10960	7.95727	2.5837	2.10116	5.36373	-0.525983	5.84251
TG_7012	K00021	3.60499	-1.88672	0.614761	5.4893	2.45826	2.97306
TG_12691	K00587	-1.18255	-0.669096	-2.29107	-0.513162	-1.66315	1.08996
TG_13335	K01662	5.32222	2.12879	0.163581	3.18667	-2.00882	5.14359
TG_16822	K00919	2.70729	1.57468	2.4233	1.13096	0.804936	0.266503
TG_20699	K00787	2.33938	1.22949	-0.111448	1.10282	-1.38555	2.43606
TG_26049	K15889	0.241662	-1.16121	1.5322	1.40124	2.64887	-1.30786
TG_29033	K03527	1.22844	-1.0545	-0.00273275	2.28034	1.00901	1.21408
TG_31440	K01641	1.12202	0.592883	2.31955	0.52411	1.67427	-1.21239
TG_48472	K14215	-2.59926	0	0	-2.37846	0	-4.03985
TG_50880	K12503	2.9356	1.88424	2.62348	0	0	0
4: Steroidal saponin pathway
TG_1384	K00626	0.503312	-0.155179	0.201495	0.657426	0.313425	0.284016
TG_41094	K01641	3.45983	2.40629	0.773374	0	-1.69654	2.69711
TG_31440		1.12202	0.592883	2.31955	0.52411	1.67427	-1.21239
TG_7012	K00021	3.60499	-1.88672	0.614761	5.4893	2.45826	2.97306
TG_27721	K00869	0	-3.90281	-2.7205	2.09067	1.18324	0.857474
TG_12165	K00938	-0.186901	-1.28999	0.0111068	1.10205	1.25799	-0.215829
TG_4239	K01597	0.59959	-1.6693	-0.536035	2.2677	1.0902	1.11787
TG_13335	K01662	5.32222	2.12879	0.163581	3.18667	-2.00882	5.14359
TG_1064	K00099	1.59196	1.01094	1.52054	0.579907	0.466284	0.0536509
TG_22136	K00991	0.025434	0.488169	-0.538754	-0.463654	-1.07031	0.546419
TG_16822	K00919	2.70729	1.57468	2.4233	1.13096	0.804936	0.266503
TG_4419	K01770	1.66349	2.0172	2.15739	-0.354876	0.0966627	-0.511633
TG_4420		2.10477	1.41723	2.03989	0.686168	0.579104	0.0472562
TG_23001		-1.65685	0	0	-6.95091	0	-3.94104
TG_241	K03526	2.94774	1.41925	2.24075	1.52719	0.778125	0.68931
TG_17717		7.48737	-0.382697	4.87104	7.37345	5.15988	0
TG_36779		0	-1.18505	0.123183	0	1.27042	0.748079
TG_37239		0.541452	0.996032	0.641432	-0.457291	-0.403096	-0.116308
TG_42841		-1.33072	0	0.527377	-1.43218	0	-1.87945
TG_24832	K03527	0.453948	1.43192	3.14155	-0.979499	0	-2.70279
TG_29033		1.22844	-1.0545	-0.00273275	2.28034	1.00901	1.21408
TG_37394		-0.268385	-0.107625	2.40459	-0.160988	2.45751	-2.68982
TG_13604	K01823	0.550481	1.10197	1.26906	-0.553434	0.119101	-0.735393
TG_28659		-0.966501	-0.416552	1.19338	-0.549175	1.56484	-2.17823
TG_48806		6.55612	-0.205583	3.03447	0	0	0
TG_15477	K14066	-0.325242	0.160628	-0.299592	-0.486779	-0.503413	-0.043513
TG_20699	K00787	2.33938	1.22949	-0.111448	1.10282	-1.38555	2.43606
TG_2891	K00801	1.3984	2.00574	0.905335	-0.608409	-1.1437	0.475268
TG_10901	K00511	1.98753	-0.10219	-0.723119	2.08688	-0.663973	2.69369
TG_61680	K01853	-6.96415	0	0	0.0176686	1.89467	-1.94316
TG_12295	K00559	4.93453	-4.19171	0.406466	9.10828	4.55526	4.51833
TG_30966	K14423	-0.686255	-3.35051	0.0313506	2.66345	3.33932	-0.735569
TG_15731	K08246	2.35658	0.548647	-0.926382	1.80418	-1.51828	3.26645
TG_4589	K05917	0.181571	-0.909584	-0.719504	1.08999	0.147192	0.8833
TG_15784	K00222	0.236343	-1.35901	0.292843	1.59425	1.6087	-0.0742832
TG_1045	K01824	5.47548	2.80936	0.418317	2.66408	-2.4344	5.03984
TG_24821		-0.795527	-2.06549	-2.07142	1.26941	-0.0475336	1.25774
TG_2945	K08242	-0.567015	-0.0328575	-1.274	-0.535149	-1.28433	0.68915
TG_5104	K14424	0.30632	-0.716433	-0.835349	1.02149	-0.16172	1.12394
TG_5587	K00227	0.271631	-1.23763	-1.05626	1.50812	0.138371	1.31011
TG_27363	K00213	0.38047	-1.08281	-0.945552	1.46176	0.0949204	1.30838
TG_18057	K09828	2.59601	-2.63396	1.03683	5.22286	3.62767	1.5443
TG_56370		0	0	0	0	0	0
TG_67494		0	-7.05994	0	6.99755	2.40564	0
TG_9310	K05841	-0.0897757	-2.72926	-1.43113	2.63838	1.25588	1.3235
TG_4604	K05349	-1.77456	-4.25704	-0.928528	2.48166	3.28566	-0.863973
TG_6832		-0.167682	-0.389885	-0.387339	0.221161	-0.0406839	0.201842
TG_22792		-0.0891731	-0.993586	-0.13678	0.903315	0.816038	0.029747
TG_2792	K01188	0.743915	0.555404	0.83125	0.187347	0.232457	-0.105071
